# Supplementary material for: Comparison of Different Fruit Shapes of Lanxangia tsaoko: Differences and Relevance of Phenotypes, Antioxidant Activities, and Physicochemical Information
Source: Food Sci Nutr. 2026 Jun 30;14(7):e71993. doi: 10.1002/fsn3.71993 (PMC13316455; doi:10.1002/fsn3.71993)
Supplement: Supplementary file 3 — Appendix S2: Contains information on all metabolites detected in the widely targeted metabolomics analysis. [file FSN3-14-e71993-s004.xlsx]

## Sheet: Sheet1
Q1 (Da)	Q3 (Da)	Molecular weight (Da)	Formula	Ionization model	Compounds	Class I	CAS	Level	PCT-1	PCT-2	PCT-3	ET-1	ET-2	ET-3	LFT-1	LFT-2	LFT-3	QC-1	QC-2	QC-3	cpd_ID	kegg_map	mw_cpd_ID	mw_map
329.14	161.06	330.147	C19H22O5	[M-H]-	(1R,7S)-1,12,13-trihydroxybisabola-3,10-diene	Phenolic acids	-	3	723069	780426	650433	115113	106211	92070.7	4.72499e+06	4.96499e+06	5.02019e+06	1.6876e+06	1.57576e+06	1.22555e+06	-	-	-	-
188.09	116.08	189.1	C8H15NO4	[M-H]-	(2-carboxyethyl)-L-valine	Amino acids and derivatives	-	3	385766	990587	266469	314602	176173	213013	367136	987078	905504	579557	263812	340043	-	-	-	-
291.087	139.038	290.079	C15H14O6	[M+H]+	(3,5-dihydroxyphenyl)-(4-hydroxy-2,6-dimethoxyphenyl)methanone	Others	-	3	86017.3	80760.4	90977.4	6032.51	6032.51	6032.51	1.52541e+06	1.78827e+06	1.50834e+06	856606	807327	586206	-	-	-	-
265.18	205.16	266.188	C16H26O3	[M-H]-	(3,7-dimethyl-11-oxododeca-2,6-dienyl)acetate	Others	-	1	49257.7	51220.9	64883.2	40279.8	47698.9	35186.8	39469.8	48421.5	43283.2	45390.7	46386.8	45607	-	-	-	-
295.129	120.081	294.122	C14H18N2O5	[M+H]+	(3-(carboxyamino)-2-methylpropanoyl)phenylalanine	Amino acids and derivatives	-	3	101762	131804	117243	133221	155061	164599	73463.3	64245.9	64610.9	160335	170412	154886	-	-	-	-
279.2	149.02	278.188	C17H26O3	[M+H]+	(3S,9R,10R)-panaxytriol	Others	-	3	2.39107e+06	2.35545e+06	2.40086e+06	1.73615e+06	2.18014e+06	2.19979e+06	2.37499e+06	2.41013e+06	2.18228e+06	1.89256e+06	2.4555e+06	2.55046e+06	-	-	-	-
355.15	137.06	354.147	C21H22O5	[M+H]+	(4E,6E)-1,7-bis(4-hydroxy-3-methoxyphenyl)-hepta-4,6-dien-3-one	Phenolic acids	-	1	1.50982e+06	1.34916e+06	1.29287e+06	1.31553e+06	1.17913e+06	1.25854e+06	3.46857e+06	3.14223e+06	3.10524e+06	1.89207e+06	2.16073e+06	2.00903e+06	-	-	-	-
279.23	279.24	280.24	C18H32O2	[M-H]-	(5Z,10E,14S)-14-hydroxy-2,6,10-trimethylpentadeca-5,10-dien-4-one	Others	-	2	2.54522e+07	2.40204e+07	2.28533e+07	1.96057e+07	1.93071e+07	1.76438e+07	1.52947e+07	1.46844e+07	1.50785e+07	2.4289e+07	2.01984e+07	1.9693e+07	-	-	-	-
253.217	235.209	254.225	C16H30O2	[M-H]-	(7Z)-Hexadecenoic acid*	Lipids	2416-19-5	3	221857	191684	190230	116384	116207	107774	166428	141454	156306	176403	151734	155727	-	-	-	-
279.23	59.01	280.24	C18H32O2	[M-H]-	(9Z,11E)-Octadecadienoic acid	Lipids	2540-56-9	1	102268	90976	92159.1	77390	78117.3	70049.6	61532.8	59018.5	55938.8	96637.4	79266.4	77239.6	C04056	ko00591	C04056	-
175.169	157.159	174.162	C10H22O2	[M+H]+	1,10-Decanediol	Others	112-47-0	3	78963.3	109945	97019	104987	89886.4	103815	83245.8	46389.5	36964.6	106636	100107	73677.4	-	-	-	-
257.177	195.178	258.183	C14H26O4	[M-H]-	1,14-Tetradecanedioic Acid	Lipids	821-38-5	3	35449.7	34042.9	35432.2	77813.7	39165.1	82673	29603	24730.5	22706.9	30977.8	32768	35204.3	-	-	-	-
217.098	144.083	216.09	C12H12N2O2	[M+H]+	1,2,3,4-Tetrahydro-3-carboxy-2-carboline	Alkaloids	72002-54-1	3	20172.3	17318.7	28161.8	11717.4	22692.3	16578.5	45491.9	51392.8	50191.5	36101.7	40002.9	29742.6	-	-	-	-
787.1	617.077	788.107	C34H28O22	[M-H]-	1,2,3,6-Tetra-O-galloyl-β-D-glucose*	Phenolic acids	79886-50-3	3	606.811	606.811	606.811	606.811	606.811	606.811	6201.08	10683.4	5990.73	888626	1.12309e+06	976517	C04516	-	C04516	-
303.05	229.05	302.043	C15H10O7	[M+H]+	1,2,3,7,8-pentahydroxy-6-methylanthracene-9,10-dione	Flavonoids	-	2	55634.6	40951.3	33873.4	33189	12611.1	29600.8	51100.4	43566.5	70332.4	62471.8	58525.9	57506.4	-	-	-	-
303.05	229.05	302.043	C15H10O7	[M+H]+	1,2,4,5-tetrahydroxy-7-(hydroxymethyl)anthracene-9,10-dione	Flavonoids	-	3	112032	76057.9	56972.5	26291.2	33812.9	21199.3	141310	169044	164936	101748	97107.8	117934	-	-	-	-
787.098	617.076	788.106	C34H28O22	[M-H]-	1,2,4,6-tetra-O-galloyl-β-D-glucose*	Phenolic acids	-	3	7750.18	455.663	455.663	455.663	455.663	455.663	6030.7	4618.22	14468.1	925082	1.19414e+06	1.16135e+06	-	-	-	-
319.044	183.03	320.053	C15H12O8	[M-H]-	1,3,6,8-tetrahydroxy-2,5-dimethoxyxanthen-9-one	Flavonoids	-	3	309584	292970	308281	1.32026e+06	1.26804e+06	1.41876e+06	654419	569990	665117	663055	693724	668257	-	-	-	-
333.06	165.02	334.069	C16H14O8	[M-H]-	1,3,6-trihydroxy-2,5,7-trimethoxyxanthen-9-one	Flavonoids	-	3	95420.6	83470.9	90823.2	601033	668618	630047	458737	415178	463619	289550	265108	256208	-	-	-	-
221.09	175.09	220.085	C11H12N2O3	[M+H]+	1,3-dihydroxy-2,3,3a,4-tetrahydropyrrolo[2,1-b]quinazolin-9(1H)-one	Alkaloids	-	2	88007.5	61325.2	56757.6	11351.5	11351.5	11351.5	109502	112301	102022	180951	131054	109214	-	-	-	-
151.051	71.0128	152.059	C7H8N2O2	[M-H]-	1,4-Dihydro-1-Methyl-4-oxo-3-pyridinecarboxamide	Alkaloids	769-49-3	3	225973	177433	159185	105326	95221.7	78559.9	43009.8	42437.4	51556.6	151007	168990	152840	C05843	ko00760,ko01100	C05843	-
329.17	137.06	328.168	C20H24O4	[M+H]+	1,5-Bis(4-hydroxyphenyl)-1-methoxy-2-(methoxymethyl)-4-pentene	Others	-	1	565105	607374	501799	617946	643367	508743	844639	894470	994002	1.06598e+06	1.11804e+06	1.09298e+06	-	-	-	-
315.16	123.04	314.152	C19H22O4	[M+H]+	1,5-Bis(4-hydroxyphenyl)-2-(methoxymethyl)-4-penten-1-ol	Others	-	1	44532.7	48998	41142.5	28605.8	26840.2	32282	69794.1	74447.8	86094.5	68215.8	64351.4	67899	-	-	-	-
161.05	71.01	162.053	C6H10O5	[M-H]-	1,6-anhydro-β-D-glucose	Others	498-07-7	1	226897	276470	229742	301080	331995	257087	205928	200973	158853	207692	271820	249634	-	-	-	-
375.18	135.04	376.189	C21H28O6	[M-H]-	1,7-Bis(4-hydroxy-3-methoxyphenyl)heptane-3,5-diol	Others	-	3	114429	102987	107823	106013	92675.5	94391.6	165478	175153	175533	178860	196011	160624	-	-	-	-
293.118	131.05	292.11	C19H16O3	[M+H]+	1,7-bis(4-Hydroxyphenyl)-1,4,6-heptatrien-3-one	Others	-	3	141761	186648	149739	190748	161494	139009	59781.2	103084	102454	101144	110553	241680	-	-	-	-
359.175	137.06	358.178	C21H26O5	[M+H]+	1,7-bis(4-hydroxy-3-methoxyphenyl)hept-1-ene-3-ol	Phenolic acids	-	3	146438	89480.5	133250	89455.5	105991	76119.8	157260	159254	147934	182020	162320	156455	-	-	-	-
315.16	133.06	314.152	C19H22O4	[M+H]+	1,7-bis(4-hydroxypheny)hept-1-ene-3,5-diol	Phenolic acids	-	1	3.11487e+06	2.91386e+06	2.67088e+06	1.53112e+06	1.46608e+06	1.39002e+06	1.24631e+06	1.2532e+06	1.27701e+06	3.93886e+06	4.14252e+06	3.71144e+06	-	-	-	-
299.16	107.05	298.157	C19H22O3	[M+H]+	1,7-bis(4-hydroxypheny)hept-1-ene-3-ol	Phenolic acids	-	1	2.12468e+07	2.14836e+07	1.9757e+07	1.55406e+07	1.55912e+07	1.63794e+07	1.68972e+07	1.52677e+07	1.45785e+07	2.71294e+07	2.78606e+07	2.81647e+07	-	-	-	-
297.148	133.064	296.141	C19H20O3	[M+H]+	1,7-bis(4-hydroxypheny)hept-6-en-3-one	Phenolic acids	-	3	3.2972e+06	3.36897e+06	3.10709e+06	1.86611e+06	1.67839e+06	1.55664e+06	1.43572e+06	1.33297e+06	1.45406e+06	4.10635e+06	4.25765e+06	4.27837e+06	-	-	-	-
295.13	107.05	294.126	C19H18O3	[M+H]+	1,7-bis(4-hydroxyphenyl)-hepta-4(E),6(E)-dien-3-one*	Phenolic acids	-	1	1.44631e+06	1.38801e+06	2.06662e+06	612324	577903	701302	1.64322e+06	1.76946e+06	1.71339e+06	3.4065e+06	2.13956e+06	3.22738e+06	-	-	-	-
295.133	107.049	294.126	C19H18O3	[M+H]+	1,7-di-(4-hydroxyphenyl)-4E,6E-heptadiene-3-ketone*	Phenolic acids	-	1	1.91613e+06	2.06677e+06	2.90197e+06	1.06216e+06	925212	951547	1.92055e+06	1.79365e+06	1.77009e+06	3.74333e+06	4.26818e+06	4.05041e+06	-	-	-	-
359.185	167.07	358.178	C21H26O5	[M+H]+	1-(2',4'-Dihydroxy-3'-methoxyphenyl)-7-(4''-methoxyphenyl)-3-heptanone	Others	-	3	125498	99147.7	118712	3464.92	3464.92	3464.92	3464.92	3464.92	3464.92	83920	88193.7	74095.6	-	-	-	-
578.35	279.23	579.354	C28H54NO9P	[M-H]-	1-(2,3-dihydroxypropoxy)-3-(((2-(dimethylamino)ethoxy)(hydroxy)phosphoryl)oxy)propan-2-yl (11Z,14Z)-octadeca-11,14-dienoate	Lipids	-	1	988943	648829	651191	1.49792e+06	1.51178e+06	1.5711e+06	975157	955013	919447	910388	1.29756e+06	1.38318e+06	-	-	-	-
580.36	281.25	581.369	C28H56NO9P	[M-H]-	1-(2,3-dihydroxypropoxy)-3-(((2-(dimethylamino)ethoxy)(hydroxy)phosphoryl)oxy)propan-2-yl (Z)-14-Octadecenoic Acid	Lipids	-	1	148210	153771	166365	88150	82819.6	86718.7	111963	117678	122863	109880	108715	105561	-	-	-	-
568.362	269.249	569.369	C27H56NO9P	[M-H]-	1-(2,3-dihydroxypropoxy)-3-(((2-(dimethylamino)ethoxy)(hydroxy)phosphoryl)oxy)propan-2-yl heptadecanoate	Lipids	-	3	21008.3	12965.3	14661.4	17298.1	15725.5	17105.1	9360.34	13165.7	15196.6	10674.9	11254	10164.4	-	-	-	-
554.35	255.23	555.354	C26H54NO9P	[M-H]-	1-(2,3-dihydroxypropoxy)-3-(((2-(dimethylamino)ethoxy)(hydroxy)phosphoryl)oxy)propan-2-yl palmitate*	Lipids	-	1	1.4062e+06	1.52138e+06	1.39316e+06	1.24649e+06	1.36253e+06	1.2213e+06	1.14294e+06	1.18059e+06	1.20767e+06	1.04209e+06	1.05245e+06	1.06306e+06	-	-	-	-
355.118	177.054	354.11	C20H18O6	[M+H]+	1-(3,4-dihydroxyphenyl)-7-(4-hydroxy-3-methoxyphenyl)hepta-1,6-diene-3,5-dione	Phenolic acids	-	3	48113.6	54993.5	69632.9	106317	93303	97312.1	136357	128461	134496	49719.3	95409.9	91615.5	-	-	-	-
313.145	107.049	312.136	C19H20O4	[M+H]+	1-(3,4-dihydroxyphenyl)-7-(4-hydroxyphenyl)-5-hepten-3-one	Others	-	3	149047	173942	144764	84939.5	95459.1	116733	120847	140351	140724	206719	219619	206324	-	-	-	-
325.11	163.039	324.1	C19H16O5	[M+H]+	1-(3,4-dihydroxyphenyl)-7-(4-hydroxyphenyl)hepta-1,6-diene-3,5-dione	Phenolic acids	-	3	66397.9	64464.1	68878.9	45896	41581.3	31924.8	117812	99524.6	117546	77326.2	78867.1	82861.7	-	-	-	-
299.078	93.0349	300.084	C13H16O8	[M-H]-	1-(4-Hydroxybenzoyl)Glucose; 25545-07-7	Phenolic acids	-	3	2467.44	2467.44	2467.44	36410.9	42696.7	30588	12337.2	20674.8	22077.1	82759.9	79988.2	67864.5	-	-	-	-
323.128	107.04	322.12	C20H18O4	[M+H]+	1-(4-Hydroxyphenyl)-7-(3-methoxy-4-hydroxyphenyl)-1,4,6-heptatriene-3-one	Others	-	3	96421.9	105181	128477	29870.9	44333.1	48603.7	81067.4	73870.3	62344.4	90977.8	87457.4	88182	-	-	-	-
325.14	107.04	324.136	C20H20O4	[M+H]+	1-(4-Hydroxyphenyl)-7-(3-methoxy-4-hydroxyphenyl)-4,6-heptadiene-3-one	Others	-	1	1.3102e+07	1.23947e+07	1.21679e+07	6.22897e+06	6.11373e+06	6.13154e+06	1.8839e+07	1.75575e+07	1.84714e+07	1.306e+07	1.36333e+07	1.3891e+07	-	-	-	-
165.09	149.06	166.099	C10H14O2	[M-H]-	1-(4-Methoxyphenyl)-1-propanol	Phenolic acids	5349-60-0	2	157427	138027	146752	130171	100016	108068	109086	137705	122536	119641	114015	106631	-	-	-	-
297.149	107.049	296.141	C19H20O3	[M+H]+	1-(4-hydroxyphenyl)-7-phenyl-3,5-diheptanone	Others	-	3	334193	340635	301929	21487.5	21487.5	21487.5	387683	392069	358004	631926	568637	573890	-	-	-	-
158.117	70.0652	158.117	C8H15NO2	[M+H]+	1-(Hydroxymethyl)hexahydro-1h-pyrrolizin-2-ol	Alkaloids	-	3	130113	132966	77199.6	130773	109806	103964	91474	80068.7	70789	86415.5	110092	106524	-	-	-	-
333.058	333.056	334.067	C9H19O11P	[M-H]-	1-(sn-Glycero-3-phospho)-1D-myo-inositol	Others	-	3	37966.6	37873.9	39840.4	116126	113084	124849	48732.9	40137.6	50679.8	97687.2	108053	89094.7	-	-	-	-
300.108	138.06	301.116	C13H19NO7	[M-H]-	1-(β-D-Glucopyranosyl)-3-ethyl-4-methyl-1H-pyrrole-2,5-dione	Others	-	3	87420.9	85162.6	73585	82452.6	73302	64200.8	85157.4	79387.6	89833.4	103779	88592.3	97360.8	-	-	-	-
116.071	70.0662	115.063	C5H9NO2	[M+H]+	1-Amino-1-cyclobutane-carboxylic-acid*	Amino acids and derivatives	22264-50-2	1	3.72963e+06	3.03257e+06	3.85268e+06	944917	809281	789964	2.2677e+06	1.41182e+06	1.53111e+06	2.69804e+06	1.88884e+06	1.73645e+06	-	-	-	-
245.07	113.03	244.07	C9H12N2O6	[M+H]+	1-Arabinosyluracil	Nucleotides and derivatives	3083-77-0	2	913023	920088	921647	632631	700511	570303	1.01208e+06	916970	1.02358e+06	864814	787074	864180	-	-	-	-
157.16	157.16	158.167	C10H22O	[M-H]-	1-Decanol*	Others	112-30-1	3	1.16512e+07	1.18123e+07	1.13302e+07	1.63097e+07	1.61761e+07	1.64844e+07	6.11717e+06	5.96525e+06	5.84459e+06	1.2152e+07	1.06645e+07	1.11685e+07	C01633	-	C01633	-
291.159	177.055	290.152	C17H22O4	[M+H]+	1-Dehydro-[6]-gingerdione	Phenolic acids	-	3	19521.7	28706.2	28508.8	25863.4	27651.2	24838.8	46072.4	49187.8	53188.3	53266.1	50153.5	54325.8	C17746	ko00945,ko01110	C17746	-
319.19	177.05	318.183	C19H26O4	[M+H]+	1-Dehydro-[8]-gingerdione	Phenolic acids	77334-08-8	1	167870	156922	157808	115330	100187	113448	195588	201133	189148	230897	221660	192665	-	-	-	-
297.316	183.211	298.324	C20H42O	[M-H]-	1-Eicosanol	Others	629-96-9	3	592309	611418	576618	943133	923430	887804	544176	546588	558795	857379	797717	785882	-	-	-	-
133.065	77.0383	132.058	C9H8O	[M+H]+	1-Indanone	Others	83-33-0	3	14767.3	14767.3	14767.3	14767.3	14767.3	14767.3	14767.3	14767.3	14767.3	126361	106885	107794	C01504	-	C01504	-
504.31	279.23	505.317	C25H48NO7P	[M-H]-	1-Linoleoyl-2-Lysophosphatidic Acid Monobutylamine Ester	Others	-	3	682291	644196	665458	1.5363e+06	1.55721e+06	1.42317e+06	893557	737731	830556	645522	759677	823715	-	-	-	-
355.28	263.24	354.277	C21H38O4	[M+H]+	1-Linoleoylglycerol*	Lipids	2277-28-3	1	87568	80501.6	80390.8	94453.1	95637	91293.9	102208	96261.3	105338	111176	100675	86058.7	-	-	-	-
231.114	158.099	230.106	C13H14N2O2	[M+H]+	1-Methyl-1,2,3,4-tetrahydro-β-carboline-3-carboxylic acid	Alkaloids	40678-46-4	3	30891.7	50278	33908.9	24444.2	23595	17442.8	46536.9	33651.5	30579.8	32900.2	29759.7	33628.1	-	-	-	-
144.102	84.0813	143.095	C7H13NO2	[M+H]+	1-Methylpiperidine-2-carboxylic acid	Organic acids	7730-87-2	3	1.26954e+06	1.07428e+06	1.25355e+06	1.18369e+06	1.04312e+06	902346	413775	446493	330443	993550	960930	1.04822e+06	-	-	-	-
303.252	57.0702	302.246	C17H34O4	[M+H]+	1-Monomyristin	Lipids	589-68-4	3	243933	232032	269113	231106	248929	245006	198042	189380	213523	179687	190097	179732	-	-	-	-
143.051	115.055	144.058	C10H8O	[M-H]-	1-Naphthol*	Phenolic acids	90-15-3	3	40520.2	6261.19	34915	20068.8	8621.61	8492.09	7642.68	7959.78	3468.23	19079	12105.3	16574.3	C11714	-	C11714	-
345.08	139.04	346.09	C14H18O10	[M-H]-	1-O-(3,4-Dihydroxy-5-methoxy-benzoyl)-glucoside	Phenolic acids	-	3	677539	654495	648944	856781	855664	876640	4.09605e+06	3.89293e+06	3.54719e+06	1.48511e+06	1.58377e+06	1.78052e+06	-	-	-	-
391.2	161.05	392.205	C18H32O9	[M-H]-	1-O-Acetyl-Glucopyranose 6-Hydroxydecanoate	Others	-	1	597612	489167	497692	992494	1.11765e+06	1.08439e+06	831567	809735	789711	1.0432e+06	1.16618e+06	1.24914e+06	-	-	-	-
341.088	179.036	342.095	C15H18O9	[M-H]-	1-O-Caffeoyl-β-D-glucose*	Phenolic acids	14364-08-0	3	307725	254989	335286	1.0365e+06	1.05059e+06	1.19404e+06	276164	250331	302001	385905	407229	459063	C10433	-	C10433	-
507.114	169.014	508.122	C23H24O13	[M-H]-	1-O-Galloyl-2-O-Feruloyl-β-D-glucose	Phenolic acids	-	3	4463.75	5108.83	2972.73	594.546	594.546	594.546	3803.43	594.546	594.546	39018.5	61444.4	21953.7	-	-	-	-
461.109	169.014	462.116	C22H22O11	[M-H]-	1-O-Galloyl-6-O-Cinnamoyl-β-D-glucose	Phenolic acids	115746-69-5	3	621.407	5653.53	621.407	621.407	621.407	621.407	621.407	621.407	621.407	19449.1	16220.6	22369.6	-	-	-	-
315.072	153.019	316.079	C13H16O9	[M-H]-	1-O-Gentisoyl-β-D-glucoside*	Phenolic acids	23445-11-6	1	2.82172e+06	2.41422e+06	2.48037e+06	2.97684e+06	2.70159e+06	2.47406e+06	4.80499e+06	4.84898e+06	5.03625e+06	3.62778e+06	3.52061e+06	3.49561e+06	-	-	-	-
515.321	279.231	516.33	C27H48O9	[M-H]-	1-O-Linoleoyl-3-O-galactopyranosyl-L-glycerol	Lipids	-	3	561311	529588	571871	612933	621990	663045	493117	503885	514815	493342	563793	539997	-	-	-	-
299.077	137.025	300.084	C13H16O8	[M-H]-	1-O-Salicyloyl-β-D-glucose	Phenolic acids	60517-74-0	3	287107	293586	188500	189203	241473	429684	268960	248858	236635	307913	320943	285570	-	-	-	-
385.113	223.062	386.121	C17H22O10	[M-H]-	1-O-Sinapoyl-β-D-glucose	Phenolic acids	-	3	1084.56	1084.56	1084.56	34305.2	18267.1	10564.5	16162.7	9475.74	13851.9	23752.9	25217.5	24619.4	C01175	ko00940,ko01110	C01175	-
329.11	167.03	330.095	C14H18O9	[M-H]-	1-O-Vanilloyl-D-Glucose	Phenolic acids	-	1	1.7997e+06	1.73667e+06	1.67207e+06	630431	581839	642987	1.2408e+06	1.40084e+06	1.18505e+06	1.71473e+06	1.5516e+06	1.484e+06	C20470	-	C20470	-
293.157	147.044	292.142	C15H20N2O4	[M+H]+	1-O-p-Coumaroyllysine	Alkaloids	-	3	53863.1	37004.9	33415.1	108161	87945.5	91364.9	153571	121928	169780	70385.8	69858.4	87410.9	-	-	-	-
357.3	265.253	356.293	C21H40O4	[M+H]+	1-Oleoyl-Sn-Glycerol	Lipids	129784-87-8	3	456033	422022	420550	156592	141524	129808	227656	238311	234484	267499	309932	308429	-	-	-	-
653.38	397.14	654.383	C31H58O14	[M-H]-	1-Palmitoyl-Sn-Glycerol 3-O-Diglucoside	Lipids	-	1	99465.2	90396.3	109418	59695.8	66039.9	65825.6	69242	70616.9	68880.4	97443.1	97634.8	101233	-	-	-	-
236.16	58.02	235.157	C14H21NO2	[M+H]+	1-[3-(4-methyl-6-oxocyclohex-1-en-1-yl)propyl]pyrrolidin-2-one	Others	-	3	120513	88616.8	109970	308747	365576	380093	59522.2	53873.5	69886.9	112137	138233	93750.7	-	-	-	-
162.112	102.09	161.105	C7H15NO3	[M+H]+	1-aminocycloheptane-2,3,5-triol	Alkaloids	-	3	926421	856824	674624	857246	726965	625692	594042	451059	595849	854909	752356	734764	-	-	-	-
345.11	330.09	346.12	C22H18O4	[M-H]-	1-p-Hydroxybenzyl-4-methoxyphenanthrene-2,7-diol	Others	-	2	40830.3	37502.3	43452.3	25411.5	28801.4	31230	57571	57817.6	51165.2	45606.5	43404.5	29658	-	-	-	-
281.155	107.052	280.146	C19H20O2	[M+H]+	1-phenyl-7-(4-hydroxyphenyl)-4-ene-3-heptanone	Others	-	3	324275	315927	313655	316667	282100	276565	198208	208060	203804	182249	202585	201311	-	-	-	-
353.269	261.221	352.261	C21H36O4	[M+H]+	1-α-Linolenoyl-glycerol*	Lipids	-	3	273081	247400	269346	353232	342187	320705	358435	369057	363405	367779	342625	322519	-	-	-	-
677.37	261.22	676.367	C33H56O14	[M+H]+	1-α-Linolenoyl-glycerol-2,3-di-O-glucoside	Lipids	-	2	8253.24	4234.23	4655.18	5644.94	7734.25	10607	8904.98	11740.8	11034.1	9888.94	9137.07	11736.8	-	-	-	-
474.17	327.12	473.166	C20H23N7O7	[M+H]+	10-Formyltetrahydrofolic Acid	Alkaloids	2800-34-2	3	54313.4	60700.3	48509.1	114838	61345.2	70208.8	135794	134498	96917.5	89159.1	90730.1	124474	C00234	ko00670,ko00970,ko01100,ko01200,ko01240	C00234	-
185.118	139.113	186.126	C10H18O3	[M-H]-	10-Hydroxy-2-Decenoic Acid	Lipids	14113-05-4	3	23351.7	15168.6	34267.5	46028.6	58816.9	48436.1	16735.1	10528.7	20188.3	42094.8	27788.9	24109.4	-	-	-	-
187.13	141.13	188.141	C10H20O3	[M-H]-	10-Hydroxydecanoic acid	Lipids	1679-53-4	2	84497	69551.5	72713.8	71690.2	89634.3	82293.4	20406.9	15058.8	24125.1	55931.7	52707.3	54092.9	C02774	-	C02774	-
699.35	699.35	698.341	C37H50N2O11	[M+H]+	10-Hydroxymethyllycaconitine	Alkaloids	-	3	684089	659522	721147	705782	873845	802584	673471	595448	822252	490968	865358	867900	-	-	-	-
403.12	223.06	404.132	C17H24O11	[M-H]-	10-acetylmonomelittoside	Phenolic acids	-	2	95442.1	92007.8	94013	105765	133856	84412	168074	157967	139758	164472	175096	162525	-	-	-	-
361.23	207.1	360.23	C22H32O4	[M+H]+	10S,17S-dihydroxy-4Z,7Z,11E,13Z,15E,19Z-docosahexaenoic acid	Lipids	871826-47-0	3	256191	201109	176278	306168	273678	312096	198433	168956	156801	221619	225496	220825	-	-	-	-
341.21	323.19	318.219	C20H30O3	[M+Na]+	11(12)-EpETE	Lipids	504435-15-8	3	180151	166878	167259	119627	156801	154025	91633.6	73754.9	64888.9	103115	113255	99240.3	-	-	-	-
281.25	281.25	282.256	C18H34O2	[M-H]-	11-Octadecanoic acid(Vaccenic acid)	Lipids	506-17-2	1	9.92424e+06	8.91287e+06	8.64119e+06	7.04885e+06	7.44955e+06	6.91782e+06	5.95008e+06	5.92495e+06	5.95078e+06	9.15143e+06	7.77755e+06	8.19374e+06	C21944	-	C21944	-
313.238	251.24	314.246	C18H34O4	[M-H]-	12,13-DHOME; (9Z)-12,13-Dihydroxyoctadec-9-enoic acid	Lipids	263399-35-5	3	55352.8	69812.3	65592.1	61774.8	58591.5	56412.5	36834.9	38442.9	38237.5	74181.8	69157	66798.1	C14829	ko00591	C14829	-
295.23	195.14	296.235	C18H32O3	[M-H]-	12,13-Epoxy-9-Octadecenoic Acid	Lipids	6799-85-5	1	863015	861518	803380	598045	587167	584953	345095	327768	318877	614483	603964	521651	C14826	ko00591,ko01100	C14826	-
319.228	179.107	320.235	C20H32O3	[M-H]-	12-HETE; 12-Hydroxy-5,8,10,14-eicosatetraenoic acid	Lipids	71030-37-0	3	135451	136861	146429	208542	209121	196827	124929	104910	105411	151336	116607	106683	-	-	-	-
387.16	59.01	388.173	C18H28O9	[M-H]-	12-Hydroxyjasmonic Acid Glucoside	Organic acids	124649-25-8	1	463731	472326	514354	56253.4	56253.4	56253.4	281267	308019	320063	664635	533962	591900	-	-	-	-
297.24	183.14	298.251	C18H34O3	[M-H]-	12-Hydroxyoctadec-9-Enoic Acid; Ricinoleic acid	Lipids	141-22-0	1	665976	692949	641793	1.08658e+06	1.02388e+06	1.03463e+06	661583	641224	665045	968282	929954	860797	C08365	-	C08365	-
211.13	183.14	212.141	C12H20O3	[M-H]-	12-Oxo-10E-Dodecenoic Acid	Lipids	65410-38-0	3	69214.3	72692.8	81978.1	60111.5	63322.2	65395.5	37010.3	45425.4	41502.3	73812.6	87603.9	77678.2	C16309	ko00592,ko01110	C16309	-
317.212	113.098	318.219	C20H30O3	[M-H]-	12-Oxo-5,8,10,14-eicosatetraenoic acid*	Lipids	108437-64-5	3	37052.1	37293.6	41449.4	54222.5	54587.7	56782.1	72444.7	56787.1	58350.4	55542.3	50110.3	41075.2	C14807	ko00590	C14807	-
291.2	235.17	292.204	C18H28O3	[M-H]-	12-Oxo-phytodienoic acid	Lipids	85551-10-6	2	135213	126138	127032	141817	130830	124444	97291.3	100711	102468	126507	120802	111480	C01226	ko00592,ko01100,ko01110	C01226	-
251.2	251.21	252.209	C16H28O2	[M-H]-	12-hydroxy-2,6,10-trimethyltrideca-2,5-dien-4-one	Others	-	1	4.8307e+06	4.58395e+06	4.53038e+06	6.96228e+06	6.53854e+06	6.52435e+06	5.29357e+06	5.27818e+06	5.13967e+06	5.3981e+06	5.35688e+06	5.46662e+06	-	-	-	-
303.19	285.18	280.204	C17H28O3	[M+Na]+	12S-HHT	Lipids	54397-84-1	3	70317.1	72678.8	61999.2	357598	359275	370216	1.13834e+06	1.09742e+06	1.08463e+06	257683	254613	261952	C20388	-	C20388	-
319.228	257.228	320.235	C20H32O3	[M-H]-	12S-Hydroxy-5Z,8Z,10E,14Z-eicosatetraenoic acid	Lipids	54397-83-0	3	17301.9	27412.5	21032.5	86107.9	24015.6	20851.5	3460.38	3460.38	3460.38	42100.1	40348.1	36469.7	C14777	ko00590	C14777	-
295.23	195.14	296.235	C18H32O3	[M-H]-	13(S)-HODE;13(S)-Hydroxyoctadeca-9Z,11E-dienoic acid*	Lipids	10219-69-9	1	7.37377e+06	6.7835e+06	7.18918e+06	5.62845e+06	5.41729e+06	5.28991e+06	4.27501e+06	3.98746e+06	4.19515e+06	5.4052e+06	4.95713e+06	5.0417e+06	C14762	ko00591	C14762	-
311.223	249.221	312.23	C18H32O4	[M-H]-	13-Hydroperoxy-9Z,11E-octadecadienoic acid*	Lipids	23017-93-8	3	77943.8	74420.7	70420.1	75406.1	65720.6	78453.8	50062.8	50592.5	50519.1	97621.4	92145	94902.3	-	-	-	-
293.21	235.17	294.219	C18H30O3	[M-H]-	13-KODE; (9Z,11E)-13-Oxooctadeca-9,11-dienoic acid*	Lipids	54739-30-9	1	284469	284815	272323	206290	205690	195816	145611	142617	136611	236829	225799	227727	C14765	ko00591	C14765	-
241.22	241.21	242.225	C15H30O2	[M-H]-	13-methylmyristic acid	Lipids	2485-71-4	1	612340	571795	513036	440890	647332	604458	426741	412621	427407	745326	643909	641015	-	-	-	-
309.207	209.054	310.214	C18H30O4	[M-H]-	13S-Hydroperoxy-6Z,9Z,11E-octadecatrienoic acid	Lipids	121107-97-9	3	20125.1	29963.6	27855	18807.2	16526.9	21231.3	12233.9	17322.8	15773.3	23316.7	20236	24486.8	-	-	-	-
311.223	171.138	312.23	C18H32O4	[M-H]-	13S-Hydroperoxy-9Z,11E-octadecadienoic acid	Lipids	33964-75-9	3	885900	848253	814852	766367	742130	765448	585759	579619	573825	789995	775146	784147	C04717	ko00591,ko01100	C04717	-
293.214	195.139	294.219	C18H30O3	[M-H]-	13S-Hydroxy-9Z,11E,15Z-octadecatrienoic acid	Lipids	87984-82-5	3	729842	687462	675616	726697	758609	779201	647583	673371	649656	646104	640401	610677	C16316	ko00592	C16316	-
277.22	277.22	278.225	C18H30O2	[M-H]-	14-hydroxy-2,6,10-trimethylpentadeca-2,5,10-trien-4-one*	Others	-	2	3.59997e+07	3.45764e+07	3.41437e+07	2.92603e+07	2.80109e+07	2.72614e+07	2.62929e+07	2.52681e+07	2.54857e+07	3.31826e+07	3.04958e+07	3.07334e+07	-	-	-	-
297.243	81.07	296.235	C18H32O3	[M+H]+	15(R)-Hydroxylinoleic Acid*	Lipids	177931-23-6	2	663290	657903	592575	336701	329003	320492	149603	154886	176846	257366	365168	360933	-	-	-	-
317.212	113.098	318.219	C20H30O3	[M-H]-	15-Oxo-5Z,8Z,11Z,13E-eicosatetraenoic acid*	Lipids	81416-72-0	3	37618.6	35918.4	34275.8	53391.2	58608.7	55790.1	67511.2	58338.1	61749.4	53726.2	46440	43844.3	C04577	ko00590,ko01100	C04577	-
365.341	283.263	366.35	C24H46O2	[M-H]-	15-Tetracosenoic Acid; Nervonic Acid	Lipids	506-37-6	3	48223.6	45282.7	79022.4	37492.7	40301.3	36305.3	43295.4	38276.8	31656.7	36932.4	37883.7	37493.1	C08323	ko01040	C08323	-
345.24	107.05	344.235	C22H32O3	[M+H]+	16(17)-EpDPE	Lipids	-	3	1.42479e+06	1.35908e+06	1.4068e+06	830678	783184	800352	824440	810663	840393	1.26743e+06	1.26983e+06	1.24976e+06	-	-	-	-
343.15	328.13	344.162	C20H24O5	[M-H]-	16-Demethylmyricanol	Others	-	1	90217	95810.1	99685.2	54301.7	68187.9	67293.3	1.0919e+07	1.02658e+07	1.06685e+07	355875	255028	259846	-	-	-	-
283.26	283.26	284.272	C18H36O2	[M-H]-	16-Methylheptadecanoic acid	Lipids	2724-58-5	3	7.29382e+07	9.10585e+07	9.50895e+07	6.32618e+07	7.70286e+07	7.37664e+07	6.08603e+07	6.45079e+07	6.37938e+07	6.73483e+07	6.24316e+07	6.29387e+07	C20356	-	C20356	-
293.21	113.1	294.219	C18H30O3	[M-H]-	17-Hydroxylinolenic acid	Lipids	-	1	1.76978e+06	1.7788e+06	1.68246e+06	1.56486e+06	1.56071e+06	1.48736e+06	778965	725404	758285	1.28903e+06	1.20388e+06	1.25981e+06	C16346	ko00592	C16346	-
343.22	207.1	342.219	C22H30O3	[M+H]+	17-keto-4(Z),7(Z),10(Z),13(Z),15(E),19(Z)-Docosahexaenoic Acid	Lipids	1233715-28-0	3	1.24003e+06	1.16326e+06	1.12695e+06	1.00655e+06	945030	903258	797653	789835	755908	1.09366e+06	1.00145e+06	907396	-	-	-	-
301.04	151	302.043	C15H10O7	[M-H]-	2',3',4',5,7-Pentahydroxyflavone*	Flavonoids	-	1	9709.96	9709.96	9709.96	9709.96	9709.96	9709.96	1.84169e+06	1.75301e+06	1.75461e+06	59982	60081.6	54170.2	-	-	-	-
167.037	123.045	168.042	C8H8O4	[M-H]-	2',4',6'-Trihydroxyacetophenone	Phenolic acids	480-66-0	3	2627	32080.7	2627	40601	56239.3	53364	36771.9	31392.5	41562.6	30935.9	23658.6	23128	C21895	-	C21895	-
153.054	107.049	152.047	C8H8O3	[M+H]+	2',6'-Dihydroxyacetophenone	Phenolic acids	699-83-2	3	5.50222e+06	5.59724e+06	5.48579e+06	3.15056e+06	3.0775e+06	3.05277e+06	7.11654e+06	6.22284e+06	6.55678e+06	6.73751e+06	6.33673e+06	5.86994e+06	-	-	-	-
136.075	91.0587	135.068	C8H9NO	[M+H]+	2'-Aminoacetophenone	Others	551-93-9	3	383586	398578	370791	295845	272458	300184	468243	434723	451899	456974	437559	404651	-	-	-	-
252.109	136.062	251.102	C10H13N5O3	[M+H]+	2'-Deoxyadenosine*	Nucleotides and derivatives	958-09-8	3	118234	126544	94715.8	79912.4	62907.5	59879.1	87130.1	168029	119383	312911	276973	300546	C00559	ko00230,ko01100,ko01232,ko02010	C00559	-
228.098	112.054	227.091	C9H13N3O4	[M+H]+	2'-Deoxycytidine	Nucleotides and derivatives	951-77-9	3	49128.9	33699.3	46028.8	61936.8	51542.8	49251.6	61081.7	56886.3	44408.3	54942.3	54904.6	55846.6	C00881	ko00240,ko01100,ko01232,ko02010	C00881	-
268.104	152.057	267.097	C10H13N5O4	[M+H]+	2'-Deoxyguanosine	Nucleotides and derivatives	961-07-9	3	1.56096e+06	2.02287e+06	1.397e+06	1.87321e+06	1.70213e+06	1.66148e+06	1.30271e+06	1.09907e+06	973223	1.60415e+06	1.77957e+06	1.68602e+06	C00330	ko00230,ko01100,ko01232,ko02010	C00330	-
333.06	137.05	332.052	C10H13N4O7P	[M+H]+	2'-Deoxyinosine-5'-monophosphate	Nucleotides and derivatives	3393-18-8	3	9.65045e+06	9.62622e+06	1.03696e+07	9.16539e+06	8.30771e+06	9.90375e+06	1.33191e+07	1.21978e+07	1.24133e+07	1.04235e+07	1.06073e+07	9.049e+06	C06196	ko00230,ko01232	C06196	-
255.101	121.028	254.094	C16H14O3	[M+H]+	2'-Hydroxy-2-methoxychalcone	Flavonoids	42220-77-9	3	68059.1	52559.1	73610.4	189248	177208	167229	28139.9	30169.7	35377.7	95231	107793	96938.9	-	-	-	-
282.12	136.06	281.112	C11H15N5O4	[M+H]+	2'-O-Methyladenosine	Nucleotides and derivatives	2140-79-6	1	2.17556e+06	2.26414e+06	2.03239e+06	581958	558701	536359	804135	751599	691768	1.18045e+06	1.43673e+06	1.7099e+06	-	-	-	-
145.062	109.041	146.058	C6H10O4	[M-H]-	2,2-Dimethylsuccinic acid	Organic acids	597-43-3	3	7419.69	9065.62	4558.43	440.613	440.613	440.613	440.613	440.613	440.613	7396.91	6957.62	2203.06	-	-	-	-
205.09	149.02	204.079	C12H12O3	[M+H]+	2,2-dimethylchromene-6-carboxylic acid	Others	34818-56-9	1	1.14264e+07	1.0695e+07	1.05177e+07	9.58217e+06	9.06899e+06	9.27897e+06	7.17786e+06	6.56036e+06	5.5305e+06	1.06354e+07	9.31566e+06	7.47268e+06	-	-	-	-
159.045	115.05	160.052	C10H8O2	[M-H]-	2,3-Dihydro-1,4-naphthoquinone	Quinones	21545-31-3	3	41041.5	22379.4	51360.1	29982.2	10876.8	26501	24579.3	9608.8	14928.1	42236	29743.8	37365.7	-	-	-	-
153.019	109.029	154.027	C7H6O4	[M-H]-	2,3-Dihydroxybenzoic Acid*	Phenolic acids	303-38-8	1	3.39689e+06	3.35788e+06	3.22979e+06	4.86717e+06	4.42874e+06	4.50889e+06	6.91431e+06	6.66242e+06	6.59637e+06	4.63175e+06	4.81503e+06	4.23834e+06	C00196	ko01110	C00196	-
353.27	261.22	352.261	C21H36O4	[M+H]+	2,3-dihydroxypropyl (9Z,12Z,15Z)-octadeca-9,12,15-trienoate	Others	129828-41-7	3	158769	143930	133623	247383	247681	234343	230669	247395	250033	194505	186444	197124	-	-	-	-
509.23	341.11	510.231	C22H38O13	[M-H]-	2,4-Di(isovaleryl)Sucrose	Others	-	3	63110.2	85078.3	63335.9	6540.81	6540.81	6540.81	6540.81	6540.81	6540.81	58569.8	76885	59218.2	-	-	-	-
205.16	189.127	206.167	C14H22O	[M-H]-	2,4-Di-Tert-Butylphenol*	Phenolic acids	96-76-4	3	210399	198034	200355	147637	139872	129481	153367	158557	170685	176984	175077	164165	-	-	-	-
151.041	108.023	152.047	C8H8O3	[M-H]-	2,5-Dihydroxyacetophenone	Others	490-78-8	3	3706.42	3706.42	3706.42	90794.3	151558	128939	32209.3	28443.4	31885	44525.3	110800	53260.4	-	-	-	-
137.02	93.03	138.032	C7H6O3	[M-H]-	2,5-Dihydroxybenzaldehyde	Others	1194-98-5	1	1.12974e+07	1.13161e+07	1.02585e+07	1.37558e+07	1.32716e+07	1.30933e+07	4.43573e+06	4.79754e+06	4.86483e+06	9.83956e+06	7.92208e+06	7.02595e+06	C05585	ko00350,ko01100	C05585	-
315.07	153.02	316.079	C13H16O9	[M-H]-	2,5-Dihydroxybenzoic acid-5-O-glucoside	Phenolic acids	-	1	2.02109e+06	1.86983e+06	1.76398e+06	2.35622e+06	2.47104e+06	2.18966e+06	4.19137e+06	4.46837e+06	4.00565e+06	3.08537e+06	2.90702e+06	2.85265e+06	-	-	-	-
153.02	109.03	154.027	C7H6O4	[M-H]-	2,5-Dihydroxybenzoic acid; Gentisic Acid*	Phenolic acids	490-79-9	1	882337	949248	916492	1.34349e+06	1.30406e+06	1.36807e+06	2.22628e+06	1.94978e+06	1.98031e+06	1.36244e+06	1.35907e+06	1.31263e+06	C00628	ko00350,ko01100	C00628	-
169.05	65.04	168.042	C8H8O4	[M+H]+	2,5-Dimethoxybenzoquinone*	Quinones	3117-03-1	1	656744	572821	572965	401436	371705	339133	297222	336334	288625	820404	686346	666605	-	-	-	-
154.998	67.0178	156.006	C6H4O5	[M-H]-	2,5-Furandicarboxylic acid	Others	3238-40-2	3	94036.1	74475.4	93774.9	82986.4	102300	110128	34623	32211.6	34747.1	44584.6	60399.7	50720.8	C20450	-	C20450	-
205.158	189.129	206.167	C14H22O	[M-H]-	2,6-Di-tert-butylphenol*	Phenolic acids	128-39-2	3	203939	196493	212961	148961	133326	152471	154187	159902	165759	159961	159681	175278	-	-	-	-
191.103	128.071	190.095	C7H14N2O4	[M+H]+	2,6-Diaminooimelic acid	Organic acids	583-93-7	3	149794	137655	186151	33368.2	20644.3	32112.1	69013.3	75052.9	75796.8	93431.1	107757	88446.9	C00666	ko00300,ko00470,ko01100,ko01110,ko01230	C00666	-
735.219	559.166	736.221	C34H40O18	[M-H]-	2,6-Diferuloyl-2'-acetylsucrose	Phenolic acids	-	3	16646.4	23980.7	26300.7	59614.3	64889.3	66868	7817.9	13814.4	12916.5	24208.1	21524.2	26166.4	-	-	-	-
331.14	151.07	330.132	C15H22O8	[M+H]+	2,6-Dihydroxy-4-isopropylphenyl-1-O-β-D-glucoside	Phenolic acids	-	3	247541	224508	226428	591684	540941	533503	345514	331534	322149	240214	341383	248791	-	-	-	-
169.05	65	168.042	C8H8O4	[M+H]+	2,6-Dimethoxy-1,4-benzoquinone*	Quinones	530-55-2	1	608950	534019	497167	346111	347953	276745	325059	289449	295869	659496	578997	561894	C10331	-	C10331	-
333.117	171.065	332.111	C14H20O9	[M+H]+	2,6-Dimethoxypydroquinone-1-O-glucoside*	Phenolic acids	-	3	3642.87	3642.87	3642.87	51561.6	43636.3	31720.8	3642.87	3642.87	3642.87	23514.8	30968.2	58996.6	-	-	-	-
187.134	97.0648	188.141	C10H20O3	[M-H]-	2,6-Dimethyl-7-octene-2,3,6-triol	Others	73815-21-1	3	1.27819e+06	1.14078e+06	1.21277e+06	671101	714463	658263	287088	307554	286049	707642	657845	703816	-	-	-	-
345.16	119.04	346.163	C16H26O8	[M-H]-	2,6-Dimethyl-8-β-D-glucosyloxy-2,6-octadienoic acid	Others	-	3	203892	188320	175886	140072	126065	157001	39969.5	54575.4	62900.7	152061	162301	150366	-	-	-	-
575.102	423.091	576.11	C26H24O15	[M-H]-	2,6-di-O-galloylarbutin	Lignans and Coumarins	-	3	62773.3	50297.6	35796.4	7159.28	7159.28	7159.28	2.24763e+06	2.23994e+06	1.95834e+06	444918	688729	731969	-	-	-	-
333.119	171.065	332.111	C14H20O9	[M+H]+	2,6-dimethoxy-4-hydroxyphenyl-1-O-beta-D-glucopyranoside*	Phenolic acids	-	3	1257.63	1257.63	1257.63	23319.6	46382.9	27610.2	1257.63	1257.63	1257.63	40324.2	30312.5	61739.6	-	-	-	-
580.36	281.25	581.369	C28H56NO9P	[M-H]-	2-(2,3-dihydroxypropoxy)-3-(((2-(dimethylamino)ethoxy)(hydroxy)phosphoryl)oxy)propan-2-yl (Z)-14-Octadecenoic Acid	Lipids	-	2	360825	306879	341780	183418	190453	180283	263838	232927	268247	204622	205170	199979	-	-	-	-
578.34	279.23	579.354	C28H54NO9P	[M-H]-	2-(2,3-dihydroxypropoxy)-3-(((2-(dimethylamino)ethoxy)(hydroxy)phosphoryl)oxy)propyl (11Z,14Z)-octadeca-11,14-dienoate	Lipids	-	1	1.47496e+06	1.506e+06	1.43716e+06	2.71778e+06	2.76497e+06	2.60795e+06	1.63595e+06	1.51829e+06	1.60554e+06	1.56701e+06	1.84378e+06	1.88631e+06	-	-	-	-
576.33	277.22	577.338	C28H52NO9P	[M-H]-	2-(2,3-dihydroxypropoxy)-3-(((2-(dimethylamino)ethoxy)(hydroxy)phosphoryl)oxy)propyl (8E,11Z,14Z)-octadeca-8,11,14-trienoate	Lipids	-	1	701502	697751	666971	1.62253e+06	1.71078e+06	2.82579e+06	1.22152e+06	1.20487e+06	1.21059e+06	961263	1.07139e+06	1.0511e+06	-	-	-	-
554.34	255.23	555.354	C26H54NO9P	[M-H]-	2-(2,3-dihydroxypropoxy)-3-(((2-(dimethylamino)ethoxy)(hydroxy)phosphoryl)oxy)propyl palmitate*	Lipids	-	1	507869	525945	506621	425880	424597	442428	382015	406080	428454	320822	372826	388193	-	-	-	-
451.12	243.06	450.116	C21H22O11	[M+H]+	2-(3,4-dihydroxyphenyl)-4h-chromene-3,5,7-triol-glucoside	Flavonoids	-	1	77661.8	95045.5	81008.1	44714.5	55805.6	54247.8	110311	75852.9	89920.8	66395.1	119063	89137.1	-	-	-	-
331.1	153.02	332.111	C14H20O9	[M-H]-	2-(3,4-dihydroxyphenyl)ethanediol 1-O-β-D-glucopyranoside*	Phenolic acids	-	1	599328	558534	526630	911295	860096	796286	741693	706913	780709	920704	890703	843301	-	-	-	-
477.161	315.11	478.169	C20H30O13	[M-H]-	2-(3-β-D-glucopyranosyloxy-4-hydroxyphenyl)ethanol-1-O-β-D-glucopyranoside	Phenolic acids	-	3	73409.4	77041.7	61565.4	6260.56	6260.56	6260.56	213002	241683	227249	64738.4	80436.9	68555.6	-	-	-	-
206.082	118.069	205.074	C11H11NO3	[M+H]+	2-(Acetylamino)-3-phenyl-2-propenoic acid	Alkaloids	5469-45-4	3	34763.6	27366.3	39975.2	45060.1	29610.2	40770.3	19985.2	2669.16	2669.16	14594.1	42450.5	46640.3	-	-	-	-
312.13	180.09	311.123	C12H17N5O5	[M+H]+	2-(Dimethylamino)guanosine*	Nucleotides and derivatives	2140-67-2	1	1.15619e+06	1.05121e+06	999533	420177	308646	243202	711980	785137	683733	781269	773561	783177	-	-	-	-
164.035	120.045	165.043	C8H7NO3	[M-H]-	2-(Formylamino)benzoic acid	Phenolic acids	3342-77-6	3	657208	697541	659437	670504	768286	728904	720788	654779	640421	638542	667040	611715	C05653	ko00380,ko01100	C05653	-
145.051	83.0503	146.058	C6H10O4	[M-H]-	2-Acetyl-2-Hydroxybutanoic Acid	Organic acids	-	3	133684	126612	123235	61846.2	63157.7	56034.8	17321.4	21176.7	13416.8	71212.1	74761.2	70945	C06006	ko00290,ko01100,ko01110,ko01210,ko01230	C06006	-
151.085	109.075	150.079	C8H10N2O	[M+H]+	2-Acetyl-3-ethylpyrazine	Alkaloids	32974-92-8	3	390854	338409	374565	745723	701972	711574	337749	323494	322216	396118	417479	403174	-	-	-	-
268.104	136.062	267.095	C9H17NO8	[M+H]+	2-Amino-3,4-dihydroxybutanoic acid-3-O-arabinoside	Amino acids and derivatives	-	3	1.62884e+07	1.60035e+07	1.44155e+07	1.82906e+07	1.85857e+07	1.77932e+07	1.80713e+07	1.60439e+07	1.60235e+07	1.97387e+07	2.19776e+07	2.25644e+07	-	-	-	-
144.077	84.0556	143.07	C5H9N3O2	[M+H]+	2-Amino-4,5-dihydro-1H-imidazole-4-acetic acid	Alkaloids	69098-41-5	3	889017	823389	809276	850849	775436	694227	243618	206730	222184	938271	597789	685513	-	-	-	-
148.1	84.08	147.089	C6H13NO3	[M+H]+	2-Amino-4-hydroxy-3-methylpentanoic acid	Amino acids and derivatives	-	3	2.03046e+06	1.67724e+06	1.88911e+06	716415	742703	610312	965813	1.0277e+06	723791	1.07293e+06	870567	853034	-	-	-	-
218.21	88.08	217.204	C12H27NO2	[M+H]+	2-Aminododecane-1,4-diol	Lipids	-	1	528744	468262	548233	355002	268213	291200	258303	166306	218981	445472	485250	386454	-	-	-	-
290.27	242.248	289.262	C16H35NO3	[M+H]+	2-Aminohexadecane-1,16,16-triol	Lipids	-	3	69884.9	57666.1	58005.8	44113.8	55785.7	40291.1	38439.5	28032.3	47583.9	81345.4	85151.2	84187.7	-	-	-	-
274.27	88.08	273.267	C16H35NO2	[M+H]+	2-Aminohexadecane-1,4-diol	Lipids	-	1	2.32315e+06	2.29002e+06	2.46277e+06	1.76111e+06	1.60817e+06	1.46286e+06	2.0435e+06	1.91848e+06	2.10605e+06	2.20613e+06	2.63125e+06	2.59395e+06	-	-	-	-
290.27	228.23	289.262	C16H35NO3	[M+H]+	2-Aminohexadecane-1,5,15-triol	Lipids	-	1	689719	643024	808975	456640	381655	394936	460796	436759	493688	684251	722339	690674	-	-	-	-
104.07	58.07	103.063	C4H9NO2	[M+H]+	2-Aminoisobutyric acid	Organic acids	62-57-7	3	5.63915e+06	5.10889e+06	4.75468e+06	3.66704e+06	3.44267e+06	3.162e+06	3.76967e+06	3.53624e+06	3.59813e+06	5.17983e+06	5.08799e+06	4.11214e+06	C03665	-	C03665	-
262.24	88.08	261.23	C14H31NO3	[M+H]+	2-Aminotetradecane-1,11,13-triol	Lipids	-	1	116719	137104	154502	100366	87996.3	79826.9	100057	108655	99106.5	144463	127157	151277	-	-	-	-
246.24	88.08	245.236	C14H31NO2	[M+H]+	2-Aminotetradecane-1,4-diol	Lipids	-	1	364877	356186	392228	308675	268610	242736	363509	353057	355209	348884	401754	458373	-	-	-	-
262.24	200.2	261.23	C14H31NO3	[M+H]+	2-Aminotetradecane-1,5,13-triol	Lipids	-	1	274949	267308	346753	157623	125619	154047	134286	126272	165757	288913	223882	233544	-	-	-	-
301.09	139.04	302.1	C13H18O8	[M-H]-	2-Beta-Glucopyranosyloxy-3-Hydroxybenzyl Alcohol	Phenolic acids	20331-85-5	3	183641	166560	148448	255167	284136	273547	325119	296500	286692	281626	281477	305022	-	-	-	-
157.16	157.16	158.167	C10H22O	[M-H]-	2-Decanol*	Others	1120-06-5	3	1.21645e+07	1.19196e+07	1.18809e+07	1.64724e+07	1.72835e+07	1.66625e+07	6.09218e+06	6.13041e+06	6.0273e+06	1.3681e+07	1.18221e+07	1.11834e+07	-	-	-	-
147.029	57.0344	148.037	C5H8O5	[M-H]-	2-Dehydro-3-deoxy-L-arabinonate	Others	-	3	247913	189083	224221	373048	334350	368384	232672	227374	197529	286274	301542	233309	C00684	ko00053,ko01100	C00684	-
213.017	96.9696	214.024	C5H11O7P	[M-H]-	2-Deoxyribose-1-phosphate	Nucleotides and derivatives	17210-42-3	3	3.33505e+06	2.68489e+06	2.77758e+06	932510	963377	985328	943019	950468	926788	3.03004e+06	1.88422e+06	2.12385e+06	C00672	ko00030,ko00240,ko01100	C00672	-
227.13	183.14	228.136	C12H20O4	[M-H]-	2-Dodecenedioic acid	Lipids	6402-36-4	2	149509	141207	142374	136037	122426	126426	114611	110867	100137	142198	158800	163276	C16308	ko00592,ko01110	C16308	-
170.154	152.144	169.147	C10H19NO	[M+H]+	2-Ethyl-2,6,6-trimethylpiperidin-4-one	Alkaloids	133568-79-3	3	45049.5	43615.7	53310.5	21779.1	20011.6	24827.7	37905.6	30295.6	43305.6	60765.7	52664.7	40806.3	-	-	-	-
302.12	140.07	301.116	C13H19NO7	[M+H]+	2-Ethyl-3-methylmaleimide-N-glucoside	Alkaloids	-	3	239379	202520	138673	278898	251653	250591	262179	182513	301052	258822	266089	229827	-	-	-	-
287.06	125.02	288.063	C15H12O6	[M-H]-	2-Hydroxy-2,3-dihydrogenistein	Flavonoids	-	3	194942	222039	196271	385465	324148	312175	176383	149759	150904	180288	182952	168457	C12631	ko00943,ko01100,ko01110	C12631	-
131.035	87.0443	132.042	C5H8O4	[M-H]-	2-Hydroxy-2-methyl-3-oxobutanoic acid*	Organic acids	71698-08-3	3	169903	151803	153047	250275	241767	230905	94023.2	63235.3	71883.7	241363	249199	208231	C06010	ko00290,ko00650,ko00660,ko00770,ko01100,ko01110,ko01210,ko01230	C06010	-
165.056	103.056	166.063	C9H10O3	[M-H]-	2-Hydroxy-3-phenylpropanoic acid	Phenolic acids	7326-19-4	3	12014.5	11153.4	14929.7	72940.2	63422.7	47756.7	9531.05	10319.3	8800.38	54701.5	38057.2	32406.8	C05607	ko00360,ko00960,ko01100,ko01110	C05607	-
329.23	171.1	330.241	C18H34O5	[M-H]-	2-Hydroxy-4-methyl-3-undecanoyloxypentanoic acid methyl ester	Others	-	1	5.18488e+06	4.81391e+06	4.81048e+06	3.33488e+06	3.146e+06	3.22354e+06	1.53786e+06	1.5595e+06	1.49009e+06	3.1845e+06	2.87828e+06	2.70376e+06	-	-	-	-
131.071	85.0654	132.079	C6H12O3	[M-H]-	2-Hydroxy-4-methylpentanoic acid	Organic acids	498-36-2	3	62612.2	44234.5	43730.9	103459	112644	116454	53425.4	39894.5	35611.1	100552	57850.3	69038.8	-	-	-	-
163.04	119.05	164.047	C9H8O3	[M-H]-	2-Hydroxycinnamic acid*	Phenolic acids	583-17-5	1	3.68393e+06	4.10933e+06	3.73656e+06	5.4937e+06	3.70424e+06	3.49458e+06	4.13575e+06	4.04097e+06	5.48679e+06	3.85415e+06	3.02928e+06	4.41079e+06	C01772	ko00360,ko00999,ko01100,ko01110	C01772	-
147.03	57.0346	148.037	C5H8O5	[M-H]-	2-Hydroxyglutaric Acid*	Organic acids	13095-48-2	3	276632	280460	258866	402459	409011	338223	266009	191231	215619	278578	312452	238563	C03196	ko00310,ko01100	C03196	-
271.23	225.22	272.235	C16H32O3	[M-H]-	2-Hydroxyhexadecanoic acid	Organic acids	764-67-0	1	4.99197e+06	5.03195e+06	5.09554e+06	3.01204e+06	3.01204e+06	2.90929e+06	4.03853e+06	3.83796e+06	3.92982e+06	4.54107e+06	4.35848e+06	4.33261e+06	-	-	-	-
103.04	57.0371	104.047	C4H8O3	[M-H]-	2-Hydroxyisobutyric acid	Organic acids	594-61-6	3	36537.1	31613.8	41745.6	28592.6	22335.9	25774.7	9623.47	9364.53	19029.3	43613.1	23855.7	22130.8	C21297	-	C21297	-
131.071	85.0659	132.079	C6H12O3	[M-H]-	2-Hydroxyisocaproic acid	Organic acids	20312-37-2	3	436589	406261	383110	872918	815754	850702	367578	344417	372327	735067	559101	441920	C03264	-	C03264	-
243.195	197.191	244.204	C14H28O3	[M-H]-	2-Hydroxymyristic acid	Organic acids	2507-55-3	3	55546.1	56653.3	57918.1	27371.1	29988.2	32014.8	36612	31422.4	33506.8	41918.3	47888.4	48533	-	-	-	-
151.039	107.05	152.047	C8H8O3	[M-H]-	2-Hydroxyphenylacetic acid	Organic acids	614-75-5	3	1212.87	1212.87	22991.9	13694.7	17509.1	16861.8	12717.8	16558.6	24572.3	32836.6	26872.5	21895.1	C05852	ko00360,ko01100	C05852	-
175.06	115.04	176.069	C7H12O5	[M-H]-	2-Isopropylmalic Acid	Organic acids	49601-06-1	1	5.41864e+06	5.35076e+06	5.43575e+06	7.04385e+06	6.8873e+06	7.08794e+06	6.87414e+06	6.71246e+06	7.02629e+06	7.36468e+06	8.11968e+06	8.13956e+06	C02504	ko00290,ko00620,ko01100,ko01110,ko01210,ko01230	C02504	-
355.28	263.24	354.277	C21H38O4	[M+H]+	2-Linoleoylglycerol*	Lipids	3443-82-1	1	117441	125804	110581	127220	129059	137668	148026	139536	137302	153435	136001	119650	-	-	-	-
163.075	103.054	162.068	C10H10O2	[M+H]+	2-Methyl-3-hydroxyindan-1-one	Others	-	3	424393	428231	343275	426205	389105	419202	583821	543542	558944	600963	378738	423698	-	-	-	-
145.014	57.0346	146.022	C5H6O5	[M-H]-	2-Methyl-3-oxosuccinic acid	Organic acids	-	3	13992.5	11202.2	13524.4	70630.5	73290.7	67736	1079.97	1079.97	9421.09	36064.5	25506.7	18722.8	C06030	ko00660	C06030	-
145.051	101.061	146.058	C6H10O4	[M-H]-	2-Methylglutaric acid*	Organic acids	617-62-9	3	834523	792744	777569	610723	556830	557395	87609.4	70826.1	96465	893499	771847	676969	-	-	-	-
131.035	87.0452	132.042	C5H8O4	[M-H]-	2-Methylsuccinic acid*	Organic acids	498-21-5	3	1.76322e+06	2.02245e+06	1.77349e+06	2.76104e+06	2.6676e+06	2.62153e+06	897767	896254	947824	2.77715e+06	2.42225e+06	2.18325e+06	-	-	-	-
143.05	115.055	144.058	C10H8O	[M-H]-	2-Naphthol*	Phenolic acids	135-19-3	3	43178.2	11550.4	30175.3	19635.4	8972.95	6236.55	13456.6	7939.76	4367.37	21392.1	18571.2	12410.6	C11713	-	C11713	-
375.2	161.05	376.21	C18H32O8	[M-H]-	2-O-Acetyl-Glucopyranose 6-Decanoate	Others	-	3	146536	122373	115480	62891.8	71695	28706.2	158265	158766	116875	171228	140340	128762	-	-	-	-
337.08	277.06	338.085	C12H18O11	[M-H]-	2-O-α-D-Glucopyranosyl-L-ascorbic acid	Others	129499-78-1	3	60252.5	60646	70253.9	139623	160570	159931	207021	236040	196997	156759	154552	148061	C18339	-	C18339	-
653.38	397.14	654.383	C31H58O14	[M-H]-	2-Palmitoyl-Sn-Glycerol 3-O-Diglucoside	Lipids	-	3	561554	565882	623719	201931	212947	198735	211679	199689	212439	510683	456374	426696	-	-	-	-
331.28	125.09	330.277	C19H38O4	[M+H]+	2-Palmitoyl-rac-glycerol	Lipids	-	3	1.12552e+06	1.03013e+06	1.03056e+06	1.3334e+06	871715	848350	2.37344e+06	2.13987e+06	2.14876e+06	1.17059e+06	1.22463e+06	1.24282e+06	-	-	-	-
331.28	313.27	330.277	C19H38O4	[M+H]+	2-Palmitoylglycerol*	Lipids	23470-00-0	2	87485.8	77571.8	75427.5	65666.4	69145.9	63266.9	52502.3	48729	51375.9	80411.2	70813.9	55797.4	-	-	-	-
122.025	78.0349	123.032	C6H5NO2	[M-H]-	2-Picolinic acid	Organic acids	98-98-6	3	395143	318756	380389	150138	130937	123244	181169	223209	209957	350081	257534	239967	C10164	ko00380,ko01100	C10164	-
100.075	56.0499	99.0684	C5H9NO	[M+H]+	2-Piperidone	Alkaloids	675-20-7	3	31365.4	41083	42100.7	8477.57	14751.9	15321.3	20288.3	17066.6	13662.1	30430.7	29049.1	22493.6	-	-	-	-
175.06	115.04	176.069	C7H12O5	[M-H]-	2-Propylmalic Acid*	Organic acids	-	1	4.51878e+06	2.39027e+06	2.4196e+06	2.86954e+06	3.04424e+06	3.09486e+06	6.17548e+06	6.02579e+06	3.38949e+06	3.40891e+06	3.57496e+06	3.62314e+06	C05994	ko00620	C05994	-
159.066	97.0659	160.074	C7H12O4	[M-H]-	2-Propylsuccinic acid*	Organic acids	618-57-5	3	90281.5	102375	104062	55184.7	47939.6	61818.7	32840.2	34711.5	29072.3	50411.1	68880.8	51626.2	C16657	-	C16657	-
156.076	110.071	155.07	C6H9N3O2	[M+H]+	2-amino-3-(1H-pyrazol-1-yl)propanoic acid	Organic acids	2734-48-7	3	528170	367410	429660	658112	653149	543290	252064	263940	225791	800503	604715	572417	-	-	-	-
130.09	84.08	129.079	C6H11NO2	[M+H]+	2-amino-4-methyl-4-pentenoic acid*	Amino acids and derivatives	-	3	2.8848e+06	2.91067e+06	2.79802e+06	987465	846057	807833	1.79148e+06	1.59801e+06	1.5314e+06	3.26436e+06	2.42433e+06	2.35567e+06	-	-	-	-
189.08	129.06	190.084	C8H14O5	[M-H]-	2-hydroxy-2-isobutylsuccinic acid	Others	-	1	473500	471431	427260	462539	498118	517195	482591	512139	560054	580270	661596	704566	-	-	-	-
287.06	125.03	288.063	C15H12O6	[M-H]-	2-hydroxynaringenin	Flavonoids	-	2	172172	196839	165227	260622	249130	241624	166531	144636	156523	184897	174101	138902	-	-	-	-
353.269	261.221	352.261	C21H36O4	[M+H]+	2-α-Linolenoyl-glycerol*	Lipids	55268-58-1	3	296790	272053	271447	366476	348146	310651	361193	358319	371318	350329	335328	346123	-	-	-	-
677.37	261.22	676.367	C33H56O14	[M+H]+	2-α-Linolenoyl-glycerol-1,3-di-O-glucoside	Lipids	-	1	12021.6	12131.8	8845.56	10581.3	12346.1	11678.9	14246.1	10322.4	18549.1	13065.9	13002.2	12843.5	-	-	-	-
343.1	181.05	344.111	C15H20O9	[M-H]-	2-β-D-Glucopyranosyloxy-5-hydroxyphenylacetic acidmethylester*	Phenolic acids	-	3	115917	124362	110246	88182.4	71388.3	72014.4	45586.9	43631.7	55715.4	112835	117992	94551.1	-	-	-	-
333.21	289.22	334.214	C20H30O4	[M-H]-	20-Carboxyarachidonic Acid	Lipids	79551-84-1	2	530524	506011	535405	747054	746755	763016	1.33494e+06	1.32314e+06	1.30925e+06	1.25963e+06	1.20892e+06	1.14566e+06	-	-	-	-
299.26	253.26	300.266	C18H36O3	[M-H]-	2R-Hydroxyoctadecanoic Acid*	Lipids	26633-48-7	1	164942	154746	137382	155363	164978	145511	121481	131030	134544	211282	147612	158027	C03042	-	C03042	-
293.21	185.12	294.219	C18H30O3	[M-H]-	2R-hydroxy-9Z,12Z,15Z-octadecatrienoic acid	Lipids	-	1	1.09235e+06	1.06462e+06	1.04299e+06	1.20356e+06	1.09151e+06	1.06289e+06	581476	555842	587914	1.08449e+06	1.04045e+06	844445	C16342	ko00592	C16342	-
575.12	449.09	576.127	C30H24O12	[M-H]-	2α,3α-Epoxy-5,7,3',4'-tetrahydroxyflavan-(4β→8)-catechin	Tannins	-	1	5.11428e+06	2.60017e+06	2.66487e+06	347217	806024	869865	5.43288e+06	5.20058e+06	5.7884e+06	6.73266e+06	7.91604e+06	7.85189e+06	-	-	-	-
577.13	287.06	576.127	C30H24O12	[M+H]+	2α,3α-Epoxy-5,7,3',4'-tetrahydroxyflavan-(4β→8)-epicatechin	Tannins	-	1	3.54519e+06	2.77648e+06	3.38939e+06	748983	676196	706450	1.63391e+06	1.60711e+06	1.55317e+06	2.97442e+06	3.65709e+06	3.74789e+06	-	-	-	-
481.134	319.046	480.127	C22H24O12	[M+H]+	3',5',5,7-Tetrahydroxy-4'-methoxyflavanone-3'-O-glucoside	Flavonoids	-	3	4116.54	4116.54	4116.54	4116.54	4116.54	4116.54	36064.9	36447.8	42779.8	282191	329562	347482	-	-	-	-
637.34	253.22	578.33	C28H50O12	[M+CH3COOH-H]-	3'-(Hexadecyl monoenoyl)sucrose	Others	-	1	15503	5182.74	7245.75	28110.3	34958.1	36194.9	34646.5	31478.1	58601.6	26472.3	26300.4	18860.3	-	-	-	-
305.102	139.037	304.095	C16H16O6	[M+H]+	3'-O-Methyl-epicatechin	Flavonoids	76549-34-3	3	46846.9	29832.4	55308.3	23694.9	19462.2	25744.7	117024	107177	94400.5	118594	88726.4	90474.5	-	-	-	-
477.066	315.015	478.075	C21H18O13	[M-H]-	3'-O-Methylellagic acid 4-O-beta-D-glucoside	Tannins	-	3	102492	131185	84392.2	58606.9	37558.8	49865	203499	178045	201760	931868	825936	1.11702e+06	-	-	-	-
491.045	315.015	492.054	C21H16O14	[M-H]-	3'-O-Methylellagic acid-4-O-glucuronide	Tannins	-	3	145035	133366	166079	85919	96355.3	77651.6	27542.5	23583.7	29456.3	48908.6	53229.8	62705	-	-	-	-
479.116	317.065	478.111	C22H22O12	[M+H]+	3'-O-Methyltricetin-5-O-glucoside*	Flavonoids	-	3	67816.3	62764.7	77814	33209.8	1951.96	1951.96	101407	106277	86137.8	47187	68912.6	100203	-	-	-	-
479.118	317.066	478.111	C22H22O12	[M+H]+	3'-O-Methyltricetin-7-O-glucoside	Flavonoids	-	3	79423	43351.6	49467.7	6583.33	6583.33	33408.3	104000	112604	97827.9	47804	51746.2	77857.7	-	-	-	-
447.058	315.015	448.064	C20H16O12	[M-H]-	3'-O-methyl-ellagic acid-4-O-beta-D-xylopyranoside	Tannins	176665-78-4	3	20272.8	25965.8	15654.7	40263.2	10077.9	35116.7	2015.57	2015.57	2015.57	415777	454783	503762	-	-	-	-
639.36	255.23	580.346	C28H52O12	[M+CH3COOH-H]-	3'-Palmitoyl sucrose	Others	-	1	486.602	486.602	486.602	30649.6	27332.8	28095.8	5702.26	3552.49	3209.81	5925.37	6094.82	4536.05	-	-	-	-
661.35	277.22	602.33	C30H50O12	[M+CH3COOH-H]-	3'-linoleoyl sucrose	Others	-	1	11606.3	12441.2	14006.5	95413.1	102328	97369.1	47262.6	48000	47961	69577.2	66015	62393.5	-	-	-	-
625.174	317.07	624.169	C28H32O16	[M+H]+	3'-methoxyquercetin-3-O-L-rhamnosyl(1→2)-glucopyranoside*	Flavonoids	-	1	1.93364e+06	1.6826e+06	1.68838e+06	2.8292e+06	2.3033e+06	2.53896e+06	1.22151e+06	1.11497e+06	1.16894e+06	2.45828e+06	2.89827e+06	3.04699e+06	-	-	CM00608	MetMap116
303.05	257.05	302.043	C15H10O7	[M+H]+	3,3',4',5',7-Pentahydroxyflavone; Robinetin	Flavonoids	490-31-3	3	59607.9	51083.5	88357.2	4080.65	4080.65	4080.65	158409	131981	138365	90917.4	102421	120055	C10177	-	C10177	-
491.084	329.032	492.09	C22H20O13	[M-H]-	3,3'-Di-O-Methylellagic acid 4'-glucoside	Tannins	51803-68-0	3	71002.5	53192.3	51457.6	34945.7	43734	41961.4	62746.3	60547.1	59741.2	48569.4	59072.8	73005.8	-	-	-	-
289.07	163.04	288.063	C15H12O6	[M+H]+	3,4,2',4',6'-Pentahydroxychalcone	Flavonoids	73692-51-0	3	696942	569258	611041	484495	513075	452988	6.82964e+06	5.98482e+06	6.22315e+06	3.36479e+06	2.9817e+06	3.58784e+06	C15525	ko00941,ko01100,ko01110	C15525	-
477.058	169.015	478.075	C21H18O13	[M-H]-	3,4-Digalloylshikimic acid	Phenolic acids	-	3	9876.18	1219.5	1219.5	7571.05	1219.5	1219.5	1219.5	1219.5	1219.5	943626	1.29531e+06	1.44508e+06	-	-	-	-
147.046	119.051	148.052	C9H8O2	[M-H]-	3,4-Dihydrocoumarin	Lignans and Coumarins	119-84-6	3	232826	191541	242218	35928	43716.1	34738.9	131359	149247	146344	207776	169702	146433	C02274	ko00999	C02274	-
198.076	152.071	197.069	C9H11NO4	[M+H]+	3,4-Dihydroxy-L-phenylalanine (L-Dopa)	Amino acids and derivatives	59-92-7	3	5.82877e+06	5.53107e+06	5.21889e+06	5.59319e+06	5.77391e+06	5.41103e+06	684623	723259	674155	4.16264e+06	3.93489e+06	4.02804e+06	C00355	ko00350,ko00950,ko00965,ko01100,ko01110	C00355	-
167.035	123.045	168.042	C8H8O4	[M-H]-	3,4-Dihydroxybenzeneacetic acid*	Phenolic acids	102-32-9	3	165877	183410	181769	200173	185910	163156	331636	301622	297273	214445	254248	277522	C01161	ko00350,ko01100	C01161	-
153.02	109.03	154.027	C7H6O4	[M-H]-	3,4-Dihydroxybenzoic acid (Protocatechuic acid)*	Phenolic acids	99-50-3	1	3.7398e+06	3.61821e+06	3.71061e+06	5.02866e+06	4.86527e+06	4.97746e+06	7.44638e+06	7.05632e+06	7.22315e+06	5.1224e+06	4.92432e+06	4.76473e+06	C00230	ko00400,ko01100,ko01110	C00230	-
771.238	609.208	772.243	C34H44O20	[M-H]-	3,4-Dihydroxyphenethyl alcohol-8-O-[4-O-caffeoyl-β-D-apinosyl(1→3)-β-D-glucosyl(1→6)]-β-D-glucoside	Phenolic acids	-	3	119556	107738	92433.6	234534	245256	218288	43696.7	37087.9	33097.2	79600.4	99420	123430	-	-	-	-
183.06	165.05	182.058	C9H10O4	[M+H]+	3,4-Dimethoxybenzoic acid; Veratric acid	Phenolic acids	93-07-2	3	67967.5	23875	26170.3	63104.7	76748.2	149623	117751	84658.4	33164.7	119652	124824	121701	-	-	-	-
207.066	133.065	208.074	C11H12O4	[M-H]-	3,4-Dimethoxycinnamic acid	Phenolic acids	2316-26-9	3	41056.3	33083.1	34645.3	23539	23302.9	26367.5	35074.1	31407.9	37479.8	35959.4	44347.9	30213.2	-	-	-	-
177.054	149.021	176.047	C10H8O3	[M+H]+	3,4-Methylenedioxycinnamaldehyde	Others	58095-77-5	3	76103.5	83252.5	91203.8	57378.2	65532.5	52594.8	51833.8	52459.4	43671.2	54304.6	47774.5	58392.1	-	-	-	-
177.055	117.04	178.063	C10H10O3	[M-H]-	3,4-methylenedioxy cinnamyl alcohol	Others	58095-76-4	3	81775.4	64521.9	71694.5	49566.8	53288.8	57154.1	127007	122320	130586	125302	129333	128551	-	-	-	-
285.041	257.047	286.048	C15H10O6	[M-H]-	3,5,7,2'-Tetrahydroxyflavone; Datiscetin	Flavonoids	480-15-9	3	93091.1	68192.5	75040.7	49409.7	46181.7	41895.6	32980.1	34364.4	45641.8	46609.6	42959.5	42786.7	C10036	-	C10036	-
303.04	257.04	302.043	C15H10O7	[M+H]+	3,5,7,4'-Tetrahydroxy-Coumaronochromone	Others	-	2	100005	64102.8	78449.3	24070	36703.9	22991.1	96885.7	72508.5	69548	119467	120896	90868.8	-	-	-	-
271.061	151.003	272.068	C15H12O5	[M-H]-	3,5,7-Trihydroxyflavanone (Pinobanksin)	Flavonoids	548-82-3	3	102101	79182.5	84498.4	210085	251962	251779	44564	54387	43116.8	86620.8	73764.9	85820.7	C09826	ko00941	C09826	-
188.07	118.07	187.063	C11H9NO2	[M+H]+	3,5-Dihydro-2H-Furo[3,2-C]Quinolin-4-One	Alkaloids	-	3	6.52408e+06	5.88222e+06	6.02306e+06	3.33061e+06	3.55793e+06	3.22127e+06	7.08299e+06	6.89991e+06	6.49494e+06	1.15114e+07	9.60274e+06	8.364e+06	-	-	-	-
317.18	107.05	316.168	C19H24O4	[M+H]+	3,5-Dihydroxy-1,7-bis(4-hydroxyphenyl)heptane	Others	-	1	1.10915e+07	1.03123e+07	1.09876e+07	8.60311e+06	7.35363e+06	7.6146e+06	1.11587e+07	9.10558e+06	9.83053e+06	1.23611e+07	1.56825e+07	1.5864e+07	-	-	-	-
183.03	124.02	184.037	C8H8O5	[M-H]-	3,5-Dihydroxy-4-methoxybenzoic acid; 4-O-Methylgallic Acid	Phenolic acids	4319-02-2	3	209939	67729.2	63093.2	267162	232873	234919	52929.2	40408.7	61756.1	2.73623e+07	2.99188e+07	2.78556e+07	-	-	-	-
405.193	390.16	406.199	C22H30O7	[M-H]-	3,5-Dihydroxy-meodah	Others	145888-84-2	3	36019.6	43304.6	35394.1	20488	18737.1	33636.9	40908.7	52110.1	53829	43284.7	31722.9	31353.8	-	-	-	-
149.1	121.06	148.088	C10H12O	[M+H]+	3,5-Dimethyl-2,3-dihydrobenzofuran	Others	-	3	1.53318e+07	1.39572e+07	1.32659e+07	1.32564e+07	1.12996e+07	1.17414e+07	1.01252e+07	1.07942e+07	1.00339e+07	1.61957e+07	1.20122e+07	1.22947e+07	-	-	-	-
693.2	175.04	694.211	C32H38O17	[M-H]-	3,6'-Diferuloylsucrose	Phenolic acids	107172-40-7	1	107830	116104	90007.7	159590	157449	128357	72408.4	56256.5	71339.6	108578	79810.9	92391.6	-	-	-	-
503.12	179.036	504.127	C24H24O12	[M-H]-	3,6-Di-O-caffeoyl glucose	Phenolic acids	-	3	27665.5	37105.9	32537.8	2439.62	2439.62	2439.62	2439.62	2439.62	2439.62	12198.1	21190.3	23207.7	-	-	-	-
225.11	123.04	224.105	C12H16O4	[M+H]+	3-(1-Hydroxy-2,6,6-trimethyl-4-oxo-2-cyclohexen-1-yl)-2-propenoic acid	Others	26690-86-8	3	63479.5	124928	70224.7	128600	38756.8	80691.6	40909.2	8707.69	40025.6	91260.7	42403.3	60927.3	-	-	-	-
165.056	106.042	166.063	C9H10O3	[M-H]-	3-(3-Hydroxyphenyl)-propionic acid	Phenolic acids	621-54-5	3	14409	16936	15122.4	1214.36	1214.36	15107.1	10667.9	16813.1	18294.1	15893.6	12692.1	8308.15	C11457	ko00360,ko01100	C11457	-
165.056	119.05	166.063	C9H10O3	[M-H]-	3-(4-Hydroxyphenyl)-propionic acid	Phenolic acids	501-97-3	3	327313	317021	365087	289381	296163	226109	295263	310041	352208	301384	316502	357938	C01744	ko01100	C01744	-
203.15	116.07	202.143	C8H18N4O2	[M+H]+	3-(triazan-2-yl)propyl L-prolinate	Amino acids and derivatives	-	3	52195	46371.5	51943.7	28034.4	26602.7	15742.8	25753	15023	17573.6	37177.7	38641.9	40758.4	-	-	-	-
138.079	94.0651	137.071	C7H9N2O	[M+H]+	3-Carbamyl-1-methylpyridinium;(1-Methylnicotinamide)	Alkaloids	1005-24-9	3	1.51108e+06	1.21345e+06	1.36512e+06	1.49665e+06	1.23431e+06	1.16848e+06	1.43206e+06	1.35634e+06	1.18411e+06	1.72913e+06	1.33865e+06	1.29787e+06	C02918	ko00760,ko01100	C02918	-
128.03	93.06	127.019	C6H6ClN	[M+H]+	3-Chloroaniline	Alkaloids	108-42-9	1	5.51718e+06	5.2812e+06	5.31909e+06	6.25628e+06	6.06907e+06	6.11133e+06	6.78701e+06	6.20183e+06	6.62075e+06	8.25313e+06	5.67485e+06	5.33404e+06	-	-	-	-
133.01	71.01	134.022	C4H6O5	[M-H]-	3-Dehydro-L-Threonic Acid	Others	-	1	3.36824e+07	2.62866e+07	2.67392e+07	3.06306e+07	2.71661e+07	2.52349e+07	1.21365e+07	1.15745e+07	9.73406e+06	3.0396e+07	2.63878e+07	2.64513e+07	C03064	ko00053,ko01100	C03064	-
145.051	101.061	146.058	C6H10O4	[M-H]-	3-Hydroxy-3-Methyl-2-Oxopentanoic Acid	Organic acids	-	3	21367.5	35128.7	22448.3	25831	23550.9	25731.9	17148.2	21731.9	21367.2	36962.7	36131.1	38681.7	C14463	ko00290,ko01110,ko01210	C14463	-
161.05	99.05	162.053	C6H10O5	[M-H]-	3-Hydroxy-3-methylpentane-1,5-dioic acid	Amino acids and derivatives	503-49-1	1	8.81653e+06	5.58842e+06	3.06847e+06	5.67189e+06	3.84101e+06	6.92595e+06	1.69673e+07	2.02404e+07	1.58006e+07	8.07853e+06	8.26145e+06	1.42996e+07	C03761	-	C03761	-
327.145	165.093	328.152	C16H24O7	[M-H]-	3-Hydroxy-4-isopropylbenzylalcohol-3-O-glucoside	Phenolic acids	-	3	38283.6	62019.8	51903.7	3870.71	3870.71	21428.6	107497	90471.1	100761	60901.5	68382.2	80510.3	-	-	-	-
169.05	65.04	168.042	C8H8O4	[M+H]+	3-Hydroxy-4-methoxybenzoic acid; Isovanillic Acid	Phenolic acids	645-08-9	2	177920	193761	155561	258681	226870	246704	139629	102305	101082	242846	195772	152333	-	-	-	-
589.12	437.1	590.127	C27H26O15	[M-H]-	3-Hydroxy-5-Methylphenol-1-O-(6'-Digalloyl)Glucoside*	Phenolic acids	-	3	2119.24	27071.3	2119.24	2119.24	2119.24	2119.24	48798.6	45772.9	51313.5	35766.4	34004.3	78004.4	-	-	-	-
182.08	136.08	181.074	C9H11NO3	[M+H]+	3-Hydroxy-L-phenylalanine*	Amino acids and derivatives	587-33-7	1	1.444e+07	1.27999e+07	1.32995e+07	1.11028e+07	1.06171e+07	1.05782e+07	8.75009e+06	7.85665e+06	7.83451e+06	1.40717e+07	1.49471e+07	1.3874e+07	-	-	-	-
285.244	239.238	286.251	C17H34O3	[M-H]-	3-Hydroxy-palmitic acid methyl ester	Lipids	51883-36-4	3	29981.3	29319.7	31139.7	25555.7	22487.9	22111.3	20443.2	19459.5	21615.7	28560.7	23068.9	26200	C11849	-	C11849	-
103.04	59.0139	104.047	C4H8O3	[M-H]-	3-Hydroxybutyric acid	Organic acids	300-85-6	3	1.50557e+06	1.51802e+06	1.51009e+06	1.84717e+06	1.5797e+06	1.47316e+06	1.04644e+06	1.06767e+06	997241	2.12409e+06	1.76509e+06	1.58404e+06	C01089	ko00650,ko01100	C01089	-
163.045	119.054	164.047	C9H8O3	[M-H]-	3-Hydroxycinnamic Acid*	Phenolic acids	14755-02-3	1	4.46806e+06	4.38447e+06	4.17743e+06	6.33149e+06	4.63781e+06	4.47342e+06	4.81535e+06	4.81298e+06	4.36611e+06	4.32867e+06	4.28208e+06	5.82617e+06	C12621	ko00360,ko01100	C12621	-
217.11	59.01	218.115	C10H18O5	[M-H]-	3-Hydroxydecanedioic acid	Organic acids	73141-46-5	1	197810	219228	179470	388566	317713	293423	432506	450510	446619	400578	388821	422728	-	-	-	-
187.13	59.01	188.141	C10H20O3	[M-H]-	3-Hydroxydecanoic acid	Organic acids	14292-26-3	3	4.00131e+06	3.70952e+06	3.59323e+06	2.43316e+06	2.45796e+06	2.43302e+06	2.01955e+06	1.87894e+06	1.84975e+06	2.67412e+06	2.47784e+06	2.43059e+06	-	-	-	-
299.259	299.256	300.266	C18H36O3	[M-H]-	3-Hydroxyoctadecanoic Acid	Lipids	45261-96-9	3	823366	764119	628712	593608	651585	632497	467712	396457	456390	617202	555264	530221	-	-	-	-
165.056	106.043	166.063	C9H10O3	[M-H]-	3-Hydroxyphenylacetic Acid Methyl Ester	Phenolic acids	42058-59-3	3	14561.9	27440.4	21951.1	19986.9	26593.6	12939.8	7191.39	15425.7	15668.6	21750.1	25606.5	13051.9	-	-	-	-
451.12	167.03	452.132	C21H24O11	[M-H]-	3-Hydroxyphloretin-4'-O-glucoside	Flavonoids	-	3	1.67382e+06	1.45731e+06	1.42196e+06	3.70136e+06	4.06897e+06	3.6866e+06	1.02636e+06	963979	1.16334e+06	1.19084e+06	1.54051e+06	1.5341e+06	-	-	-	-
188.071	118.065	187.063	C11H9NO2	[M+H]+	3-Indoleacrylic acid*	Alkaloids	1204-06-4	1	5.27397e+06	4.75354e+06	5.21083e+06	3.49947e+06	3.11024e+06	3.04213e+06	6.62539e+06	7.79511e+06	6.24617e+06	7.71473e+06	7.66865e+06	7.74185e+06	C21283	-	C21283	-
175.061	115.04	176.069	C7H12O5	[M-H]-	3-Isopropylmalic Acid*	Organic acids	921-28-8	1	887019	4.78502e+06	4.43509e+06	5.46762e+06	5.64383e+06	5.8719e+06	887019	887019	5.9453e+06	6.03221e+06	7.13917e+06	6.93563e+06	C04411	ko00290,ko01100,ko01110,ko01210,ko01230	C04411	-
523.28	341.11	524.283	C24H44O12	[M-H]-	3-Laurylsucrose	Others	-	3	536511	552646	537517	22932.2	22932.2	22932.2	22932.2	22932.2	22932.2	120921	144977	160735	-	-	-	-
147.03	57.0344	148.037	C5H8O5	[M-H]-	3-Methylmalic acid*	Organic acids	152204-30-3	3	317374	260309	286975	372308	403997	396763	233402	199775	201198	291686	311140	303025	C06032	ko00290,ko00660,ko01100,ko01210,ko01230	C06032	-
315.015	299.992	316.022	C15H8O8	[M-H]-	3-O-Methylellagic acid	Tannins	-	3	1677.4	1677.4	1677.4	1677.4	1677.4	1677.4	1677.4	1677.4	1677.4	159531	152275	161144	-	-	-	-
183.03	124.017	184.037	C8H8O5	[M-H]-	3-O-Methylgallic acid	Phenolic acids	3934-84-7	3	127103	117146	126430	153362	151719	146130	206658	200052	206878	204564	226703	235036	C05616	-	C05616	-
315.051	271.019	316.058	C16H12O7	[M-H]-	3-O-Methylquercetin	Flavonoids	1486-70-0	3	130844	116983	117688	42756.9	45980.6	41834.4	4532.12	4532.12	4532.12	69227.1	88759.3	69503.3	C04443	ko00944,ko01110	C04443	-
335.08	179.03	336.084	C16H16O8	[M-H]-	3-O-caffeoylshikimic acid	Phenolic acids	-	3	26761.2	38681.9	28129.3	27214.4	34278.4	36677.7	27340	19726.5	28760.6	31376.4	21421.4	31063.4	-	-	-	-
337.093	191.056	338.1	C16H18O8	[M-H]-	3-O-p-Coumaroylquinic acid*	Phenolic acids	87099-71-6	3	8994.75	3483.62	9128.17	285.687	285.687	285.687	339651	1497.55	4843.43	1.26516e+06	1.57036e+06	1.32032e+06	-	-	-	-
481.135	319.3	482.142	C22H26O12	[M-H]-	3-O-p-Coumaroylshikimic acid-O-glucoside	Phenolic acids	-	3	46397.9	48382.1	62039.2	57001.9	70410.5	48917.4	30021	5874.57	5874.57	53882.1	54990.4	55268.2	-	-	-	-
661.35	277.22	602.33	C30H50O12	[M+CH3COOH-H]-	3-Oleoyl sucrose	Others	-	2	14121.7	11897.8	11806.6	90684.8	85141	98038.5	47338.3	49619.8	49359.7	65671.9	63815.8	67067.9	-	-	-	-
297.24	279.23	298.251	C18H34O3	[M-H]-	3-Oxooctadecanoic acid	Lipids	-	3	3.01229e+06	2.80332e+06	2.76806e+06	764633	746045	743392	344969	346416	345431	1.07686e+06	984109	988976	-	-	-	-
184.98	78.9583	185.993	C3H7O7P	[M-H]-	3-Phospho-D-glyceric acid	Others	820-11-1	3	74664.8	79943.6	74179.9	218572	203499	207422	74499.1	93916.1	93818	205539	141111	112816	C00197	ko00010,ko00030,ko00260,ko00270,ko00561,ko00630,ko00710,ko01100,ko01110,ko01200,ko01230,ko01240	C00197	-
131.05	70.03	132.054	C4H8N2O3	[M-H]-	3-Ureidopropionic Acid	Organic acids	462-88-4	1	100899	71551.3	62427.7	31261.7	26715.1	16337.5	32508.1	38780.5	28413.3	142618	111364	120495	C02642	ko00240,ko00410,ko00770,ko01100	C02642	-
207.03	119.05	208.037	C10H8O5	[M-H]-	3-[(1-Carboxyvinyl)oxy]benzoic acid	Phenolic acids	16929-37-6	3	95415.4	130353	89636.9	28250.1	2139.53	2139.53	28569	27270.1	28052.6	66023.1	70281.3	62507.9	C20772	ko00130,ko01100,ko01110,ko01240	C20772	-
188.07	118.06	187.063	C11H9NO2	[M+H]+	3-amino-2-naphthoic acid*	Alkaloids	-	1	2.93502e+06	2.88698e+06	2.71101e+06	1.49207e+06	1.39087e+06	1.36411e+06	2.58158e+06	2.28622e+06	2.34829e+06	5.61652e+06	3.92517e+06	3.34439e+06	-	-	-	-
116.07	70.06	115.063	C5H9NO2	[M+H]+	3-hydroxy-1-methylpyrrolidin-2-one*	Alkaloids	132996-63-5	1	2.19647e+06	1.79147e+06	2.23305e+06	515869	563324	618139	1.45703e+06	1.36032e+06	1.44955e+06	1.48929e+06	1.35343e+06	1.06316e+06	-	-	-	-
151.04	77.0396	152.047	C8H8O3	[M-H]-	3-hydroxy-5-methoxybenzaldehyde	Phenolic acids	57179-35-8	3	33193.1	30444.9	43602	41144.7	42381.7	37740.9	23059.8	17667.1	23958.9	48095	32551.8	30997	-	-	-	-
272.11	110.06	271.106	C12H17NO6	[M+H]+	3-pyridine-methanol-O-β-D-glucopyranosyl	Alkaloids	-	2	67854.7	72808.2	63699.3	168240	115606	138701	100180	115082	105118	140268	193119	181774	-	-	-	-
195.066	117.031	194.058	C10H10O4	[M+H]+	3ξ-(1ξ-Hydroxyethyl)-7-hydroxy-1-isobenzofuranone	Others	-	3	172362	178991	116460	20115.4	20115.4	20115.4	209771	174037	204028	188831	178989	149534	-	-	-	-
589.119	437.109	590.127	C27H26O15	[M-H]-	4',6'-O-Digalloylsalicin*	Phenolic acids	-	3	170257	182122	196851	31024.1	22671.8	32485.4	72094.9	99846.1	76870.5	264083	292385	308165	-	-	-	-
151.07	105.07	150.068	C9H10O2	[M+H]+	4'-Methoxyacetophenone	Others	100-06-1	3	335827	673247	683845	562080	410153	457467	417130	143683	144402	460104	710435	752219	-	-	-	-
168.066	105.034	167.058	C8H9NO3	[M+H]+	4,5,6-Trihydroxy-2-cyclohexen-1-ylideneacetonitrile	Alkaloids	-	3	99899.9	96032.6	72748.7	104211	104183	115731	54471.9	40887.2	50609.1	103190	100087	80042.4	-	-	-	-
355.103	193.05	356.111	C16H20O9	[M-H]-	4,5,8-Trihydroxy-α-tetralone-5-O-glucoside	Quinones	-	3	4007.29	4007.29	52662.5	108365	120369	111205	4007.29	4007.29	20036.5	94208.4	77181.4	92612.3	-	-	-	-
319.102	125.022	318.095	C13H18O9	[M+H]+	4,6-dimethoxy-2-methoxyphenyl-1-O-beta-D-glucopyranoside	Phenolic acids	-	3	36163.1	28782.8	22961.3	51858.7	50756.1	48788.9	19883	18152.2	13109.3	26002.2	30056.7	22886.9	-	-	-	-
204.031	160.039	205.037	C10H7NO4	[M-H]-	4,8-Dihydroxyquinoline-2-carboxylic acid	Organic acids	59-00-7	3	131862	105613	115145	60217.4	76564.4	39865.3	275975	236731	243069	118068	130814	91238.5	C02470	ko00380	C02470	-
329.14	135.05	330.147	C19H22O5	[M-H]-	4,9,11,17-Tetrahydroxy-diphenyl ether cycloheptane	Others	-	1	35882.6	33872.5	23468.4	47957.4	53773.7	53360.8	35404.6	20811.5	31648	58561.1	46396	45549.2	-	-	-	-
289.035	137.024	290.043	C14H10O7	[M-H]-	4-(3,4,5-Trihydroxybenzoxy)benzoic acid	Phenolic acids	-	3	2.70752e+06	2.34128e+06	2.44639e+06	1.6785e+06	1.44995e+06	1.51511e+06	1.80709e+07	1.88307e+07	1.66522e+07	9.5816e+06	9.36247e+06	9.51599e+06	-	-	-	-
146.081	86.0601	145.074	C6H11NO3	[M+H]+	4-Acetamidobutyric acid	Organic acids	3025-96-5	3	213931	204412	232569	272800	305362	135094	271831	218013	214809	198329	163597	161917	C02946	ko00330,ko01100	C02946	-
146.09	87.04	145.085	C5H11N3O2	[M+H]+	4-Guanidinobutyric acid	Organic acids	463-00-3	1	4.84745e+06	4.26294e+06	4.30652e+06	2.65815e+07	2.73267e+07	2.72148e+07	1.51336e+07	1.42147e+07	1.42018e+07	1.24249e+07	1.17425e+07	1.13301e+07	C01035	ko00330,ko01100	C01035	-
131.035	87.0453	132.042	C5H8O4	[M-H]-	4-Hydroxy-2-Oxopentanoic Acid*	Organic acids	3318-73-8	3	98705	101177	96314.4	178335	163431	179074	70621.1	69609.5	70966.9	151923	140369	146090	C03589	ko00360,ko01100	C03589	-
148.093	74.0223	147.089	C6H13NO3	[M+H]+	4-Hydroxy-L-Isoleucine	Amino acids and derivatives	781658-23-9	3	25497.2	32206.7	27977.6	23228.7	11460.7	12356.5	25260.5	25489.5	10028	25493.4	16555.7	14571.7	-	-	-	-
221.19	107.086	220.183	C15H24O	[M+H]+	4-Hydroxy-β-bulnesene	Others	-	3	329351	232855	304874	385716	376558	391554	240440	205730	210688	399751	435221	486548	-	-	-	-
135.046	92.0293	136.052	C8H8O2	[M-H]-	4-Hydroxyacetophenone	Others	99-93-4	3	66967.4	42607	50584.4	89606.9	98481	76231.1	43527.3	35269.8	40776.8	41258.2	45291.3	37520.3	C10700	ko01100	C10700	-
121.03	92.03	122.037	C7H6O2	[M-H]-	4-Hydroxybenzaldehyde	Others	123-08-0	1	2.00268e+06	2.00719e+06	1.95396e+06	1.96973e+06	1.74175e+06	1.72195e+06	1.12761e+06	1.1894e+06	1.02206e+06	2.14799e+06	1.54983e+06	1.3335e+06	C00633	ko01100	C00633	-
137.02	93.03	138.032	C7H6O3	[M-H]-	4-Hydroxybenzoic acid*	Phenolic acids	99-96-7	1	1.59287e+07	1.58381e+07	1.49137e+07	1.97776e+07	1.99827e+07	1.8549e+07	7.71809e+06	7.30994e+06	7.82881e+06	1.49841e+07	1.24083e+07	1.14546e+07	C00156	ko00130,ko00790,ko01100,ko01110,ko01240	C00156	-
451.088	331.068	452.096	C20H20O12	[M-H]-	4-Hydroxybenzoyl-1-O-(6''-O-galloyl)glucoside	Phenolic acids	-	3	86599.2	98056.1	121680	495987	545577	485251	7162.45	7162.45	7162.45	131723	141877	131776	-	-	-	-
129.056	57.0352	130.063	C6H10O3	[M-H]-	4-Hydroxyhex-2-enoic acid	Organic acids	119600-12-3	3	20791.3	29317.7	20364.6	37180.7	37452.7	55886.5	16495.5	21490.9	24119.3	31126.9	31315	26170.3	-	-	-	-
667.223	505.17	668.232	C31H40O16	[M-H]-	4-Hydroxyphenethoxy-8-O-β-D-[6-O-(4-O-β-D-glucopyranosyl)-sinapoyl]glucopyranoside	Phenolic acids	-	3	269022	244915	224299	113225	117656	134442	923558	1.04633e+06	975744	359604	343304	318471	-	-	-	-
144.046	115.043	145.053	C9H7NO	[M-H]-	4-Hydroxyquinoline	Alkaloids	611-36-9	3	31886.7	32219.7	49404.9	32353.8	28670.3	29811.4	21876.8	30786.1	29153.3	52404.3	35993.4	36543.3	C06343	-	C06343	-
137.06	94.04	136.052	C8H8O2	[M+H]+	4-Methoxybenzaldehyde	Others	123-11-5	2	6.97302e+06	6.54723e+06	6.3756e+06	1.30333e+07	1.08912e+07	1.03098e+07	6.22684e+06	5.53395e+06	5.73706e+06	8.53853e+06	9.21355e+06	5.57846e+06	C10761	-	C10761	-
163.075	91.0542	162.068	C10H10O2	[M+H]+	4-MethoxycinnaMaldehyde	Others	1963-36-6	3	540405	587298	542100	278668	226879	438481	424848	373849	426332	401606	426051	489977	C10475	-	C10475	-
179.07	119.05	178.063	C10H10O3	[M+H]+	4-Methoxycinnamic acid	Phenolic acids	830-09-1	1	1.67418e+06	1.53872e+06	1.64872e+06	36340	36340	36340	189892	182818	208304	892907	605944	666324	-	-	-	-
144.048	113.029	143.041	C6H9NOS	[M+H]+	4-Methyl-5-thiazoleethanol	Others	137-00-8	3	50150.5	53289.8	36649.3	59625.4	68903.4	86877	63926	78771.5	55224.5	43904.4	60184.8	51389.8	C04294	ko00730,ko01100,ko01240	C04294	-
116.07	70.06	115.063	C5H9NO2	[M+H]+	4-Methylazetidine-2-Carboxylic acid*	Alkaloids	1779725-63-1	1	1.67784e+06	1.53328e+06	1.69932e+06	469434	494530	573682	1.13454e+06	1.06088e+06	1.27927e+06	1.17917e+06	1.13333e+06	847502	-	-	-	-
119.05	93.03	120.058	C8H8O	[M-H]-	4-Methylbenzaldehyde	Others	104-87-0	2	87173.3	89009.4	60099	94168	65924.8	65935.8	72769.1	62152.9	43364.7	89604.4	40935.1	62168.9	C06758	ko01100	C06758	-
140.034	98.9637	139.027	C6H5NO3	[M+H]+	4-Nitrophenol	Phenolic acids	100-02-7	3	7.44355e+06	5.78666e+06	6.12385e+06	6.20417e+06	5.83288e+06	4.96122e+06	5.64422e+06	4.93428e+06	4.7977e+06	8.89406e+06	6.5106e+06	6.41359e+06	C00870	-	C00870	-
515.155	177.055	514.148	C26H26O11	[M+H]+	4-O-(2''-O-acetyl-6''-P-coumaroyl-β-D-glucopyranosyl)-P-coumaric acid	Others	-	3	210858	201441	196973	446770	289843	312629	121093	124921	139069	161069	160427	182830	-	-	-	-
301.09	139.05	302.1	C13H18O8	[M-H]-	4-O-Glucosyl-3,4-dihydroxybenzyl alcohol	Phenolic acids	-	3	180011	165203	126998	262858	259883	245800	324397	306471	289463	284984	289123	303382	-	-	-	-
385.114	223.06	386.121	C17H22O10	[M-H]-	4-O-Glucosyl-sinapate	Phenolic acids	-	3	1303.15	1303.15	15279.8	27205.3	18646.4	6515.76	9477.76	7466.41	8632.62	33276.2	21899.6	18654.7	C02919	-	C02919	-
165.091	91.0546	164.084	C10H12O2	[M+H]+	4-Phenylbutyric acid	Organic acids	1821-12-1	3	313452	376293	332188	491410	475674	520331	627295	585024	614780	430012	419494	452834	-	-	-	-
184.06	148.04	183.053	C8H9NO4	[M+H]+	4-Pyridoxic acid	Others	82-82-6	1	466934	459183	398420	866734	589946	650775	600913	566567	554307	679602	556934	430382	C00847	ko00750,ko01100	C00847	-
346.11	184.06	345.106	C14H19NO9	[M+H]+	4-Pyridoxic acid-O-glucoside	Others	-	1	55419.7	52496.1	66209.2	61381	69022.8	58848.1	55654.5	67032.5	47307.4	61841.1	60596.4	66879.7	-	-	-	-
277.218	277.217	278.225	C18H30O2	[M-H]-	4-[3-(4,8-dimethylnona-3,7-dienyl)-3-methyloxiran-2-yl]butan-2-one*	Others	-	2	3.61774e+07	3.4161e+07	3.3053e+07	2.84998e+07	2.84536e+07	2.69962e+07	2.65168e+07	2.58763e+07	2.49133e+07	3.347e+07	3.08715e+07	3.1575e+07	-	-	-	-
165.053	119.051	164.047	C9H8O3	[M+H]+	4-hydroxyphenyl acrylaldehyde	Others	-	3	547664	564060	593806	568172	750227	588357	820700	694976	590590	618730	648178	585041	-	-	-	-
371.114	282.091	372.121	C20H20O7	[M-H]-	4-ketopinoresinol	Lignans and Coumarins	66288-89-9	3	15482.2	20885.5	19783.1	1570.61	1570.61	1570.61	18741.4	7853.06	19567.5	16991.4	15315.7	16290	-	-	-	-
152.07	107.05	151.063	C8H9NO2	[M+H]+	4-methoxybenzamide	Alkaloids	3424-93-9	3	122194	99805.2	100445	45860.7	50329.6	36461.5	17644.9	27724.3	29952.4	66474.7	59757	53116.2	-	-	-	-
120.08	77.04	119.07	C3H9N3O2	[M+H]+	4-methyl-1,5,2,3-dioxadiazinan-2-amine	Others	-	3	2.06677e+06	2.1019e+06	1.67269e+06	2.42921e+06	2.13809e+06	2.21165e+06	832002	778743	685986	3.28899e+06	2.11557e+06	1.79956e+06	-	-	-	-
471.151	309.098	472.158	C21H28O12	[M-H]-	4-p-Cumaroyl-rhamnosyl-(1→6)-D-glucose	Phenolic acids	-	3	23267.3	23555.6	21100.7	47520.6	63508.5	63603.1	20608.9	10526.6	18356.5	11223.7	23745.4	15022.5	-	-	-	-
298.1	136.06	297.09	C11H15N5O3S	[M+H]+	5'-Deoxy-5'-(methylthio)adenosine	Nucleotides and derivatives	2457-80-9	3	593471	540313	529045	324171	421117	346158	199732	163358	178563	413871	420614	378244	C00170	ko00270,ko00908,ko01100	C00170	-
252.104	136.061	251.102	C10H13N5O3	[M+H]+	5'-Deoxyadenosine*	Nucleotides and derivatives	4754-39-6	3	111302	97099.6	102527	15223	15223	15223	76114.8	94526.5	123920	222192	257109	254576	C05198	-	C05198	-
387.17	207.1	388.173	C18H28O9	[M-H]-	5'-Glucosyloxyjasmanic acid	Others	-	3	1795.54	1795.54	1795.54	67141	53911.8	46020.4	1795.54	1795.54	8977.69	67901.2	54637.9	48948.2	-	-	-	-
181.12	135.12	180.115	C11H16O2	[M+H]+	5,6,7,7a-tetrahydro-4,4,7a-trimethyl-2(4H)-benzofuranone	Others	15356-74-8	1	589496	609699	557749	683115	702233	727114	1.23102e+06	1.13934e+06	1.13018e+06	720217	678743	652859	-	-	-	-
321.24	119.08	320.235	C20H32O3	[M+H]+	5,6-epoxy-8Z,11Z,14Z-eicosatrienoic acid	Lipids	81246-84-6	3	585364	570182	514072	1.00473e+06	948467	1.01145e+06	873692	898067	813678	735504	718097	598572	C14768	ko00590,ko01100	C14768	-
299.058	284.039	300.063	C16H12O6	[M-H]-	5,7,2'-Trihydroxy-8-methoxyflavone; Scutevulin*	Flavonoids	-	3	74831.4	73046.7	74011.8	141176	110479	116675	46821.2	45179.5	46392.5	80974.7	76453.2	73145.7	-	-	-	-
303.052	151.03	304.058	C15H12O7	[M-H]-	5,7,3',4',5'-Pentahydroxydihydroflavone	Flavonoids	-	3	51496.6	46668.4	30838.7	33485.4	40305.9	33526.3	102219	76112.7	69036.8	84906.2	67746	64303.5	-	-	-	-
317.1	107.05	316.095	C17H16O6	[M+H]+	5,7,8-trihydroxy-3-(4'-hydroxybenzyl)-6-methyl-chroman-4-one	Flavonoids	-	3	73943.2	128945	70400.9	14080.2	14080.2	14080.2	14080.2	14080.2	14080.2	93295.5	128711	103181	-	-	-	-
193.046	91.0528	192.042	C10H8O4	[M+H]+	5,7-Dihydroxy-4-methylcoumarin	Lignans and Coumarins	2107-76-8	3	106956	105876	79261.5	8399.46	8399.46	8399.46	8399.46	8399.46	8399.46	85216.5	57202.9	62297.3	-	-	-	-
479.09	316.02	480.09	C21H20O13	[M-H]-	5,7-Dihydroxy-4-oxo-2-(3,4,5-trihydroxyphenyl)-4H-chromen-3-yl-alloside	Others	-	1	1957.74	1957.74	1957.74	1957.74	1957.74	1957.74	196032	167004	200596	1.44855e+06	1.47113e+06	1.34624e+06	-	-	-	-
315.11	153.06	316.116	C14H20O8	[M-H]-	5-(2-Hydroxyethyl)-2-O-glucosylphenol*	Phenolic acids	-	1	1.91852e+06	2.01608e+06	1.90393e+06	2.25838e+06	2.1843e+06	2.2389e+06	3.53176e+06	3.58485e+06	3.74758e+06	2.70432e+06	2.88091e+06	2.77769e+06	-	-	-	-
193.086	133.064	192.079	C11H12O3	[M+H]+	5-(2-hydroxypropyl)-3H-2-benzofuran-1-one	Others	-	3	67841.3	55489.2	49917.4	58546.1	59531.5	40460.2	3011.96	3011.96	3011.96	89542.5	78685.6	74537.3	-	-	-	-
199.06	184.03	198.05	C13H10S	[M+H]+	5-(2-phenylethynyl)-2-methy l-thiophene	Others	-	3	29041	27533.3	27271.6	68163.1	61596.7	56924.8	21543.3	22428.8	17443.1	40103.2	39662.1	37705	-	-	-	-
158.082	116.072	159.089	C7H13NO3	[M-H]-	5-Acetamidopentanoic Acid	Organic acids	1072-10-2	3	142029	129264	134283	117286	107126	101997	79431.6	90499.9	75258.4	152068	150874	158909	C03087	ko00310,ko01100	C03087	-
296.067	104.108	295.057	C8H14N3O7P	[M+H]+	5-Aminoimidazole ribonucleotide	Nucleotides and derivatives	25635-88-5	3	112773	90728.4	107642	233012	206010	195183	44678.9	40095.3	50170.9	137765	145195	108741	-	-	-	-
118.09	101.06	117.079	C5H11NO2	[M+H]+	5-Aminovaleric acid	Organic acids	660-88-8	2	163864	204849	167460	224627	124120	220463	162075	109008	90757.6	311417	169889	162912	C00431	ko00310,ko00330,ko00470,ko01100	C00431	-
435.09	153.02	436.101	C20H20O11	[M-H]-	5-Galloyl-6-O-Benzoyl Glucose	Phenolic acids	-	2	146516	149913	132720	252990	203143	191602	63403.3	66947.4	53451.1	121056	113476	106818	-	-	-	-
329.09	167.04	330.095	C14H18O9	[M-H]-	5-Glucosyloxy-2-Hydroxybenzoic acid methyl ester	Phenolic acids	-	1	1.94161e+06	1.7688e+06	1.66804e+06	591807	554997	489629	1.3017e+06	1.31426e+06	1.28469e+06	1.62061e+06	1.64169e+06	1.60034e+06	-	-	-	-
373.166	179.07	374.173	C21H26O6	[M-H]-	5-Hydroxy-1,7-bis(4-hydroxy-3-methoxyphenyl)heptan-3-one	Others	-	3	203665	210253	232105	18479.5	18479.5	18479.5	18479.5	18479.5	18479.5	407517	371446	356758	-	-	-	-
403.178	179.07	404.183	C22H28O7	[M-H]-	5-Hydroxy-1-(4-hydroxy-3,5-dimethoxyphenyl)-7-(4-hydroxy-3-methoxyphenyl)heptan-3-one	Others	-	3	137067	122992	139769	85797.3	93262.9	76524.9	99480.5	133005	98866.9	126358	123207	117047	-	-	-	-
391.176	179.071	390.168	C21H26O7	[M+H]+	5-Hydroxy-1-(4-hydroxy-3-methoxyphenyl)-7-(4,5-dihydroxy3-methoxyphenyl)-3-heptanone	Others	-	3	46565.8	46010.4	41852.3	5536.41	5536.41	5536.41	32266.7	42371.3	29075.8	38025.2	44579.4	32867.6	-	-	-	-
343.16	179.07	344.162	C20H24O5	[M-H]-	5-Hydroxy-1-(4-hydroxy-3-methoxyphenyl)-7-(4-hydroxyphenyl)heptan-3-one	Others	-	1	613123	542436	516474	319677	322652	326582	608955	409284	425863	879132	707581	698962	-	-	-	-
102.055	84.0468	101.048	C4H7NO2	[M+H]+	5-Hydroxy-2-pyrrolidinone	Alkaloids	62312-55-4	3	131936	89779	122887	92630.8	96354.7	93373.1	64202.1	47582.2	62064.3	141560	91574.4	78332.7	-	-	-	-
325.108	293.082	326.115	C19H18O5	[M-H]-	5-Hydroxy-7,4'-dimethoxy-6,8-dimethylflavone; Eucalyptin	Flavonoids	3122-88-1	3	76996.1	80176.4	74216.9	58152.8	56931.5	54870.3	22374.9	27280	28304.9	58166.7	56180.9	45038.1	-	-	-	-
169.049	95.0494	168.042	C8H8O4	[M+H]+	5-Methoxysalicylic acid	Phenolic acids	2612-02-4	3	439502	357857	351697	30127.9	30127.9	30127.9	314311	185046	305954	352731	276592	239293	-	-	-	-
192.1	120.08	191.095	C11H13NO2	[M+H]+	5-Methoxytryptophol	Amino acids and derivatives	712-09-4	3	784146	738688	719543	493742	406525	366427	737669	687516	633544	863543	802691	671423	-	-	-	-
335.08	179.03	336.084	C16H16O8	[M-H]-	5-O-Caffeoylshikimic acid	Phenolic acids	73263-62-4	3	34863.3	36092.6	36569.7	3072	15360	3072	84854.6	78798.5	66015	65329.2	64481.5	69709.8	-	-	-	-
337.093	191.056	338.1	C16H18O8	[M-H]-	5-O-p-Coumaroylquinic acid*	Phenolic acids	1899-30-5	3	8354.96	12476.9	11729.7	961.264	961.264	961.264	206252	961.264	961.264	1.36713e+06	1.23281e+06	1.33981e+06	C12208	ko00940,ko00941,ko00945,ko01110	C12208	-
313.09	151.04	312.084	C14H16O8	[M+H]+	5-O-β-D-Glucopyranosyl-3-hydrobenzo(b)fu-ran-2-one	Phenolic acids	-	2	283390	277406	292630	510623	493279	582000	266125	32365	226225	334323	276095	247056	-	-	-	-
373.17	177.06	372.157	C21H24O6	[M+H]+	5-hydroxy-1,7-bis(4-hydroxy-3-methoxyphenyl)hept-l-en-3-one	Phenolic acids	-	1	791961	781655	740971	857780	950824	869179	692595	620900	710627	595573	645014	645985	-	-	-	-
313.14	147.04	312.136	C19H20O4	[M+H]+	5-hydroxy-1,7-di-(4-hydroxyphenyl)-1-heptene-3-ketone	Flavonoids	-	1	211265	217882	226096	285044	295213	344076	242738	228484	223396	211581	264767	288817	-	-	-	-
389.159	153.055	388.152	C21H24O7	[M+H]+	5-hydroxy-1-(3,4-dihydroxy-5-methoxyphenyl)-7-(4-hydroxy-3-methoxyphenyl)hept-1-en-3-one(ol)	Phenolic acids	-	3	216933	220714	200676	303270	261426	243009	432726	330202	409359	209399	243384	236264	-	-	-	-
361.166	343.154	360.157	C20H24O6	[M+H]+	5-hydroxy-1-(3,4-dihydroxyphenyl-7-(4-hydroxy-3-methoxyphenyl)-3-heptanone	Others	-	3	57681.2	47320.4	48884.6	1347.9	1347.9	1347.9	25270.7	25395.7	22641.2	43437	37956.9	48402.5	-	-	-	-
313.14	147.04	312.136	C19H20O4	[M+H]+	5-hydroxy-l,7-bis(4-hydroxyphenyl)hept-1-en-3-one	Phenolic acids	-	1	717788	684242	684322	790232	841692	821298	610233	552090	603157	676924	673706	718728	-	-	-	-
335.22	169.12	336.23	C20H32O4	[M-H]-	5S,6R-DiHETE	Lipids	82948-88-7	3	134551	134057	116788	1.0473e+06	1.0624e+06	1.01822e+06	258227	245225	251970	266335	232636	222494	-	-	-	-
311.22	223.17	312.23	C18H32O4	[M-H]-	5S,8R-DiHODE; (5S,8R,9Z,12Z)-5,8-Dihydroxyoctadeca-9,12-dienoate	Lipids	-	2	4.15595e+06	3.78961e+06	3.70255e+06	961004	965404	938274	640024	628029	609700	1.94056e+06	962795	1.72148e+06	C20186	ko00591	C20186	-
277.22	233.23	278.225	C18H30O2	[M-H]-	6,10,14-Trimethylpentadeca-5,9-Diene-2,13-Dione	Others	-	1	622764	595987	588186	496783	483919	480172	435865	425428	430485	578218	551428	532085	-	-	-	-
301.072	286.054	300.063	C16H12O6	[M+H]+	6,7,8-Tetrahydroxy-5-methoxyflavone*	Flavonoids	-	3	395402	365869	361065	5072.57	7384.87	6402.53	492.406	2462.03	492.406	63670.9	34991	44612.1	-	-	-	-
193.046	147.044	192.042	C10H8O4	[M+H]+	6,7-Dihydroxy-4-methylcoumarin	Lignans and Coumarins	529-84-0	3	46099	62459	39464.6	53483.4	54902.7	63982.1	39391.8	33271.3	29538.8	32557	28392.6	42981.7	-	-	-	-
207.066	192.043	208.074	C11H12O4	[M-H]-	6,7-Dimethoxy-4-chromanone	Flavonoids	-	3	32447.5	37278.7	41816.2	29350.4	30539	28488.5	42203	27711.7	31441.6	36294.2	43647	33657.6	-	-	-	-
287.054	135.045	288.063	C15H12O6	[M-H]-	6,7-dihydroxy-1,3-dimethoxyxanthen-9-one	Flavonoids	-	3	29112.3	19823	20927.1	112406	111398	97325.8	31738.6	23329.8	36649.2	37620.9	43464.1	34122.5	-	-	-	-
329.23	171.101	330.241	C18H34O5	[M-H]-	6,9,10-Trihydroxyoctadec-7-enoic acid; Sanleng acid	Lipids	-	3	5.12371e+06	4.59002e+06	4.5396e+06	3.06813e+06	3.21277e+06	3.0804e+06	1.59164e+06	1.56361e+06	1.44564e+06	3.14941e+06	2.68605e+06	2.67276e+06	-	-	-	-
132.102	69.0699	131.095	C6H13NO2	[M+H]+	6-Aminocaproic acid	Organic acids	60-32-2	3	3.81366e+06	2.90783e+06	3.15261e+06	1.3679e+06	1.67795e+06	1.278e+06	1.65495e+06	1.2516e+06	1.23114e+06	2.65873e+06	2.01853e+06	1.81472e+06	C02378	ko01100	C02378	-
463.123	301.078	462.116	C22H22O11	[M+H]+	6-C-MethylKaempferol-3-glucoside*	Flavonoids	-	3	318359	287480	323731	139065	129456	133177	355770	332636	413402	255961	287995	321062	-	-	-	-
155.012	119.036	154.005	C5H3ClN4	[M+H]+	6-Chloropurine	Nucleotides and derivatives	87-42-3	3	569207	557487	497994	513506	506638	488532	630271	541590	439411	551359	525993	488310	-	-	-	-
301.07	286.047	300.063	C16H12O6	[M+H]+	6-Demethoxy-4'-O-methylcapillarisin*	Flavonoids	61854-35-1	3	23072.5	34874.5	22474.9	43505.6	52601.5	47213.7	28046.3	19235.1	25617.7	59813.7	34632.2	61683.4	-	-	-	-
132.1	57.03	131.095	C6H13NO2	[M+H]+	6-Deoxyfagomine	Alkaloids	197449-09-5	1	959076	886348	825852	518779	568133	559736	593588	722405	515746	759061	735490	647552	-	-	-	-
407.187	407.192	408.194	C25H28O5	[M-H]-	6-Geranylnaringenin; Mimulone; Bonannione A	Flavonoids	97126-57-3	3	414903	434658	449936	217154	250234	264904	36529.5	36529.5	36529.5	283860	260795	297266	-	-	-	-
267.067	252.044	268.074	C16H12O4	[M-H]-	6-Hydroxy-2'-methoxyflavone	Flavonoids	61546-59-6	3	14281.9	9789.01	12293.6	15820.7	12840.5	14264.3	16165.5	15442.5	13051.7	10346.8	16084.3	12362.3	C15203	-	C15203	-
193.05	133.03	192.042	C10H8O4	[M+H]+	6-Hydroxy-7-methoxycoumarin*	Lignans and Coumarins	-	3	3.87739e+06	3.41886e+06	3.63574e+06	543866	578534	514818	1.13201e+06	1.00794e+06	986011	2.09435e+06	1.78423e+06	1.68969e+06	-	-	-	-
131.071	85.0659	132.079	C6H12O3	[M-H]-	6-Hydroxyhexanoic acid	Organic acids	1191-25-9	3	102573	97904.7	97820.8	122914	99311.3	128178	68879.1	43222.6	73256.4	152571	101485	89409.1	C06103	-	C06103	-
627.156	303.051	626.148	C27H30O17	[M+H]+	6-Hydroxykaempferol-3,6-O-Diglucoside*	Flavonoids	-	1	64043.2	152966	138630	13731.9	15991.8	19420.7	740251	672485	670966	196928	204867	214768	-	-	-	-
627.16	303.05	626.148	C27H30O17	[M+H]+	6-Hydroxykaempferol-6,7-O-Diglucoside*	Flavonoids	-	1	151552	122144	138525	15920.1	18350.5	19990.9	770571	708334	635503	198246	248124	343912	-	-	-	-
465.1	303.05	464.096	C21H20O12	[M+H]+	6-Hydroxykaempferol-7-O-glucoside	Flavonoids	-	1	260295	213932	218076	262094	318181	286959	316388	252751	199050	200915	180365	266492	-	-	-	-
313.09	151.04	314.1	C14H18O8	[M-H]-	6-O-Acetylarbutin	Phenolic acids	10338-88-2	3	13945.7	1319.78	1319.78	1319.78	1319.78	12110	1319.78	1319.78	13447.7	63619.1	53144.8	59474.9	-	-	-	-
341.089	179.034	342.095	C15H18O9	[M-H]-	6-O-Caffeoyl-D-glucose*	Phenolic acids	-	3	149406	248465	179722	742234	796971	729349	232220	245306	253922	308028	357788	341429	-	-	-	-
433.11	161.03	434.121	C21H22O10	[M-H]-	6-O-Caffeoylarbutin*	Phenolic acids	136172-60-6	3	270520	166675	174724	87688.9	81390	61189.1	142893	207102	219757	199483	122928	189295	-	-	-	-
355.104	193.049	356.111	C16H20O9	[M-H]-	6-O-Feruloyl-β-D-glucose	Phenolic acids	137887-25-3	3	36856.3	39057.3	32604.1	30550.2	43463	46359	26526.6	34249.8	42506.8	64640.5	35235	43688.7	-	-	-	-
311.099	89.0241	312.106	C11H20O10	[M-H]-	6-O-alpha-L-arabinopyranosyl-D-glucopyranose	Others	14116-69-9	3	32151.9	24200.7	29760.5	23912.3	5916.5	24540.3	29969.9	22220.8	32304.6	28576.9	16918.1	32158.3	C01625	-	C01625	-
325.092	145.03	326.1	C15H18O8	[M-H]-	6-O-p-Coumaroyl-β-D-glucose	Phenolic acids	114297-65-3	3	38092.9	56282.7	33869.7	26027.7	31878	30198.1	15661.6	29780.3	21297	255466	229717	253662	-	-	-	-
375.21	211.13	376.225	C22H32O5	[M-H]-	7,8,17-trihydroxy-4,9,11,13,15,19-docosahexaenoic acid	Lipids	-	3	265431	229173	228739	255659	259732	244419	189891	170521	169355	224379	211252	201507	-	-	-	-
193.051	147.045	192.042	C10H8O4	[M+H]+	7,8-Dihydroxy-4-methylcoumarin	Lignans and Coumarins	2107-77-9	3	33451.2	38618.6	38758.1	21838.6	2077.11	2077.11	25894	10385.5	16833.7	31739.7	20124.5	31775.5	-	-	-	-
435.09	315.05	436.101	C20H20O11	[M-H]-	7-O-Methylmangiferin	Others	31002-12-7	3	35160.1	82414.6	89553.6	35822.1	21175.1	48287.3	2.36208e+06	2.22746e+06	2.07339e+06	429184	497750	464207	-	-	-	-
314.17	121.06	313.168	C19H23NO3	[M+H]+	7-methoxy-1-[(4-methoxyphenyl)methyl]-2-methyl-3,4-dihydro-1h-isoquinolin-6-ol	Alkaloids	-	3	435097	480586	427685	253729	284510	361930	249606	206316	234142	369794	373825	367948	-	-	-	-
311.223	249.225	312.23	C18H32O4	[M-H]-	7S,8S-DiHODE; (9Z,12Z)-(7S,8S)-Dihydroxyoctadeca-9,12-dienoic acid*	Lipids	143288-65-7	3	82517.7	74749.8	81611.5	69854.6	80456.8	73979.4	48428.8	50183.5	54780.3	101278	97026.5	99044.4	C07354	ko00591	C07354	-
359.22	189.09	336.23	C20H32O4	[M+Na]+	8(S),15(S)-diHETE	Lipids	80234-66-8	3	463614	451900	456564	870762	892349	847539	996710	940240	1.54778e+06	731131	828347	396207	-	-	-	-
301.21	125.09	300.209	C20H28O2	[M+H]+	8,11,14-Eicosatriynoic Acid	Lipids	34262-64-1	3	1.18965e+06	1.20882e+06	1.12661e+06	1.54584e+06	1.58852e+06	1.46769e+06	1.22292e+06	1.06869e+06	1.06772e+06	1.09161e+06	1.11828e+06	1.05299e+06	-	-	-	-
265.22	265.22	266.225	C17H30O2	[M-H]-	8,11-Heptadecadienoic acid	Lipids	-	1	797326	683194	680637	307244	288730	285071	254883	238075	235417	381319	338929	354445	-	-	-	-
327.23	137.06	304.24	C20H32O2	[M+Na]+	8,11-eicosadiynoic acid	Lipids	82073-91-4	3	193820	197254	177253	2.55424e+06	2.3243e+06	2.32746e+06	858887	843876	845528	508395	534147	636614	-	-	-	-
153.05	136.03	152.045	C4H4N6O	[M+H]+	8-Azaguanine	Nucleotides and derivatives	134-58-7	3	865133	832355	845449	96781.8	83673.8	104737	110102	103638	86471	463756	387312	389974	-	-	-	-
146.06	91.0541	145.053	C9H7NO	[M+H]+	8-hydroxyquinoline	Alkaloids	148-24-3	3	156409	100318	110381	53451.9	95418.2	96862.5	165606	154168	137808	210606	170061	143844	C19434	-	C19434	-
295.23	171.1	296.235	C18H32O3	[M-H]-	9(10)-EpOME;(9R,10S)-(12Z)-9,10-Epoxyoctadecenoic acid	Lipids	16833-56-0	1	1.37222e+06	1.33851e+06	1.27213e+06	844256	780228	816442	486931	437998	476351	993060	943705	893241	C14825	ko00591,ko01100	C14825	-
329.23	311.22	330.241	C18H34O5	[M-H]-	9,10,11-Trihydroxy-12-octadecenoic acid	Lipids	61911-67-9	1	516038	488755	519006	257630	278445	249738	132683	128835	119975	298618	278567	263131	-	-	-	-
329.233	229.146	330.241	C18H34O5	[M-H]-	9,10,13-Trihydroxy-11-Octadecenoic Acid	Lipids	29907-57-1	3	6.40743e+06	5.83677e+06	5.59998e+06	2.24491e+06	2.06557e+06	2.08225e+06	1.27978e+06	1.2479e+06	1.17263e+06	2.90368e+06	2.50581e+06	2.48549e+06	C14835	ko00591	C14835	-
329.233	199.135	330.241	C18H34O5	[M-H]-	9,10-Dihydroxy-12,13-epoxyoctadecanoic acid	Lipids	-	3	201272	195166	177718	158628	157983	173815	98932.4	99766.2	80979.8	153847	159484	135826	C14837	ko00591	C14837	-
297.24	183.01	298.251	C18H34O3	[M-H]-	9,10-Epoxyoctadecanoic Acid	Lipids	2443-39-2	1	117756	105005	112975	67896.8	65882.6	65461.1	47430	44713.5	39579.8	68238.5	63990.8	59958.6	C19418	ko00073	C19418	-
329.23	211.14	330.241	C18H34O5	[M-H]-	9,12,13-TriHOME; 9(S),12(S),13(S)-Trihydroxy-10(E)-octadecenoic acid	Lipids	97134-11-7	2	9.12678e+06	8.84354e+06	9.06191e+06	3.19638e+06	3.369e+06	3.19261e+06	1.98365e+06	1.98146e+06	1.89063e+06	4.25843e+06	4.06803e+06	3.84779e+06	C14833	ko00591	C14833	-
327.22	291.2	328.225	C18H32O5	[M-H]-	9,12,13-Trihydroxy-10,15-octadecadienoic acid	Lipids	-	1	1.00579e+06	877130	901872	319304	317980	322755	293694	287386	250634	481931	481311	439677	-	-	-	-
277.216	93.0699	276.209	C18H28O2	[M+H]+	9,12-Octadecadien-6-Ynoic Acid	Lipids	61481-29-6	3	380139	415259	484059	303850	343816	302993	252885	258766	210624	350855	414439	411345	-	-	-	-
307.264	307.264	308.272	C20H36O2	[M-H]-	9,12-Octadecadienoic acid,ethyl ester	Others	6114-21-2	3	125992	103890	104319	56705.8	58680.9	56140.1	58863.5	51144.5	53007.3	108026	75322.3	79226.6	-	-	-	-
277.22	91.05	276.209	C18H28O2	[M+H]+	9,12-Octadecadiynoic Acid	Lipids	2012-14-8	3	765183	773183	739924	469845	495800	458201	689294	613333	612342	706646	745326	711014	-	-	-	-
267.07	135.03	268.081	C10H12N4O5	[M-H]-	9-(Arabinosyl)hypoxanthine	Nucleotides and derivatives	7013-16-3	1	1.65161e+06	1.55397e+06	1.69305e+06	1.10622e+06	821282	811050	918393	1.15151e+06	913002	1.20464e+06	1.38377e+06	1.69462e+06	-	-	-	-
268.1	136.06	267.097	C10H13N5O4	[M+H]+	9-Alpha-Ribofuranosyladenine*	Nucleotides and derivatives	-	1	1.79955e+07	1.67269e+07	1.4502e+07	2.18188e+07	2.02487e+07	2.05202e+07	2.07934e+07	1.91787e+07	1.92367e+07	2.22556e+07	2.45044e+07	2.88866e+07	-	-	-	-
268.11	136.07	267.097	C10H13N5O4	[M+H]+	9-Arabinosyladenine*	Nucleotides and derivatives	-	1	1.80607e+07	1.61658e+07	1.58611e+07	1.93783e+07	1.75127e+07	1.86569e+07	2.02375e+07	1.84636e+07	1.76132e+07	2.09868e+07	2.41024e+07	2.19299e+07	-	-	-	-
309.207	209.054	310.214	C18H30O4	[M-H]-	9-Hydroperoxy-10E,12,15Z-octadecatrienoic acid	Lipids	111004-08-1	3	233967	211511	220431	237590	231224	223946	169400	176947	161534	211810	207966	196407	C16321	ko00592,ko01110	C16321	-
311.22	293.21	312.23	C18H32O4	[M-H]-	9-Hydroperoxy-9Z,11E-Octadecadienoic Acid	Lipids	-	1	68774.5	79254.9	79966.1	39104.4	35286.1	34320.9	47370	40908.2	30625.5	64091.7	75899	81207	-	-	-	-
293.21	235.17	294.219	C18H30O3	[M-H]-	9-Hydroxy-10,12,15-octadecatrienoic acid*	Lipids	89886-42-0	1	306935	275025	264310	192799	208352	210777	148583	134515	142363	234388	238637	230975	C16326	ko00592	C16326	-
309.21	171.1	310.214	C18H30O4	[M-H]-	9-Hydroxy-12-oxo-10(E),15(Z)-octadecadienoic acid	Lipids	-	2	583652	548280	530660	335088	334696	327150	153808	153108	144977	405535	361870	352873	C21923	ko00592,ko01110	C21923	-
311.223	223.172	312.23	C18H32O4	[M-H]-	9-Hydroxy-12-oxo-15(Z)-octadecenoic acid*	Lipids	-	1	4.07753e+06	3.73539e+06	3.79141e+06	951362	965314	929234	707232	685759	648962	1.95717e+06	1.8364e+06	1.72368e+06	C21924	ko00592,ko01110	C21924	-
311.223	293.213	312.23	C18H32O4	[M-H]-	9-Hydroxy-13-oxo-10-octadecenoic Acid	Lipids	-	3	3.84881e+06	3.63187e+06	3.26017e+06	2.3861e+06	2.28605e+06	2.28658e+06	494267	455676	486136	2.48019e+06	2.33328e+06	2.28918e+06	-	-	-	-
291.199	165.129	292.204	C18H28O3	[M-H]-	9-Hydroxyoctadeca-6,10,12,15-Tetraenoic Acid	Lipids	326492-79-9	3	98887.8	98196.6	91132.5	43707.2	48131.2	44255.2	18892.7	22592.5	21019.3	79597.4	75319.4	74848.2	-	-	-	-
295.23	151.11	294.219	C18H30O3	[M+H]+	9-Oxo-10,12-Octadecadienoic Acid	Lipids	54665-32-6	1	447629	512622	961971	850850	820399	805692	431732	395494	450765	679518	714596	689379	-	-	-	-
293.212	275.202	294.219	C18H30O3	[M-H]-	9-Oxo-10E,12Z-octadecadienoic acid	Lipids	54232-59-6	3	380269	367941	368998	317395	312520	306933	217200	215263	203646	323076	313128	321103	C14766	ko00591	C14766	-
297.24	81.07	296.235	C18H32O3	[M+H]+	9-Oxo-12Z-Octadecenoic acid*	Lipids	112543-32-5	2	409872	398564	401051	202930	209399	215183	108362	124275	108370	173612	240179	168717	-	-	-	-
339.12	324.1	340.131	C20H20O5	[M-H]-	9-Oxodemethylmyricanane B	Others	-	3	106078	110174	120698	68783.1	68195.8	60169.4	169453	168620	170548	105537	88647.7	90823.7	-	-	-	-
171.103	99.0815	172.11	C9H16O3	[M-H]-	9-Oxononanoic acid	Organic acids	2553-17-5	3	149455	161217	137315	597899	631746	577619	152779	132386	144348	301734	263473	259120	C16322	ko00592,ko01110	C16322	-
297.24	81.07	296.235	C18H32O3	[M+H]+	9R-hydroxy-10E,12Z-octadecadienoic acid	Lipids	10075-11-3	3	410625	417730	395403	177321	169848	164148	86234.5	137464	67199.9	187658	201860	194832	-	-	-	-
311.223	293.214	312.23	C18H32O4	[M-H]-	9S-Hydroperoxy-10E,12Z-octadecadienoic acid	Lipids	5502-91-0	3	1.71796e+06	2.57294e+06	2.17985e+06	1.59954e+06	1.79466e+06	1.70552e+06	307667	256661	322371	1.81097e+06	1.54258e+06	1.34801e+06	C14827	ko00591,ko01100	C14827	-
295.23	195.14	296.235	C18H32O3	[M-H]-	9S-Hydroxy-10E,12Z-octadecadienoic acid*	Lipids	15514-85-9	1	6.70017e+06	6.78036e+06	6.49907e+06	5.35002e+06	5.17199e+06	5.20875e+06	3.72537e+06	3.64451e+06	3.88949e+06	5.07962e+06	4.61368e+06	4.71832e+06	C14767	ko00591	C14767	-
263.13	204.12	264.136	C15H20O4	[M-H]-	Abscisic acid	Organic acids	21293-29-8	1	441104	510868	437526	885859	872752	864785	432869	417565	404302	667603	585599	596057	C06082	ko00906,ko01100,ko01110,ko04075	C06082	-
593.187	285.077	592.179	C28H32O14	[M+H]+	Acacetin-7-O-rutinoside (Linarin)	Flavonoids	480-36-4	3	48579.8	40861.1	40555	76936.3	71776.4	75365.7	17253.4	17322.9	15445.1	49320.6	54336.9	45394.7	-	-	-	-
299.16	131.05	298.157	C19H22O3	[M+H]+	Acerogenin G	Phenolic acids	130233-83-9	3	128179	117400	126015	286631	252866	343861	384665	326779	290356	188770	231692	221940	-	-	-	-
299.16	131.05	298.157	C19H22O3	[M+H]+	Acerogenin K	Phenolic acids	150107-14-5	3	133021	116725	103429	304281	316820	324285	376668	365498	330215	175051	205338	195845	-	-	-	-
195.066	137.024	196.074	C10H12O4	[M-H]-	Acetosyringone	Others	2478-38-8	3	1063.56	1063.56	1063.56	17902.9	28115.1	30041.3	1063.56	1063.56	1063.56	10491.1	9102.35	13826.4	C10664	-	C10664	-
338.122	176.07	337.116	C16H19NO7	[M+H]+	Acetoxyindole N-Glucoside	Alkaloids	-	3	4909.63	6196.52	6774.07	18920.2	14186.2	11612.6	609.519	609.519	609.519	8471.64	17947.4	12804.1	-	-	-	-
371.1	123.05	372.106	C16H20O10	[M-H]-	Acetyl-2-β-D-glucopyranosyloxy-5-hydroxy-phenylacetic acid	Phenolic acids	-	2	275827	313864	274341	77691.7	89419.2	103001	260404	220363	202683	272355	349395	239210	-	-	-	-
348.07	136.062	347.063	C10H14N5O7P	[M+H]+	Adenosine 5'-monophosphate	Nucleotides and derivatives	61-19-8	3	268028	256628	230727	1.08285e+06	1.02333e+06	970980	318208	309283	274436	458671	474948	472687	C00020	ko00230,ko00908,ko01100,ko01110,ko01232,ko01240	C00020	-
268.1	136.06	267.097	C10H13N5O4	[M+H]+	Adenosine*	Nucleotides and derivatives	58-61-7	1	1.97221e+07	1.75716e+07	1.62929e+07	2.39453e+07	2.23464e+07	2.24714e+07	2.23796e+07	2.26987e+07	2.12025e+07	2.34764e+07	2.594e+07	2.5912e+07	C00212	ko00230,ko01100,ko01232,ko02010	C00212	-
145.051	101.061	146.058	C6H10O4	[M-H]-	Adipic Acid*	Organic acids	124-04-9	3	991906	917455	865102	712794	674115	637714	80988.6	102414	71705	970798	449055	783521	C06104	ko01100	C06104	-
863.186	575.119	864.19	C45H36O18	[M-H]-	Aesculitannin A	Tannins	-	3	71216.9	73295.1	69766.5	7217.14	7217.14	7217.14	584651	723163	493465	411838	534710	621661	-	-	-	-
275.09	139.04	274.084	C15H14O5	[M+H]+	Afzelechin (3,5,7,4'-Tetrahydroxyflavan)	Flavonoids	2545-00-8	2	168733	113835	205011	118034	87286	103880	52850.2	52171.8	55589.1	53491.4	60628	54427.3	C09320	ko00941,ko01110	C09320	-
204.098	133.06	203.091	C7H13N3O4	[M+H]+	Ala-Asn	Amino acids and derivatives	31796-57-3	3	248374	190494	177243	171854	162090	191810	258324	242097	229949	196781	240158	233244	-	-	-	-
250.09	136.06	249.078	C8H15N3O4S1	[M+H]+	Ala-Cys-Gly	Amino acids and derivatives	-	3	50106.3	29601.4	40631.3	397958	420196	355198	53371	56396.7	56096.4	192568	168270	135974	-	-	-	-
373.18	201.04	372.18	C19H24N4O4	[M+H]+	Ala-Pro-Trp	Amino acids and derivatives	-	3	250314	263127	233074	690520	690056	1.0247e+06	486675	491300	385982	701797	769800	598844	-	-	-	-
187.107	70.0655	186.1	C8H14N2O3	[M+H]+	Alanylproline	Amino acids and derivatives	13485-59-1	3	77998	77281.1	96603	61715.8	71901.4	61549.5	65570.9	54367.4	70645.6	79422.3	63690.1	87300.5	-	-	-	-
181.07	59.01	182.079	C6H14O6	[M-H]-	Allitol	Others	488-44-8	1	306237	245585	254741	397616	364796	391575	258403	292362	300443	420937	448638	384677	-	-	-	-
137.046	110.035	136.038	C5H4N4O	[M+H]+	Allopurinol	Nucleotides and derivatives	315-30-0	3	634936	613068	466144	428819	421260	420880	239715	438839	415737	555976	620180	569368	-	-	-	-
144.067	126.056	145.074	C6H11NO3	[M-H]-	Allysine(6-Oxo DL-Norleucine)	Amino acids and derivatives	1962-83-0	3	70499.7	68375.5	65074.3	24643.9	26181.4	15470.5	88080.3	74128.8	54583.8	85220.9	60802.8	73028.4	C04076	ko00300,ko00310,ko00960,ko01100,ko01110,ko01230	C04076	-
313.143	151.075	312.136	C19H20O4	[M+H]+	Alnusonol	Phenolic acids	52330-12-8	3	176312	145373	138382	312225	247550	255295	236138	228697	403138	363829	213938	190925	-	-	-	-
118.015	74.0237	119.022	C3H5NO4	[M-H]-	Aminomalonic acid	Organic acids	1068-84-4	3	4.08194e+06	4.81157e+06	2.41525e+06	2.98421e+06	3.92949e+06	4.0577e+06	1.98322e+06	2.07907e+06	1.91698e+06	2.62107e+06	3.44334e+06	2.45515e+06	C00872	-	C00872	-
389.212	191.146	388.21	C19H32O8	[M+H]+	Ampelopsisionoside	Others	-	3	220496	183646	159279	242111	272310	214139	140492	111776	113606	178691	203075	193742	-	-	-	-
327.11	165.05	328.116	C15H20O8	[M-H]-	Androsin	Phenolic acids	531-28-2	3	35560.9	27345.1	25179.2	20637.2	2002.64	2002.64	2002.64	2002.64	2002.64	31344.2	30672.8	31293.6	-	-	-	-
153.055	109.065	152.047	C8H8O3	[M+H]+	Anisic acid; 4-Methoxybenzoic acid	Phenolic acids	100-09-4	3	641345	624281	776505	362398	269119	341869	795317	763881	778495	867853	768789	741360	C02519	-	C02519	-
225.15	85.1	224.141	C13H20O3	[M+H]+	Annuionone D	Others	-	3	86304.5	41007	76363.7	74159.3	48575.7	54812.6	492.182	492.182	492.182	60413.6	63623.1	23049.3	-	-	-	-
460.146	117.9	461.153	C19H27NO12	[M-H]-	Anthranilate-1-O-Sophoroside	Phenolic acids	-	3	113280	102159	76856.4	668117	206264	290777	246750	186096	102945	364653	297116	417283	-	-	-	-
478.28	337.28	477.273	C26H39NO7	[M+H]+	Anthriscifolcine A	Alkaloids	-	3	129814	153406	174197	398947	410429	351467	179150	188274	175323	155706	215790	216072	-	-	-	-
185.08	125.059	184.074	C9H12O4	[M+H]+	Antiarol; 3,4,5-Trimethoxyphenol	Phenolic acids	642-71-7	3	146714	116417	129967	277920	199149	189266	85171.1	76469.5	99241.4	220297	188937	126085	C10765	-	C10765	-
433.113	271.074	432.106	C21H20O10	[M+H]+	Apigenin-4'-O-glucoside*	Flavonoids	20486-34-4	3	318610	254528	284379	1.02393e+06	937205	857946	255139	68709.5	108377	332981	371329	333424	-	-	-	-
595.166	457.134	594.159	C27H30O15	[M+H]+	Apigenin-6,8-di-C-glucoside (Vicenin-2)	Flavonoids	23666-13-9	3	31199.2	11786.7	17972.4	11016.8	13560.6	10825.9	26841.2	22518	24408.5	28472	17357.5	17008.6	C10195	-	C10195	-
579.135	283.06	578.127	C26H26O15	[M+H]+	Apigenin-6-C-(2''-glucuronyl)xyloside	Flavonoids	-	3	2813.76	2813.76	2813.76	2813.76	2813.76	2813.76	334402	282284	347470	77323.6	55077	60393.5	-	-	-	-
579.15	271.06	578.142	C30H26O12	[M+H]+	Apigenin-7-O-(6''-p-Coumaryl)glucoside	Flavonoids	-	2	341682	227265	369948	1.89951e+06	2.03915e+06	2.13191e+06	2.28151e+06	1.83574e+06	2.16653e+06	1.47168e+06	1.07171e+06	1.35466e+06	-	-	-	-
433.113	271.066	432.106	C21H20O10	[M+H]+	Apigenin-7-O-glucoside(Cosmosiin)*	Flavonoids	578-74-5	3	10131.1	212148	303458	10131.1	1.10698e+06	1.22865e+06	10131.1	221429	10131.1	281331	326794	336668	C04608	ko00944	C04608	-
739.21	269.04	740.216	C33H40O19	[M-H]-	Apigenin-7-O-glucoside-4'-O-rutinoside	Flavonoids	-	3	2359.44	2359.44	18096.4	2359.44	2359.44	2359.44	64591.2	76291.9	60164	37986	34371.1	70307.1	-	-	-	-
579.17	271.06	578.164	C27H30O14	[M+H]+	Apigenin-7-O-neohesperidoside (Rhoifolin)	Flavonoids	17306-46-6	3	843920	716462	690194	1.67806e+06	1.59389e+06	2.14948e+06	1.25642e+06	1.89523e+06	2.24736e+06	1.05047e+06	921004	1.45406e+06	C12627	ko00944	C12627	-
579.171	271.063	578.164	C27H30O14	[M+H]+	Apigenin-7-O-rutinoside (Isorhoifolin)	Flavonoids	552-57-8	3	1.22168e+06	306998	262309	855978	786027	2.42726e+06	2.07101e+06	2.083e+06	2.95502e+06	669795	611678	784959	-	-	-	-
431.101	311.052	432.106	C21H20O10	[M-H]-	Apigenin-8-C-Glucoside (Vitexin)	Flavonoids	3681-93-4	3	10243.8	32877.4	12140.2	36382.9	35961.5	41707.2	23389	29299.1	23745.4	35310.5	33431.5	42865.7	C01460	ko00941,ko00944	C01460	-
271.083	108.022	272.09	C12H16O7	[M-H]-	Arbutin*	Phenolic acids	497-76-7	3	37911	24431.5	36679	96633.2	47939	63826.2	48048.8	51371.9	42165	55448.4	70104.1	69862.5	C06186	ko00010	C06186	-
1155.28	867.21	1154.27	C60H50O24	[M+H]+	Arecatannin A2	Tannins	79763-29-4	1	4438.71	4438.71	4438.71	4438.71	4438.71	4438.71	392449	368890	324559	28182.2	43034.3	42746.5	C17893	-	C17893	-
867.21	715.2	866.206	C45H38O18	[M+H]+	Arecatannin C1	Tannins	87727-69-3	1	108100	92250.9	95732.6	6934.41	13164	11063.9	941789	867699	1.02473e+06	494015	464369	488057	C17897	-	C17897	-
367.2	170.13	344.217	C14H28N6O4	[M+Na]+	Arg-Ala-Val	Amino acids and derivatives	-	3	50740.6	68379.4	45087.7	32506.7	31952.9	34344.9	56545.6	40667.1	47135.8	50660.1	55469.9	70150	-	-	-	-
407.17	151.04	406.163	C14H26N6O6S1	[M+H]+	Arg-Cys-Glu	Amino acids and derivatives	-	3	112039	128043	77642.5	362286	360367	298717	139679	125762	142708	213366	173416	173666	-	-	-	-
363.18	207.1	362.174	C13H26N6O4S1	[M+H]+	Arg-Met-Gly	Amino acids and derivatives	-	3	340318	144286	162967	100689	85983.1	222213	254582	67276.2	73104.3	306197	343642	360016	-	-	-	-
189.135	70.0652	188.127	C7H16N4O2	[M+H]+	Arginine methyl ester*	Amino acids and derivatives	-	3	180153	180139	202034	143700	134280	143699	112403	106751	91975.2	161563	163021	157970	-	-	-	-
287.06	259.07	288.063	C15H12O6	[M-H]-	Aromadendrin (Dihydrokaempferol)	Flavonoids	480-20-6	1	88628.5	96317.5	80674.2	128871	120468	135341	60606.9	59095.2	63044.3	70667	70896.9	82696.8	C00974	ko00941,ko01100,ko01110	C00974	-
449.11	287.06	450.116	C21H22O11	[M-H]-	Aromadendrin-7-O-glucoside	Flavonoids	28189-90-4	1	2.70985e+06	2.52991e+06	2.49e+06	2.38747e+06	2.11613e+06	2.32283e+06	5.06963e+06	5.27538e+06	5.32034e+06	2.95039e+06	2.88102e+06	4.37e+06	-	-	-	-
301.07	151	302.079	C16H14O6	[M-H]-	Artocarpanone	Flavonoids	-	1	10388.4	10388.4	10388.4	10388.4	10388.4	10388.4	1.89515e+06	1.838e+06	1.75073e+06	51941.9	63944.6	60413	-	-	-	-
246.109	141.066	245.101	C9H15N3O5	[M+H]+	Asn-Hyp	Amino acids and derivatives	844640-50-2	3	77605.1	56717.6	56243.9	64542.6	60447.9	57303.2	66884.6	41870.2	44182.9	58658.3	60431	58066.5	-	-	-	-
361.17	163.12	360.164	C14H24N4O7	[M+H]+	Asp-Asn-Ile	Amino acids and derivatives	-	3	63902.8	49130	61487.4	53041.3	76681.6	62726.7	68342.9	62239.4	61754.8	58742.1	51943.9	56013.7	-	-	-	-
263.087	136.039	262.08	C9H14N2O7	[M+H]+	Asp-Glu	Amino acids and derivatives	6157-06-8	3	63915	56645.4	61734.3	53703.3	38496.3	35592.3	133468	117609	113982	71167.8	84962.6	91615.3	-	-	-	-
262.14	84.0814	261.132	C10H19N3O5	[M+H]+	Asp-Lys*	Amino acids and derivatives	5891-51-0	3	30809.6	32003.9	34708.7	28690.6	28133.4	39488	25856.2	13763.6	20348.9	25733.1	29322.6	19241.6	-	-	-	-
449.11	287.06	448.101	C21H20O11	[M+H]+	Aureusidin-4-O-glucoside	Flavonoids	-	3	9.24369e+06	8.84009e+06	8.31263e+06	9.42785e+06	1.27459e+07	1.17482e+07	4.71793e+06	3.57478e+06	3.95377e+06	6.29462e+06	9.72629e+06	8.90785e+06	-	-	-	-
343.155	163.075	342.147	C20H22O5	[M+H]+	Avicennol	Lignans and Coumarins	56110-68-0	3	705948	710194	679457	739210	688821	738622	658866	618123	630623	583661	679279	665497	-	-	-	-
435.092	303.05	434.085	C20H18O11	[M+H]+	Avicularin(Quercetin-3-O-α-L-arabinofuranoside)*	Flavonoids	572-30-5	3	1.07013e+06	1.03103e+06	1.0477e+06	438263	480554	385897	3.31151e+06	2.48603e+06	2.71731e+06	1.65625e+06	1.85493e+06	1.78474e+06	C22608	-	C22608	MetMap116
317.07	302.04	316.058	C16H12O7	[M+H]+	Azaleatin (5-O-Methylquercetin)	Flavonoids	529-51-1	3	500919	490948	460546	287929	129803	257315	392326	264221	341083	540575	676709	576052	C10022	-	C10022	-
187.1	125.1	188.105	C9H16O4	[M-H]-	Azelaic acid	Organic acids	123-99-9	1	1.01814e+07	1.0524e+07	1.01204e+07	5.89375e+06	5.86378e+06	5.69263e+06	2.76537e+06	2.70843e+06	2.675e+06	5.72241e+06	5.09763e+06	5.10279e+06	C08261	-	C08261	-
373.13	137.06	372.121	C20H20O7	[M+H]+	Balanophonin B	Lignans and Coumarins	92216-41-6	3	73414.9	56890.5	61647	89540.7	92387	112960	33613.5	40657.9	44176	59606.8	73948.6	66976.4	-	-	-	-
129.03	69	128.022	C4H4N2O3	[M+H]+	Barbituric acid;Malonylurea;2,4,6-Pyrimidinetrione	Others	67-52-7	3	2.30691e+06	2.31542e+06	2.33211e+06	2.24058e+06	1.72544e+06	1.76923e+06	1.53207e+06	1.21801e+06	1.09332e+06	1.74916e+06	1.25358e+06	1.337e+06	C00813	ko00240,ko01100	C00813	-
325.14	205.09	324.136	C20H20O4	[M+H]+	Bavachin	Flavonoids	19879-32-4	3	422152	306335	344108	30176.1	27511.6	40998.3	293525	303495	281951	281396	259738	226621	-	-	-	-
107.05	77.04	106.042	C7H6O	[M+H]+	Benzaldehyde	Others	100-52-7	2	3.641e+06	3.52272e+06	3.08349e+06	111328	111328	111328	649570	796477	792583	2.58469e+06	2.08491e+06	1.68483e+06	C00261	ko01100	C00261	-
431.16	269.1	432.163	C19H28O11	[M-H]-	Benzyl-β-gentiobioside	Phenolic acids	56775-64-5	3	987381	1.05831e+06	906636	7.38693e+06	7.08373e+06	6.5937e+06	202254	239620	235966	983512	1.04535e+06	983262	-	-	-	-
271.23	225.22	272.235	C16H32O3	[M-H]-	Beta-Hydroxypalmitic Acid	Lipids	-	1	5.1075e+06	5.13369e+06	5.07198e+06	3.03912e+06	2.95199e+06	2.80952e+06	3.96887e+06	3.81583e+06	3.85036e+06	4.55091e+06	4.30324e+06	4.43789e+06	-	-	-	-
118.09	58.07	117.079	C5H11NO2	[M+H]+	Betaine	Alkaloids	107-43-7	3	839048	739474	608916	204242	752285	436940	618153	653758	686286	1.14214e+06	1.36749e+06	916562	C00719	ko00260,ko01100,ko02010	C00719	-
391.284	149.023	390.277	C24H38O4	[M+H]+	Bis(2-ethylhexyl)phthalate*	Phenolic acids	117-81-7	3	777125	678056	652419	651660	612552	566535	462194	730214	679638	649745	738618	458141	C03690	-	C03690	-
307.098	119.054	308.105	C19H16O4	[M-H]-	Bisdemethoxycurcumin	Phenolic acids	33171-05-0	3	25350.7	37874.2	33803.8	22938.3	28946.1	22325.2	19486.9	21497	22333	33622.8	27905	26811.2	C17743	ko00945,ko01110	C17743	-
835.22	545.15	834.216	C45H38O16	[M+H]+	Bisepifisetinidol-(4β,6:4β,8)-Catechin	Flavonoids	-	2	193837	197585	150084	261896	287544	270034	102600	97075	110332	140472	167583	227786	-	-	-	-
391.1	281.07	392.11	C19H20O9	[M-H]-	Breynioside A	Phenolic acids	-	3	543770	636899	622396	805078	1.05071e+06	822024	269288	274522	242792	380052	363100	400582	-	-	-	-
273.07	137.022	272.068	C15H12O5	[M+H]+	Butein	Flavonoids	487-52-5	3	22771.9	14572	20010.3	50839.4	69616.5	59046.7	29167.3	21278.4	23037.8	41682.2	48739.4	45818.6	C08578	ko00941	C08578	-
433.115	271.06	434.121	C21H22O10	[M-H]-	Butin-7-O-glucoside	Flavonoids	-	3	240287	191121	201232	160362	236364	198098	208753	211424	201714	263418	266372	266886	-	-	-	-
279.159	149.033	278.152	C16H22O4	[M+H]+	Butyl isobutyl phthalate*	Phenolic acids	17851-53-5	1	270029	260754	245263	252778	268469	246426	223857	230366	213727	238757	263460	233261	-	-	-	-
189.09	128.06	188.084	C12H12O2	[M+H]+	Butylidenephthalide	Others	72917-31-8	3	906072	974531	998776	272128	255824	298864	766119	510758	635471	1.15487e+06	1.21243e+06	1.47398e+06	C16924	-	C16924	-
179.035	135.046	180.042	C9H8O4	[M-H]-	Caffeic acid	Phenolic acids	331-39-5	3	165378	181629	182996	250431	302130	287887	675061	373334	356972	253683	244047	226880	C01197	ko00940,ko01100,ko01110	C01197	-
195.088	83.0604	194.08	C8H10N4O2	[M+H]+	Caffeine	Alkaloids	58-08-2	3	48183.9	55347	22607.8	46950	15747.7	8733.21	1095.46	1095.46	1095.46	6.66643e+06	6.4292e+06	6.22701e+06	C07481	ko00232,ko01100,ko01110	C07481	-
237.18	105.07	236.178	C15H24O2	[M+H]+	Canagaterpene III	Others	1579211-80-5	3	107924	132641	201772	231511	221709	168869	51224	93217.3	50779.5	226589	215120	190118	-	-	-	-
447.09	285.04	448.101	C21H20O11	[M-H]-	Carthamone*	Flavonoids	86579-00-2	1	2.43181e+06	2.16245e+06	2.27583e+06	4.12012e+06	3.53574e+06	3.12655e+06	817893	1.27197e+06	1.0211e+06	1.92564e+06	1.93165e+06	2.04196e+06	C08598	-	C08598	-
291.086	139.038	290.079	C15H14O6	[M+H]+	Catechin	Flavonoids	154-23-4	3	3630.65	3630.65	3630.65	3630.65	3630.65	3630.65	728722	38883.7	266485	472159	559338	317994	C06562	ko00941,ko01110	C06562	-
441.08	169.01	442.09	C22H18O10	[M-H]-	Catechin gallate*	Flavonoids	130405-40-2	1	200523	270535	265187	252549	272808	281365	154626	153284	134430	1.6498e+07	1.79736e+07	1.69296e+07	-	-	-	-
255.238	255.237	256.24	C16H32O2	[M-H]-	Cetostearic acid	Lipids	-	3	9.64922e+06	9.34505e+06	8.07798e+06	7.62585e+06	8.03846e+06	7.05514e+06	6.3808e+06	6.20729e+06	6.31255e+06	9.67771e+06	7.81128e+06	7.43069e+06	-	-	-	-
353.088	191.055	354.095	C16H18O9	[M-H]-	Chlorogenic acid (3-O-Caffeoylquinic acid)*	Phenolic acids	327-97-9	3	135121	159340	1.0039e+06	151775	193592	217798	2.43762e+07	163306	116663	1.49859e+06	1.44007e+06	1.45359e+06	C00852	ko00940,ko00941,ko00945,ko01110	C00852	-
104.107	60.0808	104.107	C5H14NO+	[M]+	Choline	Alkaloids	62-49-7	3	3.64094e+07	3.12074e+07	3.20702e+07	2.25833e+07	2.02547e+07	2.12634e+07	2.1806e+07	1.93167e+07	2.11996e+07	3.32766e+07	3.06336e+07	2.85073e+07	C00114	ko00260,ko00564,ko01100,ko02010	C00114	-
258.11	104.107	257.103	C8H20NO6P	[M+H]+	Choline Alfoscerate	Lipids	28319-77-9	3	41478.4	28811.4	38429.1	177644	220718	222884	35360.9	50757.1	58265.1	99136.7	118670	90172	C00670	ko00564,ko00565	C00670	-
461.11	299.06	462.116	C22H22O11	[M-H]-	Chrysoeriol-7-O-glucoside	Flavonoids	19993-32-9	3	2.9355e+06	3.69563e+06	3.09187e+06	1.3893e+06	1.41306e+06	1.31705e+06	4.77525e+06	4.70713e+06	4.77843e+06	3.0047e+06	3.06023e+06	3.45282e+06	-	-	-	-
301.071	286.08	300.063	C16H12O6	[M+H]+	Chrysoeriol; 5,7,4'-Trihydroxy-3'-Methoxyflavone	Flavonoids	491-71-4	3	692234	683868	666991	8771.73	9732.45	12663.2	1627.23	1627.23	1627.23	80388.8	88480.6	83865.6	C04293	ko00944	C04293	-
339.074	177.019	340.079	C15H16O9	[M-H]-	Cichoriin	Lignans and Coumarins	531-58-8	3	923.286	923.286	923.286	923.286	923.286	923.286	55223.8	923.286	923.286	38737.5	50004.9	44361	C09206	-	C09206	-
315.108	153.057	316.116	C14H20O8	[M-H]-	Cimidahurinine*	Phenolic acids	142542-89-0	1	2.42796e+06	2.39228e+06	2.34116e+06	2.98526e+06	2.86081e+06	2.72772e+06	4.93489e+06	4.48222e+06	4.8429e+06	3.68782e+06	3.51256e+06	3.55847e+06	-	-	-	-
451.103	341.102	452.111	C24H20O9	[M-H]-	Cinchonain Id	Flavonoids	85022-67-9	3	72646.8	83607.6	85887.6	291593	216801	233459	80352.1	67457	81394.6	89020.1	101171	85776.9	-	-	-	-
133.065	115.054	132.058	C9H8O	[M+H]+	Cinnamaldehyde	Phenolic acids	14371-10-9	3	87661.9	67090.6	89083.1	36506.7	36004.1	25264.9	35490.5	21846.2	23852.5	89636.1	70149	75988.1	C00903	ko00940,ko01100,ko01110	C00903	-
148.076	103.055	147.068	C9H9NO	[M+H]+	Cinnamamide	Alkaloids	22031-64-7	3	47899.6	47899.6	47899.6	350045	399448	373089	415239	362052	370235	375195	493122	412342	-	-	-	-
1153.26	1001.21	1154.27	C60H50O24	[M-H]-	Cinnamtannin A2	Tannins	86631-38-1	1	5688.15	844.285	844.285	844.285	844.285	844.285	150721	123239	108098	29064.5	30716.3	47208.9	C17625	-	C17625	-
863.19	711.14	864.19	C45H36O18	[M-H]-	Cinnamtannin B1	Tannins	88082-60-4	1	1.23994e+06	1.30922e+06	1.13325e+06	103439	124117	123444	1.77739e+06	1.28391e+06	1.92412e+06	1.58423e+06	1.5403e+06	1.79291e+06	C17631	-	C17631	-
1153.26	575.11	1154.27	C60H50O24	[M-H]-	Cinnamtannin B2	Tannins	88038-12-4	2	1755.04	1755.04	1755.04	1755.04	1755.04	1755.04	237346	200501	285345	22260.7	18783.4	23880.6	C17629	-	C17629	-
863.18	411.07	864.19	C45H36O18	[M-H]-	Cinnamtannin D1	Tannins	97233-06-2	1	1.52528e+06	1.65143e+06	1.51962e+06	86437.8	110793	108015	1.68171e+06	1.55608e+06	1.69077e+06	2.06045e+06	2.01532e+06	2.34414e+06	C17632	-	C17632	-
327.233	283.243	328.24	C22H32O2	[M-H]-	Cis-4,7,10,13,16,19-Docosahexaenoic Acid	Lipids	6217-54-5	3	14842	15115.6	11496.8	22440.7	14123.1	15886.2	15542.4	16427.1	18491.9	24841	19210.2	19864.6	C06429	ko01040	C06429	-
173.009	129.019	174.016	C6H6O6	[M-H]-	Cis-Aconitic acid	Organic acids	585-84-2	3	4.00669e+06	3.91067e+06	3.92985e+06	3.96988e+06	3.87949e+06	3.92037e+06	1.54071e+06	1.38697e+06	1.51428e+06	3.45473e+06	3.16205e+06	2.72939e+06	C00417	ko00020,ko00630,ko00660,ko01100,ko01110,ko01210	C00417	-
132.065	86.0607	131.058	C5H9NO3	[M+H]+	Cis-L-3-hydroxyproline*	Amino acids and derivatives	567-35-1	3	3.9875e+06	4.2657e+06	4.01634e+06	2.15003e+06	2.15866e+06	2.04158e+06	2.97113e+06	2.12271e+06	2.61954e+06	3.9178e+06	3.35089e+06	3.29562e+06	-	-	-	-
191.02	111.01	192.027	C6H8O7	[M-H]-	Citric Acid	Organic acids	77-92-9	1	9.52659e+07	8.8995e+07	9.03376e+07	9.98063e+07	1.04942e+08	1.02502e+08	5.24105e+07	5.25049e+07	5.06653e+07	7.02558e+07	8.48866e+07	7.9462e+07	C00158	ko00020,ko00250,ko00630,ko01100,ko01110,ko01200,ko01210,ko01230,ko01240	C00158	-
515.124	111.009	516.133	C18H28O17	[M-H]-	Citric acid-1-O-diglucoside	Organic acids	-	3	21799.3	15983.9	21241.7	79333.4	98330.4	87317.8	57479	31418.3	59288.5	33238.5	49360.4	57843.8	-	-	-	-
157.155	55.0536	156.151	C10H20O	[M+H]+	Citronellol	Others	1117-61-9	3	195947	192512	178658	156280	163386	160111	84526.3	72239.6	75858.2	203381	167236	145485	-	-	-	-
195.14	79.05	194.131	C12H18O2	[M+H]+	Cnidilide	Others	-	3	717104	760790	747581	32822.4	59516.8	50390.3	6564.48	6564.48	6564.48	1.40925e+06	1.33959e+06	1.11366e+06	-	-	-	-
179.07	91.06	178.063	C10H10O3	[M+H]+	Coniferaldehyde	Others	20649-42-7	2	106178	97314.6	107143	90790.3	113633	103140	123319	124676	120723	101672	133697	110238	C02666	ko00940,ko01100,ko01110	C02666	-
341.124	179.071	342.132	C16H22O8	[M-H]-	Coniferin	Phenolic acids	531-29-3	3	126105	347143	357713	426072	450105	416454	154966	351201	277481	425127	600352	598689	C00761	ko00940,ko01110	C00761	-
252.109	136.062	251.102	C10H13N5O3	[M+H]+	Cordycepin (3'-Deoxyadenosine)*	Nucleotides and derivatives	73-03-0	3	179359	151168	129856	66226.7	76329	69169.7	132278	109679	102106	172839	192853	176790	C08431	-	C08431	-
633.074	301.001	634.081	C27H22O18	[M-H]-	Corilagin*	Tannins	23094-69-1	3	13896.1	13732.3	13059.1	1235.04	1235.04	1235.04	1235.04	1235.04	1235.04	27692.1	35696.9	38220.1	C10219	-	C10219	-
147.04	91.06	146.037	C9H6O2	[M+H]+	Coumarin	Lignans and Coumarins	91-64-5	3	4.1561e+06	4.09688e+06	4.03648e+06	2.34885e+06	2.09324e+06	2.07686e+06	1.51731e+06	1.68857e+06	1.47543e+06	3.68211e+06	3.17905e+06	3.38539e+06	C05851	ko00999,ko01110	C05851	-
191.029	173.02	190.027	C10H6O4	[M+H]+	Coumarin-3-carboxylic Acid	Lignans and Coumarins	531-81-7	3	41324.4	55212.7	37862.4	40521.8	44306.7	36937	39669.9	38064	51862.4	69516.3	60683.6	33412.5	-	-	-	-
114.066	86.0713	113.059	C4H7N3O	[M+H]+	Creatinine	Organic acids	60-27-5	3	164631	146668	107654	156766	140627	120702	85390.2	90700.3	80403	127668	117386	141313	C00791	ko00330,ko01100	C00791	-
277.22	59.01	278.225	C18H30O2	[M-H]-	Crepenynic acid*	Lipids	2277-31-8	1	734855	648876	676996	543158	539048	524832	509178	485251	476273	670116	604422	577754	C07289	ko00591	C07289	-
284.099	152.056	283.092	C10H13N5O5	[M+H]+	Crotonoside; 2-Hydroxyadenosine	Nucleotides and derivatives	1818-71-9	3	4.15452e+06	3.73765e+06	3.56913e+06	1.92282e+06	1.79099e+06	1.83733e+06	2.92003e+06	2.69154e+06	2.66015e+06	3.05522e+06	3.15907e+06	3.20412e+06	C08432	-	C08432	-
353.088	191.056	354.095	C16H18O9	[M-H]-	Cryptochlorogenic acid (4-O-Caffeoylquinic acid)*	Phenolic acids	905-99-7	3	97734.6	93275.7	619182	84240.2	115980	133033	1.52893e+07	90510.2	68023.7	962595	901102	989655	-	-	-	-
355.12	219.07	356.126	C20H20O6	[M-H]-	Cubebin	Lignans and Coumarins	18423-69-3	3	4144.59	4144.59	4144.59	4144.59	4144.59	4144.59	2.88804e+06	2.94365e+06	2.87071e+06	57217.3	37341.8	27043.3	C10549	-	C10549	-
225.2	100.11	224.189	C13H24N2O	[M+H]+	Cuscohygrine	Alkaloids	454-14-8	2	37265.3	43999.7	45254	47307.7	38886.6	34392.5	28736.6	40743.3	30184.3	32476	43912.8	35371.5	C06521	ko00960,ko01110	C06521	-
449.108	287.055	449.108	C21H21O11+	[M]+	Cyanidin-3-O-glucoside (Kuromanin)	Flavonoids	47705-70-4	3	1.0461e+06	959785	464704	2.65225e+07	2.57999e+07	2.44447e+07	835918	723686	602247	3.47217e+06	3.63326e+06	3.78594e+06	C08604	ko00942,ko01110	C08604	-
595.16	287.06	595.166	C27H31O15+	[M]+	Cyanidin-3-O-rutinoside (Keracyanin)	Flavonoids	28338-59-2	3	1.43028e+06	1.17509e+06	1.09914e+06	2.1568e+07	2.176e+07	2.22939e+07	1.25564e+06	1.11911e+06	1.09549e+06	4.90942e+06	4.802e+06	4.6843e+06	C08620	ko00942	C08620	-
328.045	134.047	329.053	C10H12N5O6P	[M-H]-	Cyclic 3',5'-Adenylic acid	Nucleotides and derivatives	60-92-4	3	31280.5	38822.9	44085.5	38244.3	36787.2	37978.9	40810	36509.8	34273.6	43803.7	47497.4	48827.2	C00575	ko00230,ko01100	C00575	-
129.07	56.05	128.059	C5H8N2O2	[M+H]+	Cyclo(Ala-Gly)	Amino acids and derivatives	4526-77-6	3	342510	336832	329726	195592	158283	152627	269398	247341	243248	456369	313086	284142	-	-	-	-
100.112	55.0545	99.1048	C6H13N	[M+H]+	Cyclohexylamine	Alkaloids	108-91-8	3	644107	565222	526106	723664	571152	609003	521407	502486	443160	644333	497441	539160	C00571	-	C00571	-
130.086	84.0809	129.079	C6H11NO2	[M+H]+	Cycloleucine*	Amino acids and derivatives	52-52-8	3	2.6984e+06	2.22431e+06	2.43083e+06	789585	729808	666874	1.03883e+06	971251	961542	2.73677e+06	2.00255e+06	1.84934e+06	C03969	-	C03969	-
396.15	127.04	395.138	C15H21N7O4S1	[M+H]+	Cys-His-His	Amino acids and derivatives	-	3	52802.2	54943.8	60156.9	151608	111020	108598	22505.6	51562.8	30769.8	63554.3	66560	66694.5	-	-	-	-
244.095	112.054	243.085	C9H13N3O5	[M+H]+	Cytarabine	Nucleotides and derivatives	147-94-4	3	2.77292e+06	2.813e+06	2.33108e+06	4.17194e+06	4.11728e+06	4.35899e+06	2.70682e+06	3.0194e+06	2.66995e+06	2.86283e+06	3.42127e+06	3.44911e+06	C02961	-	C02961	-
244.093	112.05	243.085	C9H13N3O5	[M+H]+	Cytidine	Nucleotides and derivatives	65-46-3	3	3.81189e+06	3.0112e+06	3.37148e+06	4.11634e+06	4.39057e+06	3.5849e+06	3.74805e+06	2.83138e+06	3.12834e+06	4.32191e+06	4.23735e+06	4.30297e+06	C00475	ko00240,ko01100,ko01232,ko02010	C00475	-
112.05	95.0239	111.043	C4H5N3O	[M+H]+	Cytosine	Nucleotides and derivatives	71-30-7	3	494400	340576	374918	435517	493729	392126	263377	221724	204638	568039	435734	387797	C00380	ko00240,ko01100,ko01232	C00380	-
132.102	86.0975	131.095	C6H13NO2	[M+H]+	D-Allo-Isoleucine*	Amino acids and derivatives	1509-35-9	1	2.74761e+07	1.92239e+07	2.53549e+07	1.0491e+07	1.10816e+07	8.3146e+06	1.44114e+07	9.45278e+06	9.9215e+06	2.05615e+07	1.46237e+07	1.24993e+07	-	-	-	-
151.061	59.0139	152.069	C5H12O5	[M-H]-	D-Arabitol*	Others	488-82-4	3	363146	333121	295018	145965	134600	121452	69159.8	90655.8	71883.5	262010	259018	250950	C01904	ko00040,ko01100	C01904	-
341.117	73.0319	342.116	C12H22O11	[M-H]-	D-Cellobiose	Others	528-50-7	3	80493.2	68524.8	52383	181485	152350	127358	54050.3	74551.2	66639	95720.4	137441	137762	-	-	-	-
259.022	96.9688	260.03	C6H13O9P	[M-H]-	D-Fructose 6-Phosphate*	Others	643-13-0	3	86163.3	90927.6	83336.7	136854	118058	115726	164613	179844	154432	178537	160993	185192	C00085	ko00052,ko00500,ko00710,ko01100,ko01110,ko01200	C00085	-
179.056	59.0139	180.063	C6H12O6	[M-H]-	D-Fructose*	Others	57-48-7	1	6.50261e+06	7.62313e+06	5.50273e+06	5.88972e+06	7.72846e+06	6.609e+06	4.82977e+06	5.12407e+06	4.80735e+06	6.75326e+06	7.28009e+06	6.02827e+06	C05003	-	C05003	-
209.03	85.03	210.038	C6H10O8	[M-H]-	D-Galactaric acid	Others	526-99-8	1	675947	815217	831845	1.16135e+06	1.17237e+06	991394	1.02364e+06	1.14294e+06	959803	1.00802e+06	673034	1.05101e+06	C00879	ko00053,ko01100	C00879	-
179.056	59.0139	180.063	C6H12O6	[M-H]-	D-Galactose*	Others	59-23-4	1	9.39943e+06	7.66227e+06	8.00728e+06	8.39718e+06	8.29301e+06	7.95352e+06	5.48143e+06	6.20908e+06	5.38395e+06	7.86488e+06	7.88728e+06	8.68229e+06	C00124	ko00052,ko01100	C00124	-
193.035	72.9931	194.043	C6H10O7	[M-H]-	D-Galacturonic acid*	Others	685-73-4	3	186151	175988	179945	389725	359057	353576	215834	238200	208995	389207	475324	521071	C00333	ko00040,ko00053,ko00520,ko01100,ko01240,ko01250,ko02010	C00333	-
177.045	59.0139	178.048	C6H10O6	[M-H]-	D-Glucono-1,5-lactone*	Others	90-80-2	3	3084.43	3084.43	3084.43	3084.43	3084.43	3084.43	37199.2	26805.2	51406.7	39011.3	49346.1	40684.2	C00198	ko00030,ko01100,ko01110,ko01200	C00198	-
193.035	72.9931	194.043	C6H10O7	[M-H]-	D-Glucoronic acid*	Others	6556-12-3	3	199508	193266	206999	460391	501098	409054	220889	223243	221293	418459	518460	513900	C00191	ko00040,ko00053,ko00520,ko00562,ko01100,ko01240,ko01250	C00191	-
180.087	163.06	179.079	C6H13NO5	[M+H]+	D-Glucosamine	Others	3416-24-8	3	1.2539e+07	1.16614e+07	9.16055e+06	9.32035e+06	8.90132e+06	8.28045e+06	5.9518e+06	6.48663e+06	5.32762e+06	1.31978e+07	1.03273e+07	7.16199e+06	C00329	ko00520,ko01100,ko01250	C00329	-
259.022	96.9696	260.03	C6H13O9P	[M-H]-	D-Glucose 6-phosphate*	Others	56-73-5	3	130150	143375	111165	170878	182757	166435	260356	262388	237767	241494	308739	315370	C00092	ko00500,ko00524,ko00562,ko01100,ko01110	C00092	-
179.056	59.0139	180.063	C6H12O6	[M-H]-	D-Glucose*	Others	50-99-7	1	7.97482e+06	7.65516e+06	6.80819e+06	7.01275e+06	8.52334e+06	7.70637e+06	4.85424e+06	5.65531e+06	4.91074e+06	7.37001e+06	8.16727e+06	6.80063e+06	C00031	ko00010,ko00030,ko00052,ko00500,ko00520,ko00524,ko00901,ko01100,ko01110,ko02010	C00031	-
259.022	96.9696	260.03	C6H13O9P	[M-H]-	D-Glucose-1-phosphate*	Others	59-56-3	3	111091	65219.1	85039.2	163911	129924	134310	156209	154985	157832	139791	196222	216614	C00103	ko00010,ko00040,ko00052,ko00500,ko00520,ko00523,ko00561,ko01100,ko01110,ko01240,ko01250	C00103	-
341.11	89.02	342.116	C12H22O11	[M-H]-	D-Lactose*	Others	63-42-3	1	2.41757e+06	2.79337e+06	3.55292e+06	1.45623e+07	1.06669e+07	1.06656e+07	1.97757e+06	2.72492e+06	1.48873e+06	6.15064e+06	8.39571e+06	6.1586e+06	C01970	-	C01970	-
133.01	71.01	134.022	C4H6O5	[M-H]-	D-Malic acid*	Organic acids	636-61-3	1	3.26855e+07	2.69801e+07	2.56847e+07	2.87904e+07	2.64625e+07	2.51855e+07	1.14201e+07	1.10778e+07	9.59677e+06	3.09142e+07	2.48846e+07	2.66984e+07	C00497	ko00650,ko01100	C00497	-
341.109	89.0244	342.116	C12H22O11	[M-H]-	D-Maltose*	Others	69-79-4	1	2.40426e+06	2.48113e+06	1.98755e+06	9.16829e+06	1.00758e+07	1.35388e+07	1.99418e+06	3.00549e+06	2.07629e+06	8.38634e+06	6.24483e+06	7.67081e+06	C01971	-	C01971	-
151.044	77.0421	152.047	C8H8O3	[M-H]-	D-Mandelic acid	Organic acids	611-71-2	3	46226.5	35969	29101.1	56621.3	54661.8	53458.1	31666.4	34972.5	18431.1	30667.2	31901.9	36527	-	-	-	-
181.07	101.02	182.079	C6H14O6	[M-H]-	D-Mannitol*	Others	69-65-8	1	41144.4	44071.3	50177.8	69027.7	49661	58325.9	35454.2	30812.3	37226	60111.2	65459.5	72646.4	C00392	ko00051,ko01100,ko02010	C00392	-
179.056	59.0139	180.063	C6H12O6	[M-H]-	D-Mannose*	Others	3458-28-4	1	1.2036e+07	9.64363e+06	1.03237e+07	1.1105e+07	1.10001e+07	1.20907e+07	6.34466e+06	7.27261e+06	6.11675e+06	9.48456e+06	9.61424e+06	1.10406e+07	C00159	ko00051,ko00052,ko00520,ko01100,ko01250,ko02010	C00159	-
503.162	323.098	504.169	C18H32O16	[M-H]-	D-Melezitose	Others	597-12-6	3	42800.7	44658.2	38906.6	69623.9	68425.6	100804	41847	67393.4	59769.9	88080.7	131163	135702	C08243	-	C08243	-
503.162	179.055	504.169	C18H32O16	[M-H]-	D-Panose*	Others	33401-87-5	3	41503.5	50157.1	29176	52368.3	58034.1	66657.7	48318.7	58838.6	51170.6	63683.4	87356	87070.2	C00713	-	C00713	-
218.11	88.04	219.111	C9H17NO5	[M-H]-	D-Pantothenic Acid	Others	79-83-4	1	844036	877514	846291	2.38555e+06	2.44416e+06	2.37261e+06	1.38869e+06	1.47152e+06	1.43584e+06	1.91941e+06	2.17119e+06	2.16088e+06	C00864	ko00410,ko00770,ko01100,ko01110,ko01240	C00864	-
193.072	59.0139	194.079	C7H14O6	[M-H]-	D-Pinitol	Others	10284-63-6	3	452950	430899	471044	481751	601883	609589	57909.6	163157	152151	634670	706452	780779	C03844	-	C03844	-
209.03	85.03	210.038	C6H10O8	[M-H]-	D-Saccharic acid	Others	87-73-0	1	1.32402e+06	1.03317e+06	1.16213e+06	1.50144e+06	1.38548e+06	1.37892e+06	1.41141e+06	1.2973e+06	1.22725e+06	1.33116e+06	1.35008e+06	1.34203e+06	C00818	ko00053,ko01100	C00818	-
289.033	96.9696	290.04	C7H15O10P	[M-H]-	D-Sedoheptuiose 7-phosphate	Others	2646-35-7	3	194622	186797	184328	172580	170436	137937	60992.7	42379.4	77031.6	130757	149800	161985	-	-	-	-
181.07	71.01	182.079	C6H14O6	[M-H]-	D-Sorbitol	Others	50-70-4	1	146108	202893	193439	230776	240423	220189	178312	208081	167775	279268	338114	298157	C00794	ko00051,ko00052,ko01100,ko02010	C00794	-
341.11	119.03	342.116	C12H22O11	[M-H]-	D-Sucrose*	Others	57-50-1	1	2.70694e+06	3.20219e+06	3.08922e+06	1.59165e+07	1.34087e+07	1.37193e+07	2.8113e+06	2.84446e+06	2.04265e+06	7.65112e+06	9.08097e+06	7.59997e+06	C00089	ko00052,ko00500,ko01100,ko01110,ko02010	C00089	-
135.03	75.01	136.037	C4H8O5	[M-H]-	D-Threonic Acid	Others	3909-12-4	1	411429	400877	422121	234340	232698	226139	289929	287478	280917	385467	306022	267864	C21649	-	C21649	-
341.109	119.035	342.116	C12H22O11	[M-H]-	D-Trehalose*	Others	99-20-7	1	2.93566e+06	2.75689e+06	2.7476e+06	1.15532e+07	1.00842e+07	1.11414e+07	2.57799e+06	3.18161e+06	2.6564e+06	6.62744e+06	6.25867e+06	6.61272e+06	C01083	ko00500,ko01100,ko01110,ko02010	C01083	-
165.04	75.01	166.048	C5H10O6	[M-H]-	D-Xylonic acid	Others	526-91-0	1	1.18985e+06	1.28888e+06	1297926	1.12987e+06	1.10655e+06	1.10784e+06	1.0786e+06	946263	1.13502e+06	1.15493e+06	1.25676e+06	1.13881e+06	C00502	ko00040,ko01100	C00502	-
162.08	98.06	161.069	C6H11NO4	[M+H]+	DL-2-Aminoadipic acid	Alkaloids	542-32-5	2	1.35319e+06	1.24801e+06	1.42482e+06	664289	609626	586403	971739	1.00951e+06	896493	1.1157e+06	972278	952173	C00956	ko00300,ko00310,ko01100,ko01110,ko01210,ko01230	C00956	-
299.26	253.25	300.266	C18H36O3	[M-H]-	DL-2-hydroxystearic acid*	Lipids	629-22-1	1	157112	145305	144079	155541	168213	140383	118480	132205	138276	204311	154215	160099	-	-	-	-
105.019	105.019	106.027	C3H6O4	[M-H]-	DL-Glyceric Acid	Organic acids	473-81-4	3	346562	357605	323184	209306	174328	133568	560845	546135	493230	444723	342060	293603	C00258	ko00030,ko00260,ko00561,ko00630,ko01100,ko01110,ko01200	C00258	-
132.102	86.0969	131.095	C6H13NO2	[M+H]+	DL-Leucine*	Amino acids and derivatives	328-39-2	1	5.36925e+06	5.07787e+06	4.85147e+06	2.43058e+06	2.64598e+06	2.64573e+06	3.60447e+06	3.10161e+06	2.91863e+06	4.39508e+06	3.81834e+06	3.37108e+06	-	-	-	-
205.093	146.06	204.09	C11H12N2O2	[M+H]+	DL-Tryptophan*	Amino acids and derivatives	54-12-6	3	1.07505e+07	1.009e+07	1.08486e+07	6.46387e+06	6.23776e+06	6.33885e+06	1.40153e+07	1.68202e+07	1.34615e+07	1.78228e+07	1.93498e+07	1.59521e+07	-	-	-	-
149.046	59.0141	150.053	C5H10O5	[M-H]-	DL-Xylose*	Others	25990-60-7	3	108707	97975	72025.3	74052.7	88628.8	80939.7	124756	115411	97405.4	112467	86879.5	81851.6	-	-	-	-
197.05	135.04	198.053	C9H10O5	[M-H]-	Danshensu; Salvianic Acid A	Phenolic acids	76822-21-4	3	13307.6	13307.6	13307.6	139723	126135	144194	356556	358507	372858	165813	179567	148757	C22038	ko00350,ko01100	C22038	-
239.03	223.02	240.042	C14H8O4	[M-H]-	Danthron; 1,8-Dihydroxyanthraquinone	Quinones	117-10-2	3	6.03298e+07	5.94752e+07	6.07759e+07	5.97156e+07	5.71333e+07	5.68438e+07	5.72645e+07	5.35842e+07	5.30956e+07	4.33337e+07	4.43571e+07	4.56761e+07	C10312	-	C10312	-
339.069	177.018	340.079	C15H16O9	[M-H]-	Daphnin*	Lignans and Coumarins	486-55-5	3	684.284	684.284	684.284	684.284	684.284	684.284	54171.8	3421.42	8739.49	40423	41078.3	35881.8	C01421	-	C01421	-
171.139	153.138	172.146	C10H20O2	[M-H]-	Decanoic acid	Organic acids	334-48-5	3	77538.2	65271.7	64016.6	78414.8	74966.1	77759.9	30125.6	29411.4	27858.6	71127.3	53620	52940.2	C01571	ko00061,ko01100	C01571	-
247.091	229.086	246.089	C14H14O4	[M+H]+	Decursinol	Lignans and Coumarins	23458-02-8	3	18018.6	24464.1	25581.6	30967.2	34998.7	38124.6	25967.6	27791.4	25818.5	28306.8	28988.8	26087.6	C09259	-	C09259	-
521.202	131.049	520.194	C26H32O11	[M+H]+	Dehydrodiconiferyl alcohol-gamma'-O-glucoside	Lignans and Coumarins	-	3	9181	12786.9	7936.71	243.411	243.411	243.411	243.411	5514.18	243.411	9969.52	9157.32	4970.21	-	-	-	-
331.15	165.06	332.162	C19H24O5	[M-H]-	Demethyl-dehydroxysecoisolariciresinol	Lignans and Coumarins	-	3	124431	122246	105177	75327.1	78020.7	67675	152936	147622	138776	155033	164468	116084	-	-	-	-
301.03	273.04	300.027	C15H8O7	[M+H]+	Demethylwedelolactone	Lignans and Coumarins	6468-55-9	3	210595	172875	228920	60840.9	137129	51108.9	229374	229868	216767	195934	242421	217570	-	-	-	-
187.09	145.08	186.079	C11H10N2O	[M+H]+	Deoxyvasicinone	Alkaloids	530-53-0	3	103372	99381.2	118941	59592.4	67300.3	58877.7	60069.6	59205.4	49479.1	117605	101221	100868	C10659	-	C10659	-
279.16	149.03	278.152	C16H22O4	[M+H]+	Des-O-Methyllasiodiplodin	Others	32885-82-8	3	277365	273287	257863	237214	237969	235255	205296	227175	219236	205102	246107	237160	-	-	-	-
474.16	312.11	473.153	C20H27NO12	[M+H]+	Dhurrin-6'-O-Glucoside	Alkaloids	-	3	38851.8	33159.7	32087.1	12472.2	2494.43	2494.43	63653.2	42591.9	59761.8	48522.4	61227	63935.9	-	-	-	-
379.212	295.19	380.22	C21H32O6	[M-H]-	Diacetoxy-[6]-gingerdiol	Phenolic acids	143615-75-2	3	58089	53285.2	59312.4	37482.5	37321.5	38479.1	41917.6	36021	38284.4	45355.1	34955.4	46455.9	-	-	-	-
279.16	149.02	278.152	C16H22O4	[M+H]+	Dibutyl phthalate*	Phenolic acids	84-74-2	1	289663	40104.7	40104.7	238177	250881	40104.7	215924	40104.7	211481	207195	261587	226647	-	-	-	-
593.19	285.08	594.195	C28H34O14	[M-H]-	Didymin (Isosakuranetin-7-O-rutinoside)	Flavonoids	14259-47-3	3	29818.2	38823.2	16837.5	33202.1	78299.5	50797	17894.5	17767.1	23951.2	34087.4	44583.5	44090.8	-	-	-	-
321.03	125.02	322.033	C14H10O9	[M-H]-	Digallic Acid	Phenolic acids	536-08-3	3	13873.6	33284.7	23193.3	16266.9	16468.6	17069	37871.4	33603	30588.8	148445	176465	172440	C01572	-	C01572	-
181.12	107.09	180.115	C11H16O2	[M+H]+	Dihydroactinidiolide	Others	17092-92-1	3	876289	936215	880500	1.12017e+06	1.14202e+06	1.09681e+06	1.98721e+06	1.76517e+06	1.71683e+06	1.09789e+06	1.07332e+06	1.01395e+06	-	-	-	-
343.103	181.051	344.111	C15H20O9	[M-H]-	Dihydrocaffeoylglucose*	Phenolic acids	-	3	9403.1	9403.1	9403.1	9403.1	9403.1	9403.1	9403.1	9403.1	9403.1	78906.4	83557.1	83797.1	-	-	-	-
435.13	273.077	436.137	C21H24O10	[M-H]-	Dihydrocharcone-4'-O-glucoside*	Flavonoids	-	3	157225	36697.9	46144.9	45005.6	46103.9	61462.3	55296.5	61440.6	65815.9	347069	360509	299235	-	-	-	-
371.15	177.05	370.142	C21H22O6	[M+H]+	Dihydrocurcumin	Phenolic acids	76474-56-1	3	900918	951562	896706	567068	607902	570719	255731	217175	251866	726742	873133	860138	-	-	-	-
341.14	177.05	340.131	C20H20O5	[M+H]+	Dihydrodemethoxy curcumin	Phenolic acids	-	1	3.76992e+06	3.65994e+06	4.05628e+06	2.03972e+06	2.19161e+06	2.16217e+06	1.03735e+06	1.00949e+06	935234	2.73339e+06	2.8825e+06	2.69115e+06	-	-	-	-
311.13	107.04	310.12	C19H18O4	[M+H]+	Dihydrodidemethoxy curcumin	Phenolic acids	-	1	1.64958e+06	1.6638e+06	1.58609e+06	1.03685e+06	951271	983547	1.08078e+06	1.03074e+06	1.06907e+06	1.95338e+06	2.06258e+06	2.08666e+06	-	-	-	-
195.066	136.054	196.074	C10H12O4	[M-H]-	Dihydroferulic Acid	Phenolic acids	1135-23-5	3	325771	290192	242416	581036	536220	594350	426438	423267	445161	399510	343851	399127	-	-	-	-
357.119	195.067	358.126	C16H22O9	[M-H]-	Dihydroferulic acid glucoside	Phenolic acids	-	3	134962	115602	131183	175697	167041	175676	100797	50306	51342	183014	157421	184829	-	-	-	-
211.134	167.144	212.141	C12H20O3	[M-H]-	Dihydrojasmonic acid	Organic acids	3572-64-3	3	81378.2	81579.6	71470.5	273769	260980	268448	83513.8	89329.1	101915	111322	146069	131624	-	-	-	-
303.087	229.083	302.079	C16H14O6	[M+H]+	Dihydrokaempferide	Flavonoids	137225-59-3	3	120738	106773	107391	85821.9	31724.5	56288	152484	203616	199041	174897	149829	165957	-	-	-	-
449.109	287.056	450.116	C21H22O11	[M-H]-	Dihydrokaempferol-7-O-glucoside	Flavonoids	-	3	153051	152456	139154	219911	185666	184655	72764.3	115132	77963.8	198589	220673	196991	-	-	-	-
475.21	209.15	474.21	C22H34O11	[M+H]+	Dihydrovomifoliol 4-O-malonyl glucoside	Others	-	2	630095	573285	537768	984339	940345	840911	412748	350068	327049	701434	691705	735679	-	-	-	-
391.284	149.023	390.277	C24H38O4	[M+H]+	Diisooctyl Phthalate*	Phenolic acids	27554-26-3	3	743786	612241	609034	640790	573817	535322	432501	684764	643508	643638	717952	480001	C14577	-	C14577	-
211.06	147.008	210.053	C10H10O5	[M+H]+	Dimethyl 4-Hydroxyisophthalate	Phenolic acids	5985-24-0	3	20303.9	25800	20581	820.652	820.652	820.652	820.652	820.652	820.652	31372.4	35645.6	33601.6	-	-	-	-
195.065	163.04	194.058	C10H10O4	[M+H]+	Dimethyl phthalate	Phenolic acids	131-11-3	3	279856	280319	300427	320575	242733	262773	231978	238166	214775	197417	221327	202597	C11233	-	C11233	-
131.035	87.0459	132.042	C5H8O4	[M-H]-	Dimethylmalonic acid*	Organic acids	595-46-0	3	140393	138578	132586	217436	245638	203543	70094.6	73912.1	65836.8	214974	189897	164244	-	-	-	-
299.056	284.033	300.063	C16H12O6	[M-H]-	Diosmetin (5,7,3'-Trihydroxy-4'-methoxyflavone)*	Flavonoids	520-34-3	3	88304.3	103390	96573.3	145713	123684	131955	53140.9	48341.7	47937	79319.2	75359.5	89187.2	C10038	-	C10038	-
463.123	301.07	462.116	C22H22O11	[M+H]+	Diosmetin-7-O-galactoside*	Flavonoids	-	3	327495	338128	291408	157352	126894	133178	402153	374502	396100	263960	288960	330962	-	-	-	-
463.124	301.07	462.116	C22H22O11	[M+H]+	Diosmetin-7-O-glucoside*	Flavonoids	20126-59-4	3	320746	305327	306843	143878	139022	141175	436013	402867	281370	248904	353602	316819	-	-	-	-
199.17	199.17	200.178	C12H24O2	[M-H]-	Dodecanoic acid (Lauric acid)	Lipids	143-07-7	3	1.37033e+06	1.4115e+06	1.33732e+06	1.09976e+06	1.06671e+06	1.04868e+06	592106	568155	590447	1.13099e+06	1.04904e+06	1.07866e+06	C02679	ko00061,ko01100,ko01110	C02679	-
154.086	137.06	153.079	C8H11NO2	[M+H]+	Dopamine	Alkaloids	51-61-6	3	67815.4	74295.9	68534	41625.3	31484.6	41911.4	24632	25762.2	19003.3	43697.6	52958.1	33612.9	C03758	ko00350,ko00950,ko00965,ko01100,ko01110	C03758	-
287.05	125.02	288.063	C15H12O6	[M-H]-	Drimiopsin C*	Flavonoids	773850-90-1	1	179447	167096	185240	313728	302095	310532	174414	139416	162347	166233	174275	154682	-	-	-	-
181.072	101.024	182.079	C6H14O6	[M-H]-	Dulcitol*	Others	608-66-2	1	161890	130434	146055	220154	241075	230901	167046	190444	177249	262319	351137	302240	C01697	ko00052,ko01100	C01697	-
293.25	293.25	294.256	C19H34O2	[M-H]-	E,E,Z-1,3,12-Nonadecatriene-5,14-diol	Others	-	1	613401	559086	475724	648759	677013	621804	428611	389811	375420	693170	575596	524019	-	-	-	-
307.264	307.264	308.272	C20H36O2	[M-H]-	Eicosadienoic acid*	Lipids	5598-38-9	3	627933	546216	530951	323235	299438	274568	305209	279102	294678	600447	411697	415406	C16525	ko01040	C16525	-
433.041	301	434.048	C19H14O12	[M-H]-	Ellagic acid-4-O-Xyloside	Tannins	139163-18-1	3	106037	20322	22208.9	1945.13	1945.13	1945.13	43087.3	43657.8	21232.3	6.52332e+06	8.42528e+06	6.16855e+06	-	-	-	-
293.18	221.15	294.183	C17H26O4	[M-H]-	Embelin	Quinones	550-24-3	3	183216	191910	201880	200424	204269	186588	161301	174004	164732	188455	182089	172381	-	-	-	-
275.09	107.05	274.084	C15H14O5	[M+H]+	Epiafzelechin	Flavonoids	24808-04-6	1	8.47286e+06	7.93123e+06	7.26908e+06	1.1488e+07	1.2646e+07	1.15613e+07	7.04065e+06	6.55824e+06	6.1915e+06	8.434e+06	7.3812e+06	7.04606e+06	C12128	ko00941,ko01110	C12128	-
291.086	139.04	290.079	C15H14O6	[M+H]+	Epicatechin	Flavonoids	490-46-0	3	1.51297e+07	2.03232e+07	1.39642e+07	9.41089e+06	9.79733e+06	8.63833e+06	7.23223e+07	6.71526e+07	6.79897e+07	5.01751e+07	5.32564e+07	4.79824e+07	C09727	ko00941,ko01100,ko01110	C09727	-
441.08	169.02	442.09	C22H18O10	[M-H]-	Epicatechin gallate*	Flavonoids	1257-08-5	1	241217	303030	268209	242661	262439	277562	154822	179081	166579	1.70297e+07	1.76063e+07	1.52394e+07	-	-	-	-
847.19	411.07	848.195	C45H36O17	[M-H]-	Epicatechin-(2β→O→7,4β→8)-epiafzelechin-(4α→8)-epicatechin	Flavonoids	-	1	703100	777926	685488	487133	493768	526843	437346	338413	338711	449504	473610	565676	-	-	-	-
863.188	711.142	864.19	C45H36O18	[M-H]-	Epicatechin-(4β→8,2β→O→7)-epicatechin-(4β→8)-epicatechin	Flavonoids	-	3	1.34291e+06	1.42038e+06	1.1494e+06	110661	112560	116145	1.62425e+06	1.58101e+06	1.7249e+06	1.497e+06	1.56229e+06	1.54987e+06	-	-	-	-
561.14	289.07	562.148	C30H26O11	[M-H]-	Epicatechin-epiafzelechin	Flavonoids	-	1	4.13638e+06	3.16183e+06	2.55612e+06	5.68803e+06	4.78861e+06	5.38763e+06	4.25716e+06	2.4052e+06	2.89266e+06	3.0335e+06	3.24261e+06	3.3278e+06	-	-	-	-
130.03	70.07	129.025	C5H7NOS	[M+H]+	Epigoitrin	Others	1072-93-1	3	539427	377615	420547	371072	392145	341808	533887	383913	373455	767172	477502	490199	-	-	-	-
289.071	153.018	288.063	C15H12O6	[M+H]+	Eriodictyol (5,7,3',4'-Tetrahydroxyflavanone)	Flavonoids	552-58-9	3	166554	119981	109873	144203	154810	150459	116026	125612	138289	115997	142261	144274	C05631	ko00941,ko01100,ko01110	C05631	-
451.12	289.07	450.116	C21H22O11	[M+H]+	Eriodictyol-3'-O-glucoside	Flavonoids	-	2	47178	46884.1	34984.4	304070	212591	245263	19830.4	14809.5	11850.2	47467.5	47820.5	41193.1	-	-	-	-
491.116	287.055	492.127	C23H24O12	[M-H]-	Eriodictyol-7-O-(6''-acetyl)glucoside	Flavonoids	-	3	96882.2	118900	88678.7	14433.8	14433.8	14433.8	103498	90430.1	90410.1	100977	137261	107115	-	-	-	-
595.17	287.06	596.174	C27H32O15	[M-H]-	Eriodictyol-7-O-Rutinoside (Eriocitrin)	Flavonoids	13463-28-0	2	99180.4	127617	102126	545447	477580	590065	59442.8	39831.4	32888.2	111785	118600	151007	C09732	-	C09732	-
405.15	165.06	406.163	C21H26O8	[M-H]-	Erythro-Guaiacylglycerol-β-Sinapyl Ether	Lignans and Coumarins	877875-96-2	3	161031	202688	213819	406799	556370	533873	190958	238695	172626	299798	323436	309706	-	-	-	-
119.035	59.0135	120.042	C4H8O4	[M-H]-	Erythrose	Others	583-50-6	3	272387	262740	244563	23891.6	23891.6	23891.6	289782	323875	232300	340757	303444	323628	C01796	-	C01796	-
339.074	177.023	340.079	C15H16O9	[M-H]-	Esculetin-7-O-glucoside*	Lignans and Coumarins	-	3	914.133	914.133	8637.35	914.133	11286.7	914.133	52377.2	14988.7	9377.46	36442.7	47174.5	30339.4	-	-	-	-
339.072	177.019	340.079	C15H16O9	[M-H]-	Esculin (6,7-Dihydroxycoumarin-6-O-glucoside)*	Lignans and Coumarins	531-75-9	3	1151.93	1151.93	1151.93	1151.93	1151.93	1151.93	43268.9	1151.93	1151.93	46033.4	30689.5	28065.2	C09264	-	C09264	-
279.23	261.23	280.24	C18H32O2	[M-H]-	Ethyl (10Z,13Z)-hexadeca-10,13-dienoate	Others	-	1	473696	450362	429770	370249	360884	339698	263739	261433	265035	458325	365959	372073	-	-	-	-
252.12	208.13	251.116	C13H17NO4	[M+H]+	Ethyl N-acetyl-L-tyrosinate	Amino acids and derivatives	840-97-1	3	4.72849e+07	4.98682e+07	4.31963e+07	2.66854e+07	2.25546e+07	2.80451e+07	2.23844e+07	2.59827e+07	2.14269e+07	3.63277e+07	3.43533e+07	3.22067e+07	C01657	-	C01657	-
307.263	307.262	308.272	C20H36O2	[M-H]-	Ethyl linoleate*	Lipids	544-35-4	3	132381	113750	110411	62497.7	62142	61626.7	67306.5	55297	55255.7	117452	85411.7	85782.3	-	-	-	-
131.035	87.0452	132.042	C5H8O4	[M-H]-	Ethylmalonic acid*	Organic acids	601-75-2	3	133313	136126	157393	69140.6	71870.6	77163.8	58221.5	59144.4	63253.2	150285	115345	136975	-	-	-	-
167.07	121.03	166.063	C9H10O3	[M+H]+	Ethylsalicylate	Phenolic acids	118-61-6	3	3.69233e+06	4.21953e+06	4.2818e+06	4.89875e+06	5.20299e+06	4.8513e+06	5.88108e+06	4.88602e+06	5.41633e+06	5.00744e+06	5.22971e+06	4.57224e+06	-	-	-	-
549.198	387.146	550.205	C27H34O12	[M-H]-	Eucommin A	Lignans and Coumarins	99633-12-2	3	237659	418515	343909	121200	143049	158229	160974	155693	263130	252360	506232	421223	C10560	-	C10560	-
187.1	169.09	188.105	C9H16O4	[M-H]-	Eucommiol	Others	55930-44-4	3	954669	909316	909428	549033	549550	496024	262359	236582	222065	543981	455630	485421	C17878	-	C17878	-
165.091	105.07	164.084	C10H12O2	[M+H]+	Eugenol	Phenolic acids	97-53-0	3	201593	131958	195838	269899	238002	219812	385709	336772	350234	239698	224641	240445	C10453	ko00940	C10453	-
369.13	204	370.142	C21H22O6	[M-H]-	Fargesin	Lignans and Coumarins	31008-19-2	1	172765	166096	176186	92280.3	89489.6	94910.8	36936.8	32902.5	39387.7	162633	135411	144669	C16957	-	C16957	-
381.13	343.15	382.131	C15H28O7P2	[M-H]-	Farnesyl diphosphate	Organic acids	13058-04-3	3	3232.28	3232.28	3232.28	3232.28	3232.28	3232.28	989084	953469	842649	27773.9	31287.3	16161.4	C00448	ko00100,ko00900,ko00906,ko00909,ko00999,ko01100,ko01110	C00448	-
207.072	133.033	208.074	C11H12O4	[M-H]-	Ferulic acid methyl ester	Phenolic acids	2309-07-1	3	74536	68057.2	68309.1	48218.5	37812.1	46266.3	62514.6	54848.2	53192.3	55977.7	64562.6	50257.6	-	-	-	-
193.05	134.04	194.058	C10H10O4	[M-H]-	Ferulic acid*	Phenolic acids	537-98-4	1	2.76575e+06	2.71968e+06	2.80217e+06	1.93673e+06	1.86664e+06	1.91312e+06	2.72045e+06	2.68256e+06	2.51765e+06	2.5518e+06	2.19451e+06	2.04918e+06	C01494	ko00940,ko01100,ko01110	C01494	-
355.104	193.05	356.111	C16H20O9	[M-H]-	Ferulic acid-4-O-glucoside	Phenolic acids	117405-51-3	3	130083	133185	127369	318275	326518	352785	83395.2	65193.6	80421.5	130642	130389	112428	-	-	-	-
165.09	91.05	164.084	C10H12O2	[M+H]+	Frambinone	Others	-	2	674790	579931	635229	953090	471235	492944	299300	663067	301434	897445	577056	478128	-	-	-	-
115	71.01	116.011	C4H4O4	[M-H]-	Fumaric acid	Organic acids	110-17-8	2	3.06932e+06	2.42552e+06	2.37964e+06	1.80511e+06	1.87584e+06	1.72774e+06	878234	824509	762715	2.47161e+06	1.9228e+06	1.95807e+06	C00122	ko00020,ko00190,ko00220,ko00250,ko00350,ko00360,ko00620,ko00650,ko00760,ko01100,ko01110,ko01200	C00122	-
287.06	149.02	288.063	C15H12O6	[M-H]-	Fustin	Flavonoids	20725-03-5	2	895044	886690	854075	643149	597072	691757	5.47232e+06	5.20874e+06	5.63934e+06	3.82516e+06	3.3567e+06	3.44024e+06	C01378	ko00941	C01378	-
341.109	179.056	342.116	C12H22O11	[M-H]-	Galactinol	Others	3687-64-7	3	5.57464e+06	6.33039e+06	5.50925e+06	2.54474e+07	2.60732e+07	2.92606e+07	6.55749e+06	6.45014e+06	6.36175e+06	1.33573e+07	1.80885e+07	3.43568e+07	C01235	ko00052,ko01100	C01235	-
269.046	151.005	270.053	C15H10O5	[M-H]-	Galangin (3,5,7-Trihydroxyflavone)	Flavonoids	548-83-4	3	582385	596325	535811	1.72612e+06	1.70695e+06	1.85684e+06	634158	652564	640315	1.07714e+06	1.04614e+06	1.00606e+06	C10044	ko00941	C10044	-
307.081	139.039	306.074	C15H14O7	[M+H]+	Gallocatechin	Flavonoids	970-73-0	3	52960.7	58634	57551.7	128121	155090	135119	336218	297594	273749	110159	110404	140051	C12127	ko00941,ko01110	C12127	-
581.17	139.04	580.158	C30H28O12	[M+H]+	Gambiriin A1	Tannins	76250-49-2	3	22001.9	22842	18454.2	13125	9822.4	9384.17	355891	282178	317493	109718	89775.5	113639	C17772	-	C17772	-
491.12	315.07	492.127	C23H24O12	[M-H]-	Gentisic acid 2-O-(6''-O-Feruloyl)Glucoside*	Phenolic acids	-	3	917431	911246	778172	203103	229098	224548	285325	198372	169461	557379	575266	617368	-	-	-	-
675.36	397.14	676.367	C33H56O14	[M-H]-	Gingerglycolipid A	Lipids	145937-22-0	1	1.75052e+06	1.5728e+06	1.58932e+06	1.43779e+06	1.46276e+06	1.27201e+06	2.13257e+06	1.90119e+06	1.79945e+06	2.11491e+06	2.1159e+06	1.91615e+06	-	-	-	-
677.38	397.13	678.383	C33H58O14	[M-H]-	Gingerglycolipid B	Lipids	88168-90-5	1	700386	622754	580558	515929	565857	471030	570946	554149	523327	952521	890285	897717	-	-	-	-
679.39	397.13	680.398	C33H60O14	[M-H]-	Gingerglycolipid C	Lipids	-	1	523557	444651	481025	163276	161068	156288	261470	283486	253615	407390	357724	339322	-	-	-	-
449.24	259.06	450.21	C20H34O11	[M-H]-	Ginkgoside A	Phenolic acids	-	3	1.92781e+06	2.14615e+06	1.94421e+06	858713	1.01204e+06	973462	5.65829e+06	5.645e+06	4.92139e+06	3.25459e+06	3.35086e+06	3.38771e+06	-	-	-	-
204.097	84.0448	203.091	C7H13N3O4	[M+H]+	Gln-Gly	Amino acids and derivatives	2650-65-9	3	7.1759e+06	5.17771e+06	6.04474e+06	6.38773e+06	5.47009e+06	5.99732e+06	3.91318e+06	3.42064e+06	3.63253e+06	6.04596e+06	5.25954e+06	5.35862e+06	-	-	-	-
419.19	153.12	418.181	C15H26N6O8	[M+H]+	Glu-Arg-Asp	Amino acids and derivatives	-	3	42206.2	28901.2	27497.3	98783.8	90347.5	106462	40364.1	56828.5	52161.2	44244.8	77936.9	73516.7	-	-	-	-
399.16	97.1	398.155	C15H22N6O7	[M+H]+	Glu-His-Asn	Amino acids and derivatives	-	3	62973.9	47121.6	60182.3	2939.71	2939.71	14698.5	65430.8	60185.4	49202.9	43287.5	44175.5	51286.3	-	-	-	-
261.146	132.102	260.137	C11H20N2O5	[M+H]+	Glu-Leu	Amino acids and derivatives	-	3	1227.01	1227.01	1227.01	1227.01	1227.01	1227.01	1227.01	1227.01	1227.01	9348.23	17864.5	8305.48	-	-	-	-
295.13	120.08	294.122	C14H18N2O5	[M+H]+	Glu-Phe	Amino acids and derivatives	20556-22-3	3	94810.9	82827.3	88285.7	68070.4	49265.2	70240.6	263687	242096	252184	136567	148179	116940	-	-	-	-
245.12	227.01	244.106	C10H16N2O5	[M+H]+	Glu-Pro	Amino acids and derivatives	41745-47-5	3	374195	325982	336511	416419	385707	425145	177314	186250	258123	321608	333796	326345	-	-	-	-
195.05	75.01	196.058	C6H12O7	[M-H]-	Gluconic acid	Others	526-95-4	1	457754	407856	443523	757327	750258	762079	601974	565454	659010	559108	674641	610333	C00257	ko00030,ko01100,ko01110,ko01200	C00257	-
409.21	161.05	350.194	C16H30O8	[M+CH3COOH-H]-	Glucopyranose 6-Hydroxydecanoate	Others	-	1	370740	361568	383665	1.16125e+06	1.29465e+06	1.27202e+06	552354	547602	606964	857709	950631	959415	-	-	-	-
431.23	251.17	432.236	C21H36O9	[M-H]-	Glucosyl 10,11-dihydroxy-2,6-farneSadienoate	Others	-	2	20535.4	27538.8	30241.7	53912.7	74410.6	70356.8	2514.72	2514.72	2514.72	66565.1	57836.8	56454.7	-	-	-	-
295.1	89.02	296.111	C11H20O9	[M-H]-	Glucosyl 2,3-Dihydroxy-2-Methylbutanoic Acid	Organic acids	-	2	127611	109809	114390	78871.2	65627.6	51233.3	109657	74382.3	110942	71045.2	87529.8	94295.1	-	-	-	-
409.21	187.13	350.194	C16H30O8	[M+CH3COOH-H]-	Glucosyl 3,7-dimethyloct-2-ene-1,6,7-triol	Others	-	1	262105	237029	242172	840498	808552	817787	342189	293403	296444	513558	553477	503415	-	-	-	-
365.182	203.129	366.189	C16H30O9	[M-H]-	Glucosyl 7-methyl-3-methyleneoctane-1,2,6,7-tetraol	Others	-	3	351929	405593	385683	553245	549550	528034	2.05067e+06	1.91618e+06	1.88888e+06	1.28788e+06	1.35392e+06	1.36622e+06	-	-	-	-
361.19	199.13	362.194	C17H30O8	[M-H]-	Glucosyl 9-hydroxy-3-methyldec-2-enoic acid	Others	-	1	356043	241267	193109	411900	353521	393662	264002	234487	245926	300570	254026	252246	-	-	-	-
359.1	197.05	360.106	C15H20O10	[M-H]-	Glucosyringic acid	Phenolic acids	33228-65-8	1	329851	321243	292297	244501	268345	282349	319320	285349	288873	581669	593167	636827	-	-	-	-
131.035	87.0452	132.042	C5H8O4	[M-H]-	Glutaric acid*	Organic acids	110-94-1	3	1.82556e+06	1.59361e+06	1.64335e+06	1.01956e+06	907771	876532	717207	697612	670274	1.67135e+06	1.4449e+06	1.46769e+06	C00489	ko00071,ko00310,ko01100	C00489	-
173.092	116.071	172.085	C7H12N2O3	[M+H]+	Gly-Pro	Amino acids and derivatives	704-15-4	3	13116.7	25976.2	31502.2	16174.8	19295.9	20207.7	25262.7	17432.9	11164.2	34630.6	24763.8	16190.9	-	-	-	-
353.267	261.219	352.261	C21H36O4	[M+H]+	Glycerol 9,11,13-octadecatrienoyl ester*	Lipids	-	3	289582	284502	264325	344505	340932	325433	378811	359064	357031	349611	358740	321312	-	-	-	-
337.27	95.09	336.266	C21H36O3	[M+H]+	Glycidyl Linoleate	Lipids	24305-63-3	2	58633.3	80703.6	63863.7	72036	75408	67157.6	73071.8	79083.9	76503.7	69828.4	74097.4	76025.6	-	-	-	-
317.03	139.003	318.038	C15H10O8	[M-H]-	Gossypetin(3,3',4',5,7,8-Hexahydroxyflavone)	Flavonoids	489-35-0	3	28127.4	13120.9	21583.1	102343	72847.3	89433.9	2624.18	2624.18	2624.18	71457.6	59333.5	54346	C04109	-	C04109	-
627.16	465.1	626.148	C27H30O17	[M+H]+	Gossypetin-7-O-(3''-glucosyl)rhamnoside; Rhodioflavonoside	Flavonoids	-	1	46082.4	36514.7	36405.1	67582.8	54036.3	49865.9	34124.7	4547.79	4547.79	32420.2	44696.8	40510.3	-	-	-	-
341.088	135.045	342.095	C15H18O9	[M-H]-	Grevilloside F	Phenolic acids	1094004-50-8	3	63754.6	49682.5	57302	152054	152193	173159	73208	53627.7	50305.6	137404	124796	124475	-	-	-	-
315.11	153.05	316.116	C14H20O8	[M-H]-	Grevilloside G	Phenolic acids	791846-69-0	3	1.86211e+06	1.8092e+06	1.70998e+06	2.43844e+06	2.35345e+06	2.27158e+06	4.11092e+06	3.47107e+06	3.53913e+06	2.7855e+06	2.86194e+06	2.68364e+06	-	-	-	-
481.174	271.098	482.179	C23H30O11	[M-H]-	Guaiacylglycerol-β-Guaiacyl Ether glucoside	Lignans and Coumarins	-	3	21395.5	8750.79	13271.1	21944.9	19767.6	23893.8	38018.8	15561.1	17666.3	12922.7	26726.4	24094.8	-	-	-	-
152.06	135.03	151.049	C5H5N5O	[M+H]+	Guanine	Nucleotides and derivatives	73-40-5	2	1.7915e+06	1.68795e+06	1.77534e+06	537736	543853	486079	215635	179443	188183	967319	780602	734703	C00242	ko00230,ko01100,ko01232	C00242	-
284.1	152.06	283.092	C10H13N5O5	[M+H]+	Guanosine	Nucleotides and derivatives	118-00-3	1	1.33825e+07	1.49535e+07	1.2369e+07	8.77384e+06	7.58502e+06	8.25121e+06	1.76338e+07	1.66803e+07	1.81428e+07	1.06257e+07	1.15581e+07	1.21968e+07	C00387	ko00230,ko01100,ko01232,ko02010	C00387	-
315.16	149.06	316.168	C19H24O4	[M-H]-	Heminordihydroguaiaretic acid	Lignans and Coumarins	54473-24-4	3	87191.2	101410	82863.9	118993	48869.8	75001.1	95716.7	93060.1	82710.5	172033	175785	140599	-	-	-	-
611.16	303.05	610.153	C27H30O16	[M+H]+	Herbacetin-7-O-rhamnoside-8-O-glucoside; Rhodionidin*	Flavonoids	94696-40-9	2	45605.5	31888.2	17907	204297	182668	165088	2186.06	2186.06	2186.06	39279.8	48620.8	52310.1	-	-	-	-
198.123	95.0609	197.116	C9H15N3O2	[M+H]+	Hercynine	Alkaloids	534-30-5	3	1.37943e+06	1.20271e+06	1.37001e+06	1.08303e+07	9.00069e+06	8.58467e+06	643503	762180	631903	1.75703e+06	2.15285e+06	2.09958e+06	-	-	-	-
465.14	303.09	464.132	C22H24O11	[M+H]+	Hesperetin-3'-O-glucoside	Flavonoids	-	3	1.56485e+07	1.46476e+07	1.4731e+07	5.73625e+06	5.45721e+06	5.8379e+06	2.91862e+07	2.94088e+07	3.10293e+07	2.19192e+07	2.23816e+07	2.12312e+07	-	-	-	-
463.12	301.07	464.132	C22H24O11	[M-H]-	Hesperetin-5-O-glucoside	Flavonoids	69651-80-5	3	1.94913e+07	1.62414e+07	1.68236e+07	8.3687e+06	9.46137e+06	9.17539e+06	3.97598e+07	3.79336e+07	3.94672e+07	2.2937e+07	2.4386e+07	2.51602e+07	-	-	-	-
465.139	303.09	464.132	C22H24O11	[M+H]+	Hesperetin-7-O-glucoside	Flavonoids	31712-49-9	3	1.10933e+07	8.24844e+06	7.1401e+06	5.02295e+06	4.74163e+06	5.30017e+06	3.01728e+07	2.73223e+07	2.98373e+07	1.82714e+07	1.17559e+07	2.24134e+07	C16422	ko00941	C16422	-
611.197	303.086	610.19	C28H34O15	[M+H]+	Hesperetin-7-O-neohesperidoside(Neohesperidin)	Flavonoids	13241-33-3	3	79546.3	77993.4	40632.9	79730	87503.4	150325	77614.3	78618.5	80869.3	132707	84950.2	92130.9	C09806	ko00941	C09806	-
609.183	301.086	610.19	C28H34O15	[M-H]-	Hesperetin-7-O-rutinoside (Hesperidin)	Flavonoids	520-26-3	3	121962	108112	95794.7	113111	102860	133222	91248.5	80874.9	62887.9	93675.5	91387.2	87760.3	C09755	-	C09755	-
256.264	102.091	255.256	C16H33NO	[M+H]+	Hexadecanamide	Alkaloids	629-54-9	3	82243.4	65168.8	66241	41768.6	52163.7	57618.5	47262.7	43080.3	59696.1	29122.3	28303.6	28295.5	-	-	-	-
285.208	223.211	286.214	C16H30O4	[M-H]-	Hexadecanedioic acid	Lipids	505-54-4	3	49366	49214.7	47326.2	50590.9	56039	49264.8	39941.5	42446.4	38472.8	51325.1	50114.1	50206.6	C19615	ko00073,ko01100	C19615	-
274.27	256.27	273.267	C16H35NO2	[M+H]+	Hexadecylsphingosine	Lipids	-	1	2.16946e+06	2.26327e+06	2.47347e+06	1.65997e+06	1.59559e+06	1.62556e+06	1.99235e+06	1.77588e+06	2.10151e+06	2.17735e+06	2.45921e+06	2.62315e+06	-	-	-	-
375.18	137.06	374.173	C21H26O6	[M+H]+	Hexahydrocurcumin	Phenolic acids	36062-05-2	3	28611.5	30148.5	31945.1	36648.7	31906.1	42087.2	62159.7	63850.6	57177.9	32255.2	41499.9	43560.4	C17826	-	C17826	-
498.25	187.13	497.25	C23H31N9O4	[M+H]+	His-Arg-Trp	Amino acids and derivatives	-	3	1.03719e+06	779691	827294	191154	144134	148273	287376	263418	272042	593191	603593	561102	-	-	-	-
432.18	131.08	431.18	C20H25N5O6	[M+H]+	His-Phe-Glu	Amino acids and derivatives	-	3	15946.8	19894.6	42228.1	22887.3	22772.9	21229	13900.1	18785.6	16034.9	32781.6	23599.7	15535.8	-	-	-	-
301.07	286.049	300.063	C16H12O6	[M+H]+	Hispidulin (5,7,4'-Trihydroxy-6-methoxyflavone)*	Flavonoids	1447-88-7	3	27028.2	24020.6	31587.9	54463.4	47308.5	48204	40299.7	26570.8	31347.1	27990.9	37369.6	37814	C10058	-	C10058	-
463.125	301.07	462.116	C22H22O11	[M+H]+	Hispidulin-7-O-glucoside(Homoplantaginin)*	Flavonoids	17680-84-1	3	282291	315938	269214	149653	146525	126591	351596	386916	387906	239495	299092	297962	C17762	-	C17762	-
112.087	95.0604	111.08	C5H9N3	[M+H]+	Histamine	Alkaloids	51-45-6	3	394238	271174	274037	362184	369945	322900	237815	231021	224670	496567	356635	301090	C00388	ko00340,ko01100,ko01110	C00388	-
142.097	124.087	141.09	C6H11N3O	[M+H]+	Histidinol	Alkaloids	501-28-0	3	1.06744e+07	7.62959e+06	1.05209e+07	1.01005e+07	7.91029e+06	8.5608e+06	5.79585e+06	5.84976e+06	5.73445e+06	1.10089e+07	7.92051e+06	7.69299e+06	C00860	ko00340,ko01100,ko01110,ko01230	C00860	-
167.035	123.045	168.042	C8H8O4	[M-H]-	Homogentisic acid*	Phenolic acids	451-13-8	3	206586	211189	160877	210710	143047	219424	332132	291090	356219	208854	196367	279999	C00544	ko00130,ko00350,ko01100,ko01240	C00544	-
130.09	70.07	129.079	C6H11NO2	[M+H]+	Homoproline	Amino acids and derivatives	56879-46-0	3	1.33592e+06	1.14167e+06	1.26367e+06	984561	967232	875629	1.66501e+06	1.40681e+06	1.35179e+06	1.69628e+06	1.46851e+06	1.3257e+06	-	-	-	-
311.22	223.17	312.23	C18H32O4	[M-H]-	Hydroperoxylinoleic acid*	Lipids	34444-18-3	1	4.09297e+06	3.59664e+06	3.64432e+06	878007	935002	937917	674146	672297	565231	1.95734e+06	1.77087e+06	1.66896e+06	-	-	-	-
313.24	183.14	314.246	C18H34O4	[M-H]-	Hydroxy ricinoleic acid	Lipids	-	2	2.12522e+06	2.09265e+06	2.13242e+06	899510	836484	888917	452718	429282	428410	1.04957e+06	1.0632e+06	1.03612e+06	-	-	-	-
197.118	153.129	198.126	C11H18O3	[M-H]-	Hydroxydihydrobovolide	Others	6067-11-4	3	37775.6	37745	39654.1	4141.53	4141.53	4141.53	29028.6	28112.5	26127.7	46189.3	34542.7	33461.3	-	-	-	-
463.221	331.176	464.226	C21H36O11	[M-H]-	Hydroxygeranyl 6-O-xylopyranosyl-glucopyranoside	Others	-	3	84876.2	81229.4	66087.1	1301.5	36323.8	1301.5	11693.8	14694	6507.5	40643.7	41563.9	60231.6	-	-	-	-
332.13	152.07	331.127	C14H21NO8	[M+H]+	Hydroxymenisdaurin D	Alkaloids	-	3	88938.4	77661.2	77599.4	72817.3	63666.4	71605	92917.4	73813.8	71604.1	93487.4	96757.9	101322	-	-	-	-
219.098	86.0606	218.09	C8H14N2O5	[M+H]+	Hyp-Ser	Amino acids and derivatives	-	3	54389.8	37813.5	49526.4	53046.9	56358.8	71899.2	36477.2	26395.3	28543.2	64195	38599.4	41377.9	-	-	-	-
231.134	86.0606	230.127	C10H18N2O4	[M+H]+	Hyp-Val	Amino acids and derivatives	-	3	21127.9	23812.6	10512.6	9435.87	10934.3	12993.7	859.744	859.744	859.744	25255.7	16753.8	23096.4	-	-	-	-
247.14	146.06	246.137	C14H18N2O2	[M+H]+	Hypaphorine	Alkaloids	487-58-1	3	11126.6	35822.7	5892.03	18401.1	14891.5	14749.3	13696.8	10232.3	16987.6	23979.9	19568.2	17762.7	C09213	-	C09213	-
137.046	119.035	136.038	C5H4N4O	[M+H]+	Hypoxanthine	Nucleotides and derivatives	68-94-0	3	679748	590665	666398	177597	172719	146002	171944	141423	145627	358736	254624	213958	C00262	ko00230,ko01100,ko01232	C00262	-
246.145	86.0967	245.138	C10H19N3O4	[M+H]+	Ile-Asn	Amino acids and derivatives	59652-59-4	3	24537.6	31021.7	31963	24257.8	26699.1	26699.1	20213.6	18761.4	17327.1	22369.5	17325.5	46893.9	-	-	-	-
288.19	86.1	287.185	C13H25N3O4	[M+H]+	Ile-Gly-Val	Amino acids and derivatives	-	3	751483	715028	693308	230554	247852	192192	162055	134009	131680	365398	337682	338167	-	-	-	-
342.24	219.18	341.231	C17H31N3O4	[M+H]+	Ile-Pro-Ile	Amino acids and derivatives	90614-48-5	3	429503	346756	426827	440880	417390	453326	137324	108689	130743	696077	720985	772700	-	-	-	-
127.052	81.0449	126.043	C5H6N2O2	[M+H]+	Imidazol-1-yl-acetic acid*	Alkaloids	22884-10-2	3	213524	180606	238752	389415	412588	386025	385213	301826	330236	347316	363838	309436	-	-	-	-
127.05	81.04	126.043	C5H6N2O2	[M+H]+	Imidazole-4-Acetic Acid*	Alkaloids	645-65-8	3	353687	285429	222162	449767	273374	325979	268756	277377	266540	358450	277700	326928	C02835	ko00340,ko01100	C02835	-
132.03	88.0403	133.037	C4H7NO4	[M-H]-	Iminodiacetic acid	Organic acids	142-73-4	3	175100	198205	184615	175970	166101	169833	87074.3	91735.3	73298	198625	180223	164673	C19911	-	C19911	-
118.07	91.05	117.058	C8H7N	[M+H]+	Indole	Alkaloids	120-72-9	3	244428	276354	228469	208255	174697	173474	242619	193077	185798	395656	221441	253546	C00463	ko00380,ko00400,ko00402,ko00999,ko01100,ko01110	C00463	-
146.06	91.0542	145.053	C9H7NO	[M+H]+	Indole-3-carboxaldehyde	Alkaloids	487-89-8	3	133304	139169	127446	138948	134626	131712	203823	215384	198489	113839	183546	159357	C08493	-	C08493	-
160.04	116.051	161.048	C9H7NO2	[M-H]-	Indole-3-carboxylic acid*	Alkaloids	771-50-6	3	199604	192785	188696	153548	175057	142630	167400	139022	148118	205099	177419	181859	C19837	-	C19837	-
160.04	116.051	161.048	C9H7NO2	[M-H]-	Indole-5-carboxylic acid*	Alkaloids	1670-81-1	3	110572	118762	124729	87661.1	98084.5	84494.8	95578.4	121642	103452	107268	100823	111204	-	-	-	-
269.088	137.046	268.081	C10H12N4O5	[M+H]+	Inosine	Nucleotides and derivatives	58-63-9	3	707608	734080	721920	448429	371375	336312	216143	231740	216799	682504	538761	518725	C00294	ko00230,ko01100,ko01232,ko02010	C00294	-
349.054	137.046	348.047	C10H13N4O8P	[M+H]+	Inosine 5'-monophosphate	Nucleotides and derivatives	131-99-7	3	169578	196132	149070	192081	168879	196068	40500.3	40652.8	45634.7	118393	136952	129100	C00130	ko00230,ko01100,ko01110,ko01232,ko01240	C00130	-
179.05	59.01	180.063	C6H12O6	[M-H]-	Inositol*	Others	87-89-8	1	6.72698e+06	7.28072e+06	7.16182e+06	6.56786e+06	7.91616e+06	8.41072e+06	4.52043e+06	4.98936e+06	4.83811e+06	6.14655e+06	6.59395e+06	5.05986e+06	C00137	ko00052,ko00053,ko00562,ko01100,ko01110,ko01250,ko02010,ko04070	C00137	-
337.08	277.06	338.085	C12H18O11	[M-H]-	Isoascorbic acid 2-O-glucoside	Others	-	1	39231.8	24621	26675.8	48915.4	38286.8	37341.5	44072.7	75572.2	56316.4	40161.8	45856	49669.1	-	-	-	-
515.12	353.09	516.127	C25H24O12	[M-H]-	Isochlorogenic acid B	Phenolic acids	14534-61-3	3	65237.2	31331.6	157651	89207.6	67485.7	73997.4	7.25684e+06	80137.4	67510.1	329774	421661	398006	C10468	-	C10468	-
191.02	111.01	192.027	C6H8O7	[M-H]-	Isocitric Acid	Organic acids	320-77-4	1	2.90632e+07	4.1536e+07	4.27422e+07	4.85919e+07	5.24341e+07	3.67081e+07	1.20792e+07	1.25075e+07	1.33006e+07	2.04171e+07	2.88093e+07	2.36017e+07	C00311	ko00020,ko00630,ko01100,ko01110,ko01200,ko01210,ko01230,ko01240	C00311	-
112.05	70.0284	111.043	C4H5N3O	[M+H]+	Isocytosine	Nucleotides and derivatives	108-53-2	3	48624.4	48334.8	42155.3	30435.7	29298.5	20131.4	22377.8	20922.5	16028.9	44326.4	32467.8	15464.8	-	-	-	-
193.051	134.037	194.058	C10H10O4	[M-H]-	Isoferulic Acid*	Phenolic acids	25522-33-2	1	3.00735e+06	3.12858e+06	3.4004e+06	2.31812e+06	2.17289e+06	2.18298e+06	3.01452e+06	2.80233e+06	2.90352e+06	2.28499e+06	2.43465e+06	2.32679e+06	C10470	-	C10470	-
152.057	135.03	151.049	C5H5N5O	[M+H]+	Isoguanine	Nucleotides and derivatives	3373-53-3	3	603151	527313	531565	263819	256173	278916	172428	131968	175297	339827	307663	385169	-	-	-	-
341.109	89.0249	342.116	C12H22O11	[M-H]-	Isomaltulose*	Others	13718-94-0	1	6.12456e+06	5.2371e+06	5.37981e+06	1.77196e+07	1.68175e+07	2.20352e+07	1.13117e+07	5.49043e+06	4.9081e+06	1.22605e+07	1.23639e+07	2.42931e+07	C01742	-	C01742	-
124.04	80.05	123.032	C6H5NO2	[M+H]+	Isonicotinic acid	Others	55-22-1	2	1.88663e+06	1.62431e+06	1.55092e+06	927079	857017	923960	959972	800961	1.04381e+06	1.33145e+06	1.04235e+06	1.28303e+06	C07446	-	C07446	-
366.177	204.124	365.17	C16H23N5O5	[M+H]+	Isopentenyladenine-7-N-glucoside	Nucleotides and derivatives	-	3	54593.9	45470.4	67206.3	312266	280490	289789	155956	150285	118378	170225	205428	226117	-	-	-	-
771.237	317.071	770.227	C34H42O20	[M+H]+	Isorhamnetin-3-O-(2',6'-di-O-α-L-rhamnopyranosyl)-β-D-glucopyranoside; Typhaneoside*	Flavonoids	104472-68-6	3	160608	92778.7	117393	3161.08	4434.28	1932.28	57707.1	46876.8	45531.2	19747.5	38508.1	40197.1	-	-	-	-
479.118	317.067	478.111	C22H22O12	[M+H]+	Isorhamnetin-3-O-Glucoside*	Flavonoids	5041-82-7	3	4.12563e+06	3.82541e+06	4.21424e+06	1.17874e+06	1.09045e+06	1.2268e+06	4.90214e+06	4.04757e+06	4.33759e+06	4.63937e+06	5.08155e+06	5.3133e+06	C22589	-	C22589	-
449.106	317.06	448.101	C21H20O11	[M+H]+	Isorhamnetin-3-O-arabinoside	Flavonoids	-	3	492689	471174	485233	296813	289819	260975	1.06757e+06	1.04181e+06	961713	649152	786035	810979	-	-	-	-
625.17	317.07	624.169	C28H32O16	[M+H]+	Isorhamnetin-3-O-neohesperidoside*	Flavonoids	55033-90-4	1	1.56948e+06	1.36222e+06	1.34152e+06	2.48824e+06	3.6771e+06	2.24287e+06	1.01138e+06	999132	882059	2.18818e+06	2.76976e+06	2.69288e+06	-	-	-	-
463.122	317.06	462.116	C22H22O11	[M+H]+	Isorhamnetin-3-O-rhamnoside	Flavonoids	-	3	16072.4	21974.4	17313.6	13996.2	13856.1	9167.25	33873.6	40375.9	34970.2	26729.8	41264.2	33152	-	-	-	-
625.176	317.075	624.169	C28H32O16	[M+H]+	Isorhamnetin-3-O-rutinoside (Narcissin)*	Flavonoids	604-80-8	1	1.59455e+06	1.43917e+06	1.4024e+06	2.40013e+06	2.15144e+06	2.25195e+06	1.30061e+06	979665	1.09723e+06	2.46185e+06	2.56859e+06	2.49822e+06	-	-	-	-
479.118	317.06	478.111	C22H22O12	[M+H]+	Isorhamnetin-7-O-glucoside (Brassicin)*	Flavonoids	6743-96-0	3	4.02924e+06	4.0284e+06	3.84931e+06	1.14681e+06	1.12345e+06	1.16505e+06	4.64652e+06	4.03737e+06	4.28834e+06	4.53862e+06	5.29344e+06	5.74411e+06	-	-	-	-
285.099	89.0245	286.105	C13H18O7	[M-H]-	Isosalicin	Phenolic acids	-	3	757.99	11431.6	757.99	10167	12866.4	10745	757.99	6682.31	757.99	15877.8	16151	4998.24	-	-	-	-
355.104	163.04	354.095	C16H18O9	[M+H]+	Isoscopoletin-β-D-glucoside	Lignans and Coumarins	20186-29-2	3	45596.3	53165.8	266764	46177.1	51660.7	16762.3	6.07615e+06	44698	55546.6	425488	445244	388316	-	-	-	-
533.187	311.114	534.195	C23H34O14	[M-H]-	Isosyringinoside	Lignans and Coumarins	152686-85-6	3	24234.1	32676	27579.8	667.6	667.6	667.6	16226.8	3338	20008	12542.1	28022	13990	-	-	-	-
479.118	317.062	478.111	C22H22O12	[M+H]+	Isotamarixin*	Flavonoids	-	3	71019.1	54228.7	61602.1	31231.7	24204.2	7925.87	110156	109440	110132	67407	72637	85977.4	-	-	-	-
153.05	65.0376	152.047	C8H8O3	[M+H]+	Isovanillin	Others	621-59-0	3	810844	784133	799580	1.4574e+06	1.28693e+06	1.28434e+06	568821	558721	573571	984979	869880	733749	-	-	-	-
355.15	179.04	354.147	C21H22O5	[M+H]+	Isoxanthohumol	Flavonoids	70872-29-6	2	91214	87127.8	91659	4655.15	4655.15	4655.15	110250	110532	78532.2	64843.6	73527.5	51303.1	-	-	-	-
129.019	85.0298	130.027	C5H6O4	[M-H]-	Itaconic acid	Organic acids	97-65-4	3	272176	324221	237310	241077	266560	248981	85929.7	101077	95354.7	205297	238054	173779	C00490	ko00660,ko01100	C00490	-
209.119	59.0151	210.126	C12H18O3	[M-H]-	Jasmonic acid	Organic acids	77026-92-7	3	132189	124261	124525	59014.9	52641.4	52947.3	41371.2	39256.6	48128.8	125874	121237	108729	C08491	ko00592,ko01100,ko01110,ko04075	C08491	-
287.06	153.02	286.048	C15H10O6	[M+H]+	Kaempferol (3,5,7,4'-Tetrahydroxyflavone)	Flavonoids	520-18-3	1	47684.3	51500.1	48244.1	97078.4	56212.2	42073	31949.9	32732.7	44177.4	38492.4	73964.2	51351.6	C05903	ko00941,ko00944,ko01100,ko01110	C05903	-
609.147	285.041	610.153	C27H30O16	[M-H]-	Kaempferol-3,7-O-diglucoside	Flavonoids	25615-14-9	3	3548.58	3548.58	3548.58	3548.58	3548.58	3548.58	78410.8	101579	75031	34396.3	21530.5	22505.2	-	-	-	-
579.171	287.062	578.164	C27H30O14	[M+H]+	Kaempferol-3,7-O-dirhamnoside (Kaempferitrin)	Flavonoids	482-38-2	3	2755.42	2755.42	2755.42	2755.42	2755.42	2755.42	1.38781e+06	1.06739e+06	1.27315e+06	307257	253372	318241	C16981	-	C16981	-
489.11	285.04	490.111	C23H22O12	[M-H]-	Kaempferol-3-O-(6''-O-acetyl)glucoside	Flavonoids	-	2	736274	725633	690958	1.05029e+06	1.01354e+06	1.16091e+06	466691	513471	421988	736661	857353	762343	-	-	-	-
535.11	287.05	534.101	C24H22O14	[M+H]+	Kaempferol-3-O-(6''-malonyl)glucoside	Flavonoids	81149-02-2	2	634752	572582	554934	860896	946280	940506	336777	340818	314432	675119	767465	760205	-	-	-	-
593.13	285.041	594.137	C30H26O13	[M-H]-	Kaempferol-3-O-(6''-p-Coumaroyl)glucoside (Tiliroside)	Flavonoids	20316-62-5	3	28288.2	34800.2	34870.5	40073.5	48500.1	35961.3	23306.4	18732.4	14887	35784.4	50805	41060.3	C17140	-	C17140	-
417.083	285.036	418.09	C20H18O10	[M-H]-	Kaempferol-3-O-arabinoside (Juglanin)	Flavonoids	5041-67-8	3	138901	142381	157094	103184	117784	134009	86996.5	84752.2	59529.6	98981.9	110061	130459	-	-	-	-
447.093	285.041	448.101	C21H20O11	[M-H]-	Kaempferol-3-O-galactoside (Trifolin)*	Flavonoids	23627-87-4	1	2.38742e+06	3.50708e+06	3.0163e+06	5.83994e+06	4.54722e+06	7.50884e+06	1.76323e+06	1.81054e+06	1.53062e+06	2.51672e+06	3.11101e+06	2.30075e+06	C12626	ko00944,ko01110	C12626	-
595.166	287.06	594.159	C27H30O15	[M+H]+	Kaempferol-3-O-glucorhamnoside*	Flavonoids	40437-72-7	1	1.07082e+07	1.16347e+07	1.04043e+07	1.42274e+07	1.5193e+07	1.53259e+07	3.30457e+06	2.51035e+06	3.02431e+06	1.00054e+07	1.13646e+07	1.08178e+07	-	-	-	-
449.108	287.055	448.101	C21H20O11	[M+H]+	Kaempferol-3-O-glucoside (Astragalin)*	Flavonoids	480-10-4	1	8.6437e+06	8.3698e+06	7.02692e+06	1.1136e+07	7.45019e+06	1.19853e+07	3.87393e+06	3.51542e+06	3.48552e+06	7.62238e+06	8.03857e+06	8.20458e+06	C12249	ko00944,ko01110	C12249	-
595.17	287.06	594.159	C27H30O15	[M+H]+	Kaempferol-3-O-glucoside-7-O-rhamnoside*	Flavonoids	2392-95-2	1	7.86174e+06	1.03871e+07	8.76019e+06	1.26893e+07	1.12991e+07	1.52036e+07	2.61386e+06	3.06031e+06	3.18551e+06	1.06818e+07	1.06473e+07	1.12027e+07	-	-	-	-
595.16	287.06	594.159	C27H30O15	[M+H]+	Kaempferol-3-O-neohesperidoside*	Flavonoids	32602-81-6	1	9.67252e+06	9.39794e+06	8.85632e+06	1.19672e+07	1.00665e+07	1.17343e+07	2.3276e+06	2.54048e+06	2.70607e+06	9.37558e+06	9.87501e+06	8.88355e+06	-	-	-	-
595.166	287.053	594.159	C27H30O15	[M+H]+	Kaempferol-3-O-rutinoside(Nicotiflorin)*	Flavonoids	17650-84-9	1	1.13125e+07	1.06481e+07	9.90906e+06	1.43226e+07	1.54925e+07	1.06072e+07	3.64964e+06	1.94345e+06	4.50443e+06	6.94409e+06	1.05999e+07	1.06993e+07	C21833	ko00944,ko01110	C21833	-
609.145	285.039	610.154	C27H30O16	[M-H]-	Kaempferol-3-O-sophoroside	Flavonoids	19895-95-5	3	1369.5	1369.5	1369.5	8078.74	1369.5	1369.5	91415.9	70099.2	69954.5	21524.9	20815.6	18497.2	C12634	ko00944,ko01110	C12634	-
364.997	285.04	366.005	C15H10O9S	[M-H]-	Kaempferol-3-O-sulfonate	Flavonoids	-	3	131926	169093	170828	9085.73	9085.73	9085.73	133226	103073	133552	172758	113040	124836	-	-	-	-
447.093	285.041	448.101	C21H20O11	[M-H]-	Kaempferol-7-O-glucoside*	Flavonoids	16290-07-6	1	3.43678e+06	3.47883e+06	3.40288e+06	5.52523e+06	4.36278e+06	6.58722e+06	1.68987e+06	1.62424e+06	1.78605e+06	2.81744e+06	3.32482e+06	3.03356e+06	-	-	-	-
291.09	139.04	290.079	C15H14O6	[M+H]+	Katsumadin	Others	-	3	7.59321e+06	8.42588e+06	6.84208e+06	3.9137e+06	3.87626e+06	3.93833e+06	4.4414e+07	4.11127e+07	4.03789e+07	4.10272e+07	3.27312e+07	2.81499e+07	-	-	-	-
267.07	59.01	268.079	C9H16O9	[M-H]-	Keto-Deoxy-Nonulonic acid	Organic acids	153666-19-4	1	109524	95500	128343	162988	153183	136403	135485	112239	131572	118360	136232	131003	C20934	ko00520,ko01100,ko01250	C20934	-
331.1	153.02	332.111	C14H20O9	[M-H]-	Koaburaside*	Phenolic acids	41653-73-0	1	599542	604120	585646	1.024e+06	947784	865018	839181	723612	813349	1.03327e+06	1.01272e+06	977661	-	-	-	-
162.076	98.0607	161.069	C6H11NO4	[M+H]+	L-2-Aminoadipate	Amino acids and derivatives	1118-90-7	3	450360	375757	483542	220577	222164	168877	226855	240991	211792	380814	283876	317376	-	-	-	-
132.102	86.0964	131.095	C6H13NO2	[M+H]+	L-Allo-isoleucine	Amino acids and derivatives	1509-34-8	3	3.07074e+06	3.22132e+06	2.89779e+06	1.53541e+06	1.51212e+06	1.39024e+06	1.46377e+06	1.11585e+06	1.37803e+06	2.99618e+06	2.29315e+06	2.07423e+06	C21096	-	C21096	-
151.061	59.0139	152.069	C5H12O5	[M-H]-	L-Arabitol*	Others	7643-75-6	3	332276	300809	316042	166901	134598	128547	67416.4	80796.3	63401.8	248008	243961	270806	C00532	ko00040,ko01100	C00532	-
175.119	116.071	174.112	C6H14N4O2	[M+H]+	L-Arginine	Amino acids and derivatives	74-79-3	3	2.63274e+06	2.52461e+06	2.654e+06	1.54539e+06	1.63608e+06	1.53119e+06	1.43789e+06	1.33644e+06	1.43077e+06	2.36003e+06	2.31232e+06	2.21385e+06	C00062	ko00220,ko00261,ko00330,ko00470,ko00970,ko01100,ko01110,ko01230,ko02010	C00062	-
134.04	74.02	133.037	C4H7NO4	[M+H]+	L-Aspartic acid	Amino acids and derivatives	56-84-8	1	230065	168518	213945	239547	204418	215985	193636	145740	150865	242466	164722	228989	C00049	ko00220,ko00250,ko00260,ko00261,ko00270,ko00300,ko00340,ko00410,ko00460,ko00470,ko00710,ko00760,ko00770,ko00970,ko00999,ko01100,ko01110,ko01200,ko01210,ko01230,ko01240,ko02010	C00049	-
281.11	166.09	280.106	C13H16N2O5	[M+H]+	L-Aspartyl-L-Phenylalanine	Amino acids and derivatives	13433-09-5	2	233019	192342	82666	141629	144428	144736	120441	107897	136090	112617	156010	115923	-	-	-	-
147.03	87.0081	148.037	C5H8O5	[M-H]-	L-Citramalic acid	Organic acids	6236-09-5	3	327562	316101	239574	411862	418606	371843	194807	213808	160423	310402	354103	291926	C02614	ko00660,ko01100	C02614	-
176.103	113.071	175.096	C6H13N3O3	[M+H]+	L-Citrulline	Amino acids and derivatives	372-75-8	3	223953	200408	212786	187925	204790	158146	79373.8	55535.8	64212.4	244498	160476	150758	C00327	ko00220,ko01100,ko01110,ko01230	C00327	-
144.098	98.09	143.095	C7H13NO2	[M+H]+	L-Cyclopentylglycine	Amino acids and derivatives	2521-84-8	3	113984	118383	93022.8	83408.5	88730.9	119781	37229	43639.4	45672.3	176155	162425	147640	-	-	-	-
241.031	151.983	240.024	C6H12N2O4S2	[M+H]+	L-Cystine	Amino acids and derivatives	56-89-3	3	31494.1	40403.1	23625.4	33389	33192.7	33643.7	17676	19973.7	29588.4	18162.2	24697	31747.3	C00491	ko00270,ko01100,ko02010	C00491	-
165.08	59.02	166.084	C6H14O5	[M-H]-	L-Fucitol	Others	13074-06-1	3	152081	214053	175014	140900	135850	154523	216732	165998	188980	143428	193567	157863	-	-	-	-
179.06	59.01	180.063	C6H12O6	[M-H]-	L-Glucose*	Others	921-60-8	1	4.89477e+06	6.16744e+06	4.78074e+06	6.70717e+06	7.08664e+06	6.15015e+06	3.91679e+06	4.36943e+06	4.1452e+06	5.27139e+06	5.56365e+06	5.98988e+06	-	-	-	-
147.076	84.0444	146.069	C5H10N2O3	[M+H]+	L-Glutamine	Amino acids and derivatives	56-85-9	3	3.04619e+06	2.91829e+06	3.17717e+06	773431	808096	741052	1.31825e+06	1.18761e+06	1.20763e+06	2.78096e+06	2.68601e+06	2.07604e+06	C00064	ko00220,ko00230,ko00240,ko00250,ko00470,ko00630,ko00750,ko00910,ko00970,ko01100,ko01230,ko01232,ko01240,ko02010	C00064	-
177.041	59.0139	178.048	C6H10O6	[M-H]-	L-Gulono-1,4-Lactone*	Others	1128-23-0	3	3297.67	3297.67	3297.67	16488.3	21602.3	19897.3	45982.9	27323.3	24995.4	31492.5	28583.9	30410.9	C01040	ko00053,ko01100,ko01240	C01040	-
156.077	110.071	155.07	C6H9N3O2	[M+H]+	L-Histidine	Amino acids and derivatives	71-00-1	3	1.70164e+06	1.62033e+06	1.54424e+06	2.28907e+06	2.36e+06	2.24387e+06	913793	944607	910336	2.96442e+06	2.47989e+06	2.01899e+06	C00135	ko00340,ko00410,ko00470,ko00970,ko01100,ko01110,ko01230,ko02010	C00135	-
190.119	84.0823	189.111	C7H15N3O3	[M+H]+	L-Homocitrulline	Amino acids and derivatives	1190-49-4	3	147883	108195	130559	87801.9	80794.1	112533	89118.6	90514.5	88018.5	121177	113251	125511	C02427	-	C02427	-
136.043	118.032	135.035	C4H9NO2S	[M+H]+	L-Homocysteine	Amino acids and derivatives	6027-13-0	3	38244.4	20926.3	19487.2	27567.9	19487.2	21460	7999.11	13392.7	10563.9	22581.6	23814.8	34869.1	C00155	ko00270,ko00920,ko01100,ko01110,ko01230	C00155	-
269.062	136.043	268.055	C8H16N2O4S2	[M+H]+	L-Homocystine	Amino acids and derivatives	626-72-2	3	55198.8	28862.4	34158.9	29756.3	20047.1	50500.9	30042.7	33181.3	66501.8	58428	61319.9	57712.9	C01817	ko00270	C01817	-
132.102	86.0964	131.095	C6H13NO2	[M+H]+	L-Isoleucine*	Amino acids and derivatives	73-32-5	1	3.29828e+07	2.79097e+07	2.86139e+07	1.46396e+07	1.31609e+07	1.328e+07	1.73858e+07	1.60155e+07	1.41025e+07	2.61498e+07	2.12916e+07	1.76381e+07	C00407	ko00280,ko00290,ko00460,ko00960,ko00966,ko00970,ko01100,ko01110,ko01210,ko01230,ko02010	C00407	-
132.1	86.1	131.095	C6H13NO2	[M+H]+	L-Leucine*	Amino acids and derivatives	61-90-5	1	4.70334e+07	4.35685e+07	4.14304e+07	2.27239e+07	2.1032e+07	2.20858e+07	2.82438e+07	2.69102e+07	2.57061e+07	3.65977e+07	3.06517e+07	2.77808e+07	C00123	ko00280,ko00290,ko00966,ko00970,ko01100,ko01110,ko01210,ko01230,ko02010	C00123	-
147.113	84.0808	146.106	C6H14N2O2	[M+H]+	L-Lysine	Amino acids and derivatives	56-87-1	3	3.96157e+06	3.7149e+06	3.98447e+06	988189	985983	1.00906e+06	1.75481e+06	1.84155e+06	1.70034e+06	3.51138e+06	3.07186e+06	2.87282e+06	C00047	ko00300,ko00310,ko00470,ko00780,ko00960,ko00970,ko01100,ko01110,ko01210,ko01230,ko02010	C00047	-
133.01	71.01	134.022	C4H6O5	[M-H]-	L-Malic acid*	Organic acids	97-67-6	1	4.23134e+07	3.7073e+07	3.73539e+07	3.91841e+07	3.79747e+07	3.70004e+07	1.70316e+07	1.72921e+07	1.4725e+07	4.14663e+07	3.78555e+07	3.56723e+07	C00149	ko00020,ko00620,ko00630,ko00710,ko01100,ko01110,ko01200	C00149	-
150.058	61.0106	149.051	C5H11NO2S	[M+H]+	L-Methionine	Amino acids and derivatives	63-68-3	3	149809	133163	133504	21265.5	24867.6	23643.5	37753	56940.2	33155.7	38907.4	35214.7	20360.2	C00073	ko00270,ko00470,ko00966,ko00970,ko00999,ko01100,ko01110,ko01210,ko01230,ko01240	C00073	-
166.053	102.055	165.046	C5H11NO3S	[M+H]+	L-Methionine Sulfoxide	Amino acids and derivatives	3226-65-1	3	3.30302e+06	3.24759e+06	2.86622e+06	3.34381e+06	3.05373e+06	2.94e+06	2.30608e+06	2.05594e+06	2.12477e+06	3.5696e+06	2.72444e+06	2.46993e+06	C02989	ko00270,ko01100	C02989	-
132.1	86.1	131.095	C6H13NO2	[M+H]+	L-Norleucine*	Amino acids and derivatives	327-57-1	1	4.99125e+07	4.99925e+07	4.4837e+07	2.71045e+07	2.69945e+07	2.41602e+07	3.38886e+07	3.3776e+07	3.22874e+07	4.23968e+07	3.65962e+07	3.38271e+07	C01933	-	C01933	-
166.09	120.08	165.079	C9H11NO2	[M+H]+	L-Phenylalanine	Amino acids and derivatives	63-91-2	1	4.15506e+07	4.7224e+07	4.46054e+07	4.90156e+07	4.98945e+07	4.94148e+07	1.86932e+07	2.80205e+07	2.21624e+07	6.08136e+07	4.54582e+07	4.08588e+07	C00079	ko00360,ko00400,ko00460,ko00470,ko00940,ko00960,ko00966,ko00970,ko00996,ko00999,ko01100,ko01110,ko01210,ko01230,ko02010	C00079	-
130.09	84.08	129.079	C6H11NO2	[M+H]+	L-Pipecolic Acid	Organic acids	3105-95-1	3	3.36595e+06	2.8317e+06	3.12223e+06	984575	884549	848943	1.87603e+06	1.73737e+06	1.51272e+06	3.26455e+06	2.55889e+06	2.44213e+06	C00408	ko00310,ko00960,ko01100,ko01110	C00408	-
116.07	70.07	115.063	C5H9NO2	[M+H]+	L-Proline*	Amino acids and derivatives	147-85-3	1	3.13854e+06	2.92448e+06	3.38625e+06	862868	849666	942709	2.10565e+06	2.05871e+06	2.09919e+06	2.07418e+06	2.16598e+06	1.62286e+06	C00148	ko00330,ko00332,ko00470,ko00970,ko01100,ko01110,ko01230,ko02010	C00148	-
203.08	116.05	204.09	C11H12N2O2	[M-H]-	L-Tryptophan	Amino acids and derivatives	73-22-3	1	2.05863e+06	1.94947e+06	1.97628e+06	1.21903e+06	1.2634e+06	1.12738e+06	2.19347e+06	2.52589e+06	2.21976e+06	3.18503e+06	2.90528e+06	2.94212e+06	C00078	ko00260,ko00380,ko00400,ko00901,ko00966,ko00970,ko00996,ko00999,ko01100,ko01110,ko01210,ko01230,ko01240	C00078	-
138.091	77.0386	137.084	C8H11NO	[M+H]+	L-Tyramine	Alkaloids	51-67-2	3	38648.1	25424.5	49059.8	31547	29866.6	26954.4	36511.9	33901.7	20047.4	41123.5	26463.2	37185.6	C00483	ko00350,ko00950,ko01100,ko01110,ko01240	C00483	-
181.097	136.077	180.09	C9H12N2O2	[M+H]+	L-Tyrosinamide	Amino acids and derivatives	4985-46-0	3	1.21058e+06	1.04756e+06	1.10255e+06	777586	777082	767781	712758	704877	649929	1.0631e+06	1.33293e+06	1.50173e+06	-	-	-	-
182.08	136.08	181.074	C9H11NO3	[M+H]+	L-Tyrosine*	Amino acids and derivatives	60-18-4	1	1.01379e+07	1.193e+07	9.83681e+06	1.0611e+07	8.41574e+06	1.04452e+07	7.54135e+06	8.58656e+06	9.60562e+06	1.28418e+07	1.4164e+07	1.25318e+07	C00082	ko00130,ko00261,ko00350,ko00360,ko00400,ko00460,ko00730,ko00940,ko00950,ko00965,ko00966,ko00970,ko00999,ko01100,ko01110,ko01210,ko01230,ko01240	C00082	-
118.09	72.08	117.079	C5H11NO2	[M+H]+	L-Valine	Amino acids and derivatives	72-18-4	1	7.99613e+06	6.94374e+06	8.03102e+06	3.30991e+06	2.85012e+06	2.70216e+06	6.47923e+06	6.03416e+06	5.74994e+06	7.06249e+06	5.94058e+06	5.19884e+06	C00183	ko00280,ko00290,ko00460,ko00770,ko00966,ko00970,ko01100,ko01110,ko01210,ko01230,ko01240,ko02010	C00183	-
149.049	59.0162	150.053	C5H10O5	[M-H]-	L-Xylose*	Others	609-06-3	3	84044.3	103384	79763.6	67790.7	76774.7	71418.9	120391	106049	103793	136393	87473.9	66797.7	C01510	-	C01510	-
146.047	102.056	147.053	C5H9NO4	[M-H]-	L-threo-3-Methylaspartate	Amino acids and derivatives	6061-13-8	3	176752	162366	177086	67630.8	65876.2	48120.7	27697.7	43912	40079.8	115703	106285	84974.7	C03618	ko00630,ko00660,ko01100,ko01200	C03618	-
503.16	113.024	504.169	C18H32O16	[M-H]-	Laminaran	Others	9008-22-4	3	50267.8	41897.3	49677.6	115458	107681	88080.7	19823.6	30986.1	49049.8	72700.1	90335.1	83687	-	-	-	-
535.114	331.051	536.117	C24H24O14	[M-H]-	Laricitrin-3-O-(6''-acetyl)glucoside	Flavonoids	-	3	63175.9	90789.1	35554.9	60573.1	56274.3	65924.9	90882.3	96606.7	108395	98438.7	115882	141738	-	-	-	-
274.28	88.08	273.267	C16H35NO2	[M+H]+	Lauryldiethanolamine	Others	1541-67-9	1	2.35768e+06	2.28198e+06	2.62336e+06	1.68861e+06	1.55678e+06	1.55272e+06	1.93775e+06	1.81648e+06	2.12501e+06	2.25582e+06	2.43465e+06	2.60443e+06	-	-	-	-
247.13	86.0968	246.122	C10H18N2O5	[M+H]+	Leu-Asp	Amino acids and derivatives	32949-40-9	3	42560	49624.4	49002.2	38717.8	29398	39327.4	61770.7	53630.3	48373.5	40851.3	63693.5	56159.4	-	-	-	-
295.16	123.08	294.158	C15H22N2O4	[M+H]+	Leu-Tyr	Amino acids and derivatives	-	3	752746	726874	680602	299658	307050	300820	660738	511798	644169	809161	840773	853089	-	-	-	-
307.08	137.02	306.074	C15H14O7	[M+H]+	Leucocyanidin; 3,4,5,7,3',4'-Hexahydroxyflavan	Flavonoids	480-17-1	3	63666.2	44937.6	37903.2	88129.1	94655.2	83916.9	363067	361344	395416	121279	126906	123190	C05906	ko00941,ko01100,ko01110	C05906	-
291.09	123.04	290.079	C15H14O6	[M+H]+	Leucopelargonidin; 3,4,5,7,4'-Pentahydroxyflavan	Others	520-17-2	1	85129	73542	69189.5	73127.6	81229.5	99396.7	327711	340699	378319	107817	91535.8	103453	-	-	-	-
327.16	163.08	326.152	C20H22O4	[M+H]+	Licarin A	Lignans and Coumarins	23518-30-1	3	258185	255912	249520	1.23024e+06	975635	914302	872960	858175	792306	581546	580383	592142	-	-	-	-
509.128	347.07	508.122	C23H24O13	[M+H]+	Limocitrin-3-O-galactoside	Flavonoids	-	3	59418.6	58962.6	56777.9	34526.4	21094.1	35147.6	59652	47383.5	37398.6	56765.7	79555.5	67916.4	-	-	-	-
417.155	181.04	418.163	C22H26O8	[M-H]-	Lirioresinol A	Lignans and Coumarins	-	3	173246	117594	170554	7233.93	7233.93	7233.93	117108	103728	131128	110664	132263	133319	-	-	-	-
437.11	311.08	438.116	C20H22O11	[M-H]-	Loquatoside	Flavonoids	74046-15-4	3	181205	157082	139454	580581	537689	522876	126922	157443	129179	152467	160721	175079	-	-	-	-
243.088	145.076	242.08	C12H10N4O2	[M+H]+	Lumichrome	Alkaloids	1086-80-2	3	42191.1	37076.8	34051.4	35076.3	43256.9	36577.5	30140.4	19946.2	22685	25394.6	35447.8	30185.6	C01727	ko00740	C01727	-
449.108	287.061	448.101	C21H20O11	[M+H]+	Luteolin-3'-O-glucoside	Flavonoids	5154-41-6	3	8.94832e+06	7.95418e+06	7.89877e+06	1.10849e+07	7.50903e+06	1.20616e+07	4.05895e+06	3.9581e+06	3.89296e+06	7.7477e+06	9.14277e+06	8.48194e+06	-	-	-	-
449.11	287.05	448.101	C21H20O11	[M+H]+	Luteolin-4'-O-glucoside*	Flavonoids	6920-38-3	1	6.25565e+06	6.19035e+06	4.95221e+06	1.11922e+07	1.23155e+07	9.65614e+06	3.79167e+06	2.74376e+06	2.75115e+06	5.45433e+06	5.21899e+06	5.01739e+06	-	-	-	-
611.161	287.05	610.153	C27H30O16	[M+H]+	Luteolin-7-O-gentiobioside	Flavonoids	-	3	1494.64	1494.64	1494.64	97740.2	71273.3	78967	11484	1494.64	1494.64	18883.9	34779.2	26530.1	-	-	-	-
262.138	84.0816	261.132	C10H19N3O5	[M+H]+	Lys-Asp*	Amino acids and derivatives	20556-18-7	3	19746.7	21050.6	35473.4	54550.2	20954.2	30513.7	18558.5	19743	18554.1	27657.7	24891.5	20353.5	-	-	-	-
409.21	69.07	408.201	C19H28N4O6	[M+H]+	Lys-Asp-Phe	Amino acids and derivatives	-	3	1.5937e+06	1.4858e+06	950804	1.1846e+06	1.01558e+06	1.00833e+06	753523	618043	478025	794631	631982	831633	-	-	-	-
204.134	84.0816	203.127	C8H17N3O3	[M+H]+	Lys-Gly	Amino acids and derivatives	7563-03-3	3	5.22311e+06	4.63424e+06	4.33487e+06	5.26594e+06	5.09663e+06	4.63598e+06	3.24439e+06	2.62588e+06	3.05398e+06	4.64381e+06	3.95778e+06	4.50667e+06	-	-	-	-
468.308	184.073	467.301	C22H46NO7P	[M+H]+	LysoPC 14:0	Lipids	20559-16-4	3	217329	207519	184191	281304	275713	273968	306591	291910	294889	162675	160366	179908	-	-	-	-
482.324	184.073	481.317	C23H48NO7P	[M+H]+	LysoPC 15:0(2n isomer)*	Lipids	-	3	82624.2	91464.1	73879.4	72413	65055.7	63302.9	124140	77921.9	72771.1	34757.9	38041.1	51853.7	-	-	-	-
482.324	184.073	481.317	C23H48NO7P	[M+H]+	LysoPC 15:0*	Lipids	108273-89-8	3	230472	238861	219714	212059	192886	199085	184326	181908	206421	103281	138137	140640	-	-	-	-
480.308	184.073	479.301	C23H46NO7P	[M+H]+	LysoPC 15:1	Lipids	-	3	111270	104777	114138	98556.8	119543	118482	108854	113254	117866	71555.7	86349.4	84747.3	-	-	-	-
496.34	184.07	495.332	C24H50NO7P	[M+H]+	LysoPC 16:0	Lipids	17364-16-8	2	1.34988e+07	1.32285e+07	1.27715e+07	1.25226e+07	1.20783e+07	1.25746e+07	1.04653e+07	1.01171e+07	1.07589e+07	7.6279e+06	9.61336e+06	9.82466e+06	-	-	-	-
496.34	184.07	495.332	C24H50NO7P	[M+H]+	LysoPC 16:0(2n isomer)	Lipids	-	1	1.4121e+07	1.25915e+07	1.21109e+07	1.22768e+07	1.22202e+07	1.23987e+07	1.06146e+07	9.60741e+06	1.04272e+07	7.51502e+06	9.42876e+06	9.09069e+06	-	-	-	-
494.32	184.07	493.317	C24H48NO7P	[M+H]+	LysoPC 16:1(2n isomer)*	Lipids	-	1	1.51959e+06	1.3429e+06	1.42665e+06	1.06728e+06	1.04072e+06	931385	6.23996e+06	6.15837e+06	6.57825e+06	1.3499e+06	1.64496e+06	1.75462e+06	-	-	-	-
494.32	184.07	493.317	C24H48NO7P	[M+H]+	LysoPC 16:1*	Lipids	76790-27-7	1	1.4633e+06	1.30199e+06	1.39588e+06	1.04424e+06	949157	1.00193e+06	6.48346e+06	6.30326e+06	5.8776e+06	1.19942e+06	1.55755e+06	1.64517e+06	-	-	-	-
492.308	184.073	491.301	C24H46NO7P	[M+H]+	LysoPC 16:2	Lipids	-	3	90041	101296	106831	147802	150710	114309	240091	227311	244763	121712	96216.7	114139	-	-	-	-
492.308	184.073	491.301	C24H46NO7P	[M+H]+	LysoPC 16:2(2n isomer)	Lipids	-	3	83003.2	90087.1	89806.6	141279	150170	138255	219991	214080	211454	111695	156359	120429	-	-	-	-
510.36	184.07	509.348	C25H52NO7P	[M+H]+	LysoPC 17:0(2n isomer)*	Lipids	-	2	292805	292891	266030	298415	295536	295242	244332	219015	255391	150762	219392	205972	-	-	-	-
510.355	184.073	509.348	C25H52NO7P	[M+H]+	LysoPC 17:0*	Lipids	50930-23-9	2	713665	775123	721932	882813	852134	862797	688018	663824	649864	437387	579243	572260	-	-	-	-
508.34	184.073	507.332	C25H50NO7P	[M+H]+	LysoPC 17:1	Lipids	-	3	152089	136024	130529	122508	122409	137648	109693	120798	132701	74930.7	106802	100067	-	-	-	-
524.37	184.07	523.364	C26H54NO7P	[M+H]+	LysoPC 18:0	Lipids	19420-57-6	2	1.97226e+06	1.94381e+06	1.86766e+06	1.51256e+06	1.48051e+06	1.49237e+06	1.11074e+06	1.07323e+06	1.12498e+06	963981	1.31268e+06	1.27262e+06	-	-	-	-
524.37	184.07	523.364	C26H54NO7P	[M+H]+	LysoPC 18:0(2n isomer)	Lipids	-	2	589154	599091	638141	454258	402687	459703	344304	324310	334337	298418	385119	341508	-	-	-	-
522.36	184.07	521.348	C26H52NO7P	[M+H]+	LysoPC 18:1	Lipids	-	1	6.9285e+06	7.37534e+06	7.42269e+06	4.4049e+06	3.94279e+06	4.70153e+06	5.94792e+06	5.7039e+06	6.7316e+06	4.08191e+06	5.11509e+06	4.86557e+06	-	-	-	-
522.36	184.07	521.348	C26H52NO7P	[M+H]+	LysoPC 18:1(2n isomer)	Lipids	-	1	2.64415e+06	2.81797e+06	2.80011e+06	1.6683e+06	1.62272e+06	1.54513e+06	1.9599e+06	1.8424e+06	1.98781e+06	1.50987e+06	2.04933e+06	1.91677e+06	-	-	-	-
520.34	184.07	519.332	C26H50NO7P	[M+H]+	LysoPC 18:2	Lipids	-	2	1.25112e+07	1.21572e+07	1.23674e+07	2.51864e+07	2.84824e+07	2.56078e+07	1.48883e+07	1.34681e+07	1.54165e+07	1.21721e+07	1.63795e+07	1.64801e+07	-	-	-	-
520.34	184.07	519.332	C26H50NO7P	[M+H]+	LysoPC 18:2(2n isomer)	Lipids	-	1	1.23179e+07	1.19909e+07	1.21289e+07	2.43959e+07	2.71254e+07	2.62099e+07	1.42563e+07	1.40623e+07	1.40999e+07	1.27022e+07	1.51873e+07	1.49258e+07	-	-	-	-
518.32	184.07	517.317	C26H48NO7P	[M+H]+	LysoPC 18:3	Lipids	-	2	3.32246e+06	2.89499e+06	2.78038e+06	8.68534e+06	8.72919e+06	8.77658e+06	5.79251e+06	5.76889e+06	5.41137e+06	3.76344e+06	4.37144e+06	5.09028e+06	-	-	-	-
518.32	184.07	517.317	C26H48NO7P	[M+H]+	LysoPC 18:3(2n isomer)	Lipids	-	1	3.30832e+06	3.08782e+06	2.81007e+06	9.10838e+06	9.42245e+06	9.27333e+06	6.37965e+06	5.67178e+06	6.21604e+06	4.31361e+06	4.93845e+06	5.55073e+06	-	-	-	-
534.355	184.073	533.348	C27H52NO7P	[M+H]+	LysoPC 19:2	Lipids	-	3	78380.2	253148	77608.9	320748	220262	150996	15231.3	15231.3	15231.3	106810	142094	113078	-	-	-	-
548.371	184.073	547.364	C28H54NO7P	[M+H]+	LysoPC 20:2(2n isomer)*	Lipids	-	3	90043.4	94813.9	83094.1	64199.4	52249.7	68273.1	49824.2	41621.2	50109.8	47931.5	69709.2	62041.8	-	-	-	-
548.371	184.073	547.364	C28H54NO7P	[M+H]+	LysoPC 20:2*	Lipids	-	3	88777.5	71957.8	77542.5	56758.9	46154.9	54264.3	46691.8	45179.4	35276.1	51634.1	56637.6	55937.4	-	-	-	-
454.29	313.27	453.286	C21H44NO7P	[M+H]+	LysoPE 16:0	Lipids	53862-35-4	1	611144	656408	584891	566403	559203	538213	815440	781125	767009	391473	525551	480622	-	-	-	-
454.293	313.274	453.286	C21H44NO7P	[M+H]+	LysoPE 16:0(2n isomer)	Lipids	-	3	604259	605235	552041	540882	535311	523567	720796	731039	715906	397773	484339	552402	-	-	-	-
452.277	311.258	451.27	C21H42NO7P	[M+H]+	LysoPE 16:1(2n isomer)*	Lipids	-	3	126237	104024	127049	71528.8	52015.7	60250.5	525067	564073	553818	121952	143363	142542	-	-	-	-
452.277	311.258	451.27	C21H42NO7P	[M+H]+	LysoPE 16:1*	Lipids	-	3	130204	118694	141870	75375.5	70018.7	68172.2	593630	551061	582945	136501	127535	148593	-	-	-	-
482.324	341.305	481.317	C23H48NO7P	[M+H]+	LysoPE 18:0	Lipids	69747-55-3	3	29732.6	39832.1	28776.1	28965.9	28822.7	25299.3	24193.1	23041.9	23983.9	18028.5	21628.8	25009.7	-	-	-	-
480.308	339.289	479.301	C23H46NO7P	[M+H]+	LysoPE 18:1(2n isomer)*	Lipids	-	3	239511	232509	243955	132430	120544	103187	233430	268632	267746	137763	157647	172973	-	-	-	-
480.308	339.289	479.301	C23H46NO7P	[M+H]+	LysoPE 18:1*	Lipids	89576-29-4	3	352464	338250	342251	164964	157856	147000	326247	336447	331229	175877	206115	212833	-	-	-	-
478.29	337.27	477.286	C23H44NO7P	[M+H]+	LysoPE 18:2	Lipids	-	1	565718	545846	544798	1.18562e+06	1.24165e+06	1.18195e+06	440527	644001	691135	544564	706517	670679	-	-	-	-
478.29	337.27	477.286	C23H44NO7P	[M+H]+	LysoPE 18:2(2n isomer)	Lipids	-	1	201805	211319	214971	485901	471993	484996	248098	235665	250597	189256	289345	292623	-	-	-	-
476.28	335.26	475.27	C23H42NO7P	[M+H]+	LysoPE 18:3	Lipids	-	1	101738	100353	105678	366899	353523	355793	349713	311361	356338	191929	217600	223066	-	-	-	-
476.28	335.26	475.27	C23H42NO7P	[M+H]+	LysoPE 18:3(2n isomer)	Lipids	-	1	101383	173258	156596	372660	381854	369871	338396	360925	332808	195611	222062	252142	-	-	-	-
343.15	105.03	342.147	C20H22O5	[M+H]+	Machilin F	Lignans and Coumarins	-	3	412130	391132	399269	377046	383926	394087	325192	276556	296840	463667	399370	375796	-	-	-	-
293.212	293.212	294.219	C18H30O3	[M-H]-	Machilusolide D	Others	-	3	2.83532e+06	3.27409e+06	3.10419e+06	5.52666e+06	2.79198e+06	2.70722e+06	1.52826e+06	1.36302e+06	1.54597e+06	2.5201e+06	2.37308e+06	2.02601e+06	-	-	-	-
451.12	289.07	450.116	C21H22O11	[M+H]+	Maesopsin 4-O-Glucoside(Hovetrichoside C)	Flavonoids	-	3	77020.8	91887.7	75120.8	693728	739145	685750	314540	242300	274449	173521	201323	216270	-	-	-	-
287.05	125.03	288.063	C15H12O6	[M-H]-	Maesopsin*	Flavonoids	5989-16-2	1	211793	208109	190719	307827	296978	346456	162501	188243	147915	185025	173258	182406	-	-	-	-
457.12	341.11	458.127	C16H26O15	[M-H]-	Malic acid-1-O-diglucoside	Organic acids	-	1	86701.1	77496.6	64999.4	300020	292306	322338	35259.4	35242.1	115527	122126	212273	203774	-	-	-	-
103.004	59.0139	104.011	C3H4O4	[M-H]-	Malonic acid	Organic acids	141-82-2	3	864937	2.63041e+06	731504	693223	686498	787047	632302	662327	662040	1.47879e+06	914226	875039	C00383	ko00061,ko00240,ko00410,ko01100,ko01212	C00383	-
535.14	287.09	534.137	C25H26O13	[M+H]+	Malonyl isoSakuranin	Flavonoids	-	3	532272	503478	431570	930031	866129	892657	323561	300512	315188	630979	630684	656800	-	-	-	-
343.125	89.0254	344.132	C12H24O11	[M-H]-	Maltitol	Others	585-88-6	3	81042.6	66984.4	81391.1	242869	209538	279981	112241	93056.3	82105.6	116048	144834	162717	-	-	-	-
527.156	365.102	504.169	C18H32O16	[M+Na]+	Maltotriose	Others	1109-28-0	3	2976.37	2976.37	32185.3	78821.5	56992.3	92248.3	116882	89424.5	91621.6	77992.9	89485	92944.8	C01835	ko02010	C01835	-
639.19	331.08	639.192	C29H35O16+	[M]+	Malvidin-3-O-rutinoside	Flavonoids	-	3	752.715	752.715	752.715	360582	327810	372944	752.715	752.715	752.715	31552	22694.6	30160.7	-	-	-	-
151.04	107.05	152.047	C8H8O3	[M-H]-	Mandelic acid	Organic acids	90-64-2	3	64171.1	89909	88428.9	84016.2	93881.4	93390.3	55116.3	68153.2	47287.8	100210	65094.4	80812.3	C01984	-	C01984	-
503.162	383.12	504.169	C18H32O16	[M-H]-	Manninotriose	Others	13382-86-0	3	20736.9	36797.4	23326.1	1561.03	1561.03	1561.03	12551.6	11200.6	16756	18760.8	25008.4	27951.9	C05404	ko00052,ko01100	C05404	-
247.133	187.111	246.126	C15H18O3	[M+H]+	Mansonone S	Others	-	3	263229	281947	246650	478193	567256	590505	299895	289626	259686	364805	379801	476206	-	-	-	-
493.099	331.046	494.106	C22H22O13	[M-H]-	Mearnsetin-3-O-glucoside	Flavonoids	-	3	99533.7	94763.6	96346.5	40122.2	3240.5	3240.5	81060.7	75359.9	99133.7	82708.4	59737.4	81803.2	-	-	-	-
387.145	289.068	388.152	C21H24O7	[M-H]-	Medioresinol	Lignans and Coumarins	40957-99-1	3	18105	19694.4	10350.8	2070.16	2070.16	2070.16	318874	250121	332344	134183	125722	140935	-	-	-	-
591.208	387.144	592.216	C29H36O13	[M-H]-	Medioresinol-4'-O-(6'''-acetyl)glucoside	Lignans and Coumarins	-	3	166995	212190	184832	272300	279355	302602	107062	72495.7	61860.5	122302	175514	174853	-	-	-	-
341.11	113.02	342.116	C12H22O11	[M-H]-	Melibiose	Others	585-99-9	1	1.16687e+06	1.32155e+06	1.12645e+06	6.5568e+06	4.20377e+06	6.71843e+06	1.15823e+06	1.09928e+06	1.03182e+06	3.04948e+06	3.18757e+06	2.42092e+06	C05402	ko00052,ko01100,ko02010	C05402	-
445.31	341.284	444.303	C31H40O2	[M+H]+	Menatetrenone (Vitamin K2)	Others	11032-49-8	3	746075	425110	429519	706093	387395	365677	308751	388974	318490	653090	732041	401577	-	-	-	-
377.19	137.06	376.189	C21H28O6	[M+H]+	Mesecoisoilarisiresinol	Others	-	1	28040.5	15762.9	35205.9	16585.2	22611.9	18877	51698.8	41728.6	54347.5	32857.5	50969.6	55492.4	-	-	-	-
441.17	397.18	440.173	C19H28N4O6S1	[M+H]+	Met-Tyr-Gln	Amino acids and derivatives	-	3	194879	155432	155435	58700	46017.5	56301.6	302980	67951.3	241938	106187	116215	142846	-	-	-	-
94.9808	79.9609	95.9881	CH4O3S	[M-H]-	Methanesulfonic acid	Organic acids	75-75-2	3	55763	48646.1	47980.9	38906.7	41274.6	38904.7	71528.7	67306.8	75482.3	79491.3	48247.4	42954.3	C11145	ko00920,ko01100	C11145	-
206.081	145.052	205.074	C11H11NO3	[M+H]+	Methoxyindoleacetic acid	Alkaloids	3471-31-6	3	323919	272232	291926	175319	145019	179835	323607	282773	357775	538036	387850	382325	C05660	ko00380	C05660	-
277.218	59.014	278.225	C18H30O2	[M-H]-	Methyl (4E,8E,11E)-5,9,13-trimethyltetradeca-4,8,11-trienoate	Others	-	3	693693	674059	660795	526097	521554	549360	508357	473916	489939	654179	588241	607787	-	-	-	-
104.07	59.01	103.063	C4H9NO2	[M+H]+	Methyl 3-aminopropanoate	Amino acids and derivatives	4138-35-6	3	3.32355e+06	3.28255e+06	3.40361e+06	2.2916e+06	2.11231e+06	2.30695e+06	2.56711e+06	2.35633e+06	2.46981e+06	3.11151e+06	2.82478e+06	2.72983e+06	-	-	-	-
497.094	169.014	498.101	C21H22O14	[M-H]-	Methyl 4,6-di-O-galloyl-D-glucoside	Phenolic acids	-	3	134264	120849	88997.4	135407	137691	128521	40181.7	18977.8	34997.5	77454.9	70743.4	104618	-	-	-	-
151.04	136.017	152.047	C8H8O3	[M-H]-	Methyl 4-hydroxybenzoate	Phenolic acids	99-76-3	3	667867	613427	637427	906205	939693	976054	383317	404427	354948	670236	599063	579761	-	-	-	-
163.08	103.05	162.068	C10H10O2	[M+H]+	Methyl Cinnamate	Phenolic acids	103-26-4	1	385601	302629	318276	1.17995e+06	1.29003e+06	1.13412e+06	814785	757234	699232	1.01016e+06	745758	663825	C06358	-	C06358	-
183.06	123.04	182.058	C9H10O4	[M+H]+	Methyl Orsellinate	Phenolic acids	3187-58-4	3	55536.8	54043.1	51680.2	135472	115174	135851	82210.7	61515.4	61495	150426	96181.8	74180.7	-	-	-	-
153.02	109.03	154.027	C7H6O4	[M-H]-	Methyl cumalate*	Phenolic acids	6018-41-3	1	1.63685e+06	1.50218e+06	1.49235e+06	2.2e+06	2.19457e+06	2.13212e+06	3.16198e+06	2.93761e+06	2.83876e+06	2.19366e+06	2.14438e+06	2.06327e+06	-	-	-	-
365.195	245.155	366.204	C20H30O6	[M-H]-	Methyl diacetoxy-[4]-gingerdiol	Phenolic acids	-	3	1982.06	1982.06	1982.06	27650.4	19973.8	16689	30766.4	35366.2	28230.6	28667.1	26073.5	28174	-	-	-	-
183.035	124.021	184.037	C8H8O5	[M-H]-	Methyl gallate	Phenolic acids	99-24-1	3	148733	81858.5	56940.7	270545	268576	222408	64334.8	51816.2	45931	2.79208e+07	2.86727e+07	2.78213e+07	-	-	-	-
295.263	263.237	294.256	C19H34O2	[M+H]+	Methyl linoleate	Lipids	112-63-0	3	3306.55	3497.92	2736.3	4372.35	4596.87	4293.84	3858.43	4077.54	2792.34	3448.02	2943.32	2830.34	-	-	-	-
181.09	121.06	180.079	C10H12O3	[M+H]+	Methyl-3-(3-hydroxyphenyl)Propionate	Phenolic acids	61389-68-2	2	830625	621529	632127	670727	595395	635255	540923	554770	490557	873957	676000	601007	-	-	-	-
291.205	177.06	290.188	C18H26O3	[M+H]+	Methyl-[6]-Shogaol	Phenolic acids	-	3	123243	100932	103599	7197.45	7197.45	7197.45	42695.8	40297.3	35987.3	77590.3	121991	120498	-	-	-	-
507.269	137.06	506.288	C28H42O8	[M+H]+	Methyl-diacetoxy-[8]-gingerdiol	Phenolic acids	-	3	40393.5	17873.8	29506	63314.6	46296.1	42856.1	56358.2	56293.4	55374.9	40842.3	55376.5	40262.5	-	-	-	-
117.019	73.0295	118.027	C4H6O4	[M-H]-	Methylmalonic acid*	Organic acids	516-05-2	1	1.10398e+08	1.31195e+08	8.47604e+06	8.63144e+07	1.09466e+08	1.1429e+08	6.06289e+07	6.12293e+07	5.60218e+07	7.42509e+07	9.81685e+07	6.94691e+07	C02170	ko00240,ko00280,ko00640,ko01100	C02170	-
353.266	261.223	352.261	C21H36O4	[M+H]+	Monolinolenin*	Lipids	75685-85-7	3	282322	258485	252365	326744	322753	305322	349063	321685	359624	352152	340637	327474	-	-	-	-
131.035	87.0452	132.042	C5H8O4	[M-H]-	Monomethyl succinate*	Organic acids	3878-55-5	3	203341	187756	188412	346693	291505	293333	99809.9	95919.8	113846	282652	271198	229240	-	-	-	-
331.28	313.27	330.277	C19H38O4	[M+H]+	Monopalmitin*	Lipids	542-44-9	2	93183.5	78513.6	82058	71332.2	69643.9	75216.7	49628.2	50415	48024.2	79997.3	67162.6	62783.5	-	-	-	-
301.035	151.004	302.043	C15H10O7	[M-H]-	Morin*	Flavonoids	480-16-0	1	10566.7	10566.7	10566.7	10566.7	10566.7	10566.7	1.77897e+06	1.73601e+06	1.65976e+06	86633.8	67692.5	52833.6	C10105	-	C10105	-
433.08	300.03	434.085	C20H18O11	[M-H]-	Morin-3-O-lyxoside	Flavonoids	-	1	3.05997e+06	3.45762e+06	2.90593e+06	1.52292e+06	1.54594e+06	1.57913e+06	1.52083e+07	1.45137e+07	1.38636e+07	5.567e+06	5.47932e+06	6.40723e+06	-	-	-	-
435.092	303.052	434.085	C20H18O11	[M+H]+	Morin-3-O-xyloside*	Flavonoids	-	3	1.18237e+06	1.08377e+06	1.01519e+06	496653	519504	445500	4.04279e+06	3.82715e+06	3.80376e+06	1.69496e+06	2.00583e+06	1.97047e+06	-	-	-	-
237.06	87.01	238.069	C8H14O8	[M-H]-	Mucic acid Dimethyl Ester	Organic acids	-	1	357516	362050	337666	392420	340783	370336	580298	540728	603441	449503	464194	454987	-	-	-	-
141.019	59.0139	142.027	C6H6O4	[M-H]-	Muconic acid	Organic acids	1119-72-8	3	1.7131e+07	1.45447e+07	1.06422e+07	1.14425e+07	1.11206e+07	1.10305e+07	10568283	9.44056e+06	1.3515e+07	9.69249e+06	1.08872e+07	1.04086e+07	C02480	ko01100	C02480	-
343.15	163.08	342.147	C20H22O5	[M+H]+	Myricatomentogenin	Others	-	3	812079	742259	765200	760689	720951	732767	635931	608091	633774	668969	674627	707493	-	-	-	-
481.097	319.057	480.09	C21H20O13	[M+H]+	Myricetin-3-O-galactoside	Flavonoids	15648-86-9	3	1740.55	1740.55	1740.55	1740.55	1740.55	1740.55	44007.7	36259.6	41539.4	297747	327957	362902	-	-	-	-
627.152	319.045	626.148	C27H30O17	[M+H]+	Myricetin-3-O-rutinoside	Flavonoids	-	3	7450.35	607.019	607.019	607.019	607.019	607.019	29005.4	27548.4	24768.2	37975.2	52976.8	35415.8	-	-	-	-
225.19	207.18	226.193	C14H26O2	[M-H]-	Myristoleic acid	Lipids	544-64-9	2	31005.2	28231.3	29829.1	29723.8	20621.8	21249.3	23129	21661.1	23893.9	28130.9	29183.4	14491.2	C08322	-	C08322	-
415.21	119.09	414.204	C24H30O6	[M+H]+	Myrtucommulone B	Others	54247-23-3	3	1.71092e+07	1.60944e+07	1.42787e+07	1.65959e+07	1.41167e+07	1.49821e+07	9.81288e+06	1.21074e+07	1.18633e+07	9.52482e+06	1.0833e+07	1.10682e+07	-	-	-	-
584.275	325	583.268	C34H37N3O6	[M+H]+	N',N'',N'''-p-Coumaroyl-cinnamoyl-caffeoyl spermidine	Alkaloids	-	3	10095.4	15380.5	10286	35676.9	32243.7	39192.5	8074.61	9416.36	7600.09	17089.8	25789	21671.3	-	-	-	-
175.121	70.0658	174.137	C8H18N2O2	[M+H]+	N(6),N(6)-Dimethyl-L-lysine	Amino acids and derivatives	2259-86-1	3	5.6981e+06	4.82171e+06	5.1995e+06	3.19925e+06	3.45282e+06	3.09208e+06	2.07407e+06	2.05969e+06	2.00242e+06	4.33534e+06	4.14646e+06	4.03341e+06	-	-	-	-
104.07	58.07	103.063	C4H9NO2	[M+H]+	N,N-Dimethylglycine*	Amino acids and derivatives	1118-68-9	3	5.10907e+06	4.98419e+06	4.49181e+06	3.42002e+06	2.86636e+06	2.84746e+06	3.66924e+06	3.39631e+06	3.3456e+06	4.92536e+06	4.12068e+06	4.32454e+06	C01026	ko00260,ko01100	C01026	-
293.097	131.046	294.107	C10H18N2O8	[M-H]-	N-(1-Deoxy-1-fructosyl)Asparagine	Amino acids and derivatives	-	3	68978	72573.8	150626	47172.1	39785.5	57950.8	302325	284697	290635	162079	187839	182487	-	-	-	-
292.138	130.087	293.147	C12H23NO7	[M-H]-	N-(1-Deoxy-1-fructosyl)Leucine	Amino acids and derivatives	-	3	223912	219646	223145	316841	272081	288996	457969	546297	491861	235944	339003	349872	-	-	-	-
326.12	164.07	327.131	C15H21NO7	[M-H]-	N-(1-Deoxy-1-fructosyl)Phenylalanine	Amino acids and derivatives	-	1	474347	525018	536907	1.45662e+06	1.39535e+06	1.36543e+06	1.06074e+06	1.06858e+06	1.06826e+06	881048	914200	866708	-	-	-	-
264.107	102.057	265.116	C10H19NO7	[M-H]-	N-(1-Deoxy-1-fructosyl)Piperidic acid	Alkaloids	-	3	43329.7	43722.8	23343.2	60244.2	28989.3	56243.1	106058	97583.2	131738	49266.7	40087.3	75852.9	-	-	-	-
365.13	203.08	366.142	C17H22N2O7	[M-H]-	N-(1-Deoxy-1-fructosyl)Tryptophan	Amino acids and derivatives	-	2	149665	168691	153770	144319	178514	162886	573092	570764	525645	387193	387512	335062	-	-	-	-
280.14	216.12	279.132	C11H21NO7	[M+H]+	N-(1-Deoxy-1-fructosyl)Valine	Amino acids and derivatives	-	2	218424	216728	220744	320881	298626	310343	534892	525424	469236	233103	283499	265690	-	-	-	-
266.12	116.07	265.116	C10H19NO7	[M+H]+	N-(1-deoxy-1-xylosyl)valine	Amino acids and derivatives	-	2	61734.3	53380.3	59397.3	86352.3	90170.1	67274.4	174637	164510	173157	89443.2	82239.5	76466.5	-	-	-	-
182.08	91.05	181.074	C9H11NO3	[M+H]+	N-(2-Hydroxy-4-methoxyphenyl)acetamide	Alkaloids	58469-06-0	1	6.27721e+06	5.71799e+06	4.69604e+06	4.87166e+06	4.7141e+06	4.26536e+06	3.41984e+06	3.49101e+06	3.14634e+06	7.00444e+06	6.59262e+06	6.50118e+06	-	-	-	-
268.15	136.06	267.147	C14H21NO4	[M+H]+	N-(3-hydroxy-4-methoxyphenethyl)-4-hydroxybutanamide	Alkaloids	-	1	1.59262e+07	1.19182e+07	1.28935e+07	1.47606e+07	1.75499e+07	1.55319e+07	1.77099e+07	1.88028e+07	1.80509e+07	2.18895e+07	2.03608e+07	2.13155e+07	-	-	-	-
286.092	124.039	285.085	C12H15NO7	[M+H]+	N-(beta-D-Glucosyl)nicotinate	Others	-	3	1623.29	1623.29	1623.29	1623.29	1623.29	1623.29	1623.29	1623.29	1623.29	15826.7	26430.6	14956.7	-	-	-	-
294.082	132.03	295.09	C10H17NO9	[M-H]-	N-Acetoxy-glucosyl-alanine	Amino acids and derivatives	-	3	44988	37195.5	50369	88292.9	98946.3	68712.3	106924	105633	134228	56961.6	82488.8	74262.1	-	-	-	-
222.097	84.0451	221.09	C8H15NO6	[M+H]+	N-Acetyl-D-galactosamine	Others	1811-31-0	3	703012	418124	505971	515084	420695	733653	331220	301111	325345	491513	460662	631397	C01132	ko00052,ko00520,ko01100,ko01250	C01132	-
222.097	138.055	221.09	C8H15NO6	[M+H]+	N-Acetyl-D-mannosamine	Others	7772-94-3	3	25034.9	25974	21855.4	19413.1	15882.3	8668.18	22377.8	17318.6	11628.8	23621.1	16555.7	19328.3	C00645	ko00520,ko01100,ko01250	C00645	-
208.097	120.082	207.089	C11H13NO3	[M+H]+	N-Acetyl-DL-phenylalanine	Amino acids and derivatives	2901-75-9	3	46209.6	21953.5	37863.4	32750.2	27780.8	30850.4	35463.8	16021.1	21211.5	75922.3	61848.1	50146.1	-	-	-	-
217.13	158.081	216.122	C8H16N4O3	[M+H]+	N-Acetyl-L-Arginine	Amino acids and derivatives	155-84-0	3	150261	101559	129885	146933	121281	148875	73492.5	54813.3	47341.7	152387	148367	169750	-	-	-	-
187.072	125.072	188.08	C7H12N2O4	[M-H]-	N-Acetyl-L-Glutamine	Amino acids and derivatives	2490-97-3	3	63209.9	74618.6	87682.5	210275	200939	243006	190745	191018	206940	640814	626428	738102	-	-	-	-
245.09	203.08	246.1	C13H14N2O3	[M-H]-	N-Acetyl-L-Tryptophan	Amino acids and derivatives	1218-34-4	3	873.108	873.108	6466.31	873.108	873.108	873.108	873.108	873.108	873.108	12126.2	24896	9307.22	-	-	-	-
188.056	128.035	189.064	C7H11NO5	[M-H]-	N-Acetyl-L-glutamic acid	Amino acids and derivatives	1188-37-0	3	48122.4	41484.9	41004.9	34043.2	52641.1	19256.2	87453.1	61127.1	58436	50593.6	43657.9	45073.4	C00624	ko00220,ko00470,ko01100,ko01110,ko01210,ko01230	C00624	-
206.08	58.03	207.089	C11H13NO3	[M-H]-	N-Acetyl-L-phenylalanine	Amino acids and derivatives	2018-61-3	2	144865	108470	100811	186338	181759	135117	116771	96121.6	71010.1	204561	154233	181600	C03519	ko00360,ko01100	C03519	-
145.133	86.0961	144.126	C7H16N2O	[M+H]+	N-Acetylcadaverine	Alkaloids	32343-73-0	3	268692	226487	217861	1.95087e+06	1.6901e+06	1.77096e+06	704416	756415	743607	936658	742794	748687	-	-	-	-
131.118	114.091	130.111	C6H14N2O	[M+H]+	N-Acetylputrescine	Alkaloids	18233-70-0	3	41576.4	613.54	613.54	32365.2	22747.6	27151.2	613.54	613.54	613.54	31117.4	20444.4	20951.2	C02714	ko00330,ko01100	C02714	-
120.08	103.05	119.073	C8H9N	[M+H]+	N-Benzylmethylene isomethylamine	Alkaloids	-	1	3.17517e+06	2.85706e+06	2.86123e+06	3.62639e+06	2.91159e+06	2.99345e+06	1.08632e+06	902460	965102	4.36849e+06	2.8282e+06	2.30838e+06	-	-	-	-
104.071	58.0659	103.063	C4H9NO2	[M+H]+	N-Ethylglycine*	Amino acids and derivatives	627-01-0	3	5.04059e+06	4.25249e+06	4.40584e+06	3.26579e+06	2.70813e+06	2.83696e+06	3.46207e+06	3.15641e+06	3.22133e+06	4.89109e+06	4.24136e+06	4.60465e+06	-	-	-	-
146.08	70.065	145.074	C6H11NO3	[M+H]+	N-Hydroxypipecolic acid	Alkaloids	115819-92-6	3	537328	499407	502270	413942	338630	468985	34149.3	49373.9	34235.9	409225	372770	257072	-	-	-	-
130.086	84.0812	129.079	C6H11NO2	[M+H]+	N-Methyl-L-proline*	Amino acids and derivatives	475-11-6	3	2.33619e+06	2.36081e+06	2.50263e+06	838731	776817	642662	1.1153e+06	1.11839e+06	934861	2.88483e+06	2.22933e+06	1.85799e+06	C22223	-	C22223	-
146.081	82.0656	145.074	C6H11NO3	[M+H]+	N-Methyl-Trans-4-Hydroxy-L-Proline	Amino acids and derivatives	4252-82-8	3	165198	164449	230817	96049.1	111087	82749.5	87301.7	91587.7	75753	157570	107473	94499.6	-	-	-	-
189.134	70.0652	188.127	C7H16N4O2	[M+H]+	N-Monomethyl-L-arginine*	Amino acids and derivatives	17035-90-4	3	164430	174542	171446	141549	108205	105098	116621	126199	106777	169408	161554	210015	C03884	-	C03884	-
326.31	62.06	325.298	C20H39NO2	[M+H]+	N-Oleoylethanolamine	Alkaloids	111-58-0	1	1.06233e+06	994503	945776	411070	388098	390243	488671	476414	460023	676623	629178	554021	C20792	-	C20792	-
245.09	203.08	246.1	C13H14N2O3	[M-H]-	N-acetyl-tryptophan	Amino acids and derivatives	-	3	1008.68	1008.68	6591.58	31679.3	45334.7	25346.9	67100.6	57225.7	82187.7	22265.9	25188.9	21706.7	-	-	-	-
158.08	116.08	159.089	C7H13NO3	[M-H]-	N-acetylvaline	Amino acids and derivatives	-	2	101168	118747	93005.8	95458.6	89464.2	77831.8	94989.4	74139.7	77882.2	122805	139581	123143	-	-	-	-
328.13	310.12	327.132	C15H21NO7	[M+H]+	N-benzoyl-2-aminoethyl-β-D-glucopyranoside	Alkaloids	-	1	92179.1	96381.7	80745.9	253780	252090	251304	218512	206202	184230	152967	174171	175862	-	-	-	-
312.124	160.04	313.131	C18H19NO4	[M-H]-	N-benzoyl-L-tyrosine ethyl ester	Amino acids and derivatives	3483-82-7	3	22512.9	22512.2	22974.4	13378	9765.26	11271.1	10817.4	7060.44	11875	18361.4	18609.7	18160.4	-	-	-	-
136.07	91.05	135.068	C8H9NO	[M+H]+	N-benzylformamide	Alkaloids	6343-54-0	3	2.06319e+06	1.83931e+06	2.174e+06	1.66873e+06	1.45492e+06	1.52114e+06	1.18751e+06	1.09984e+06	1.15218e+06	2.96327e+06	2.38407e+06	2.09443e+06	C15561	-	C15561	-
250.073	88.0441	251.079	C12H13NO5	[M-H]-	N-carboxy-N-(2-oxo-2-phenylethyl)-L-alanine	Amino acids and derivatives	-	3	61647.7	69722.3	59953.3	20865.7	46673.4	31878.5	38023.2	20137.4	19283.5	93103.4	104494	132695	-	-	-	-
216.088	130.086	217.095	C9H15NO5	[M-H]-	N-malonylleucine	Amino acids and derivatives	-	3	48734.8	53005.3	44119.4	43712.8	54270.3	48719.9	45979.1	68067.4	45979.2	65900.8	78294.5	72878.6	-	-	-	-
174.124	70.0655	173.116	C7H15N3O2	[M+H]+	N5-(1-Iminoethyl)-L-ornithine	Amino acids and derivatives	36889-13-1	3	963746	861031	909372	683581	633115	720341	372195	396601	367215	583080	785699	711902	-	-	-	-
312.13	180.09	311.123	C12H17N5O5	[M+H]+	N6-(2-Hydroxyethyl)adenosine*	Nucleotides and derivatives	4338-48-1	1	920297	920052	906228	254085	274749	242299	689822	619578	637933	774500	717309	614338	-	-	-	-
189.123	126.091	188.116	C8H16N2O3	[M+H]+	N6-Acetyl-L-lysine	Amino acids and derivatives	692-04-6	3	150770	140144	81102	72887.4	41517.4	58994.7	54490	45743.6	42853.3	90044.5	93675.6	76258.4	C02727	ko00310,ko01100	C02727	-
413.14	162.04	412.134	C15H20N6O8	[M+H]+	N6-Threonylcarbamoyladenosine	Nucleotides and derivatives	24719-82-2	1	243919	155815	195235	214727	193974	181481	216883	204471	228677	192505	248528	213706	-	-	-	-
282.12	150.079	281.112	C11H15N5O4	[M+H]+	N6-methyladenosine	Nucleotides and derivatives	1867-73-8	3	155717	134810	115825	71789	83791.2	94942.7	172120	159555	129291	109549	116545	100775	-	-	-	-
298.115	166.072	297.107	C11H15N5O5	[M+H]+	N7-Methylguanosine	Nucleotides and derivatives	20244-86-4	3	65610.1	77160.1	79923.2	65265.9	53639.2	64465.7	143483	127553	97400.4	77749.3	72901.2	73808.6	C20674	-	C20674	-
203.15	70.0653	202.143	C8H18N4O2	[M+H]+	NG,NG-Dimethyl-L-arginine	Amino acids and derivatives	30315-93-6	3	134902	117953	139937	117549	71336.5	114692	32695.9	45442.3	78639.8	130549	108203	116856	C03626	-	C03626	-
273.076	153.018	272.068	C15H12O5	[M+H]+	Naringenin (5,7,4'-Trihydroxyflavanone)	Flavonoids	480-41-1	3	27084.2	27081.5	34195.2	58958.7	70898.6	75040.2	31123.1	20118.9	34128	34840.3	24620	33019.5	C00509	ko00941,ko00943,ko01100,ko01110	C00509	-
433.12	271.065	434.121	C21H22O10	[M-H]-	Naringenin-4'-O-glucoside	Flavonoids	-	3	205684	176625	224653	194456	224810	218807	235705	240494	184682	240584	224707	239868	-	-	-	-
579.172	271.062	580.179	C27H32O14	[M-H]-	Naringenin-7-O-Neohesperidoside(Naringin)*	Flavonoids	10236-47-2	3	58831.4	50314.5	54359.4	60833.9	50289	43730.9	52373.6	34442.8	30888.2	35555.6	56844	74261.7	C09789	ko00941,ko01100	C09789	-
579.172	271.061	580.179	C27H32O14	[M-H]-	Naringenin-7-O-Rutinoside(Narirutin)*	Flavonoids	14259-46-2	3	71208.6	75432	58305	62280.6	55612.5	47494.4	55438.6	58125	58316.1	50064.6	38405	43832.7	C09793	-	C09793	-
433.11	271.07	434.121	C21H22O10	[M-H]-	Naringenin-7-O-glucoside (Prunin)	Flavonoids	529-55-5	3	28540.3	52386.1	37709.3	4342.03	4342.03	21710.2	33362.9	31012.7	46765.8	106721	73804.2	99993.3	C09099	ko00941,ko01100	C09099	-
447.13	285.077	448.137	C22H24O10	[M-H]-	Neosakuranin	Flavonoids	-	3	2.90905e+06	2.91134e+06	2.66387e+06	5.96832e+06	5.56846e+06	5.07408e+06	1.25775e+06	1.3154e+06	1.59858e+06	2.93761e+06	3.07705e+06	3.16937e+06	-	-	-	-
304.15	185.093	303.143	C12H21N3O6	[M+H]+	Nicotianamine	Alkaloids	34441-14-0	3	271481	248233	214831	175588	145556	170207	181491	135014	125902	218698	300992	304529	C05324	ko00270,ko00999,ko01100,ko01110	C05324	-
123.06	80.05	122.048	C6H6N2O	[M+H]+	Nicotinamide	Others	98-92-0	3	301816	319687	207138	351946	339137	325259	325886	398814	400735	362621	316610	290693	C00153	ko00760,ko01100,ko01240	C00153	-
256.082	124.039	256.082	C11H14NO6+	[M]+	Nicotinate D-ribonucleoside	Others	17720-18-2	3	4.70977e+06	4.01959e+06	4.24367e+06	5.10061e+06	4.63453e+06	4.33796e+06	4.71205e+06	4.27519e+06	3.9978e+06	5.11196e+06	4.88783e+06	5.15018e+06	C05841	ko00760,ko01100	C05841	-
138.052	78.0328	137.048	C7H7NO2	[M+H]+	Nicotinic Acid Methyl Ester(Methyl Nicotinate)	Alkaloids	93-60-7	3	24509.9	17289.8	18597.3	10295.5	23660	21408.4	41369	36480.1	24785.9	38511.6	19896.8	28576.2	-	-	-	-
124.04	78.03	123.032	C6H5NO2	[M+H]+	Nicotinic acid (Vitamin B3)	Others	59-67-6	1	3.58781e+06	3.03959e+06	3.17451e+06	1.40618e+06	1.18058e+06	1.25795e+06	2.48052e+06	2.44154e+06	2.16424e+06	2.91061e+06	2.54399e+06	2.21766e+06	C00253	ko00760,ko00960,ko01100,ko01110,ko01240	C00253	-
664.116	136.062	663.109	C21H27N7O14P2	[M+H]+	Nicotinic acid adenine dinucleotide	Nucleotides and derivatives	53-84-9	3	12569.1	17148.7	22446.5	65031.5	64942.4	61340.1	28874	28171.7	22197.2	36762.6	42854.7	36769	C00003	ko00190,ko00730,ko00760,ko01100,ko01240	C00003	-
625.18	317.07	624.169	C28H32O16	[M+H]+	Nitensoside B	Lignans and Coumarins	-	3	217570	1.63979e+06	1.57215e+06	217570	2.44805e+06	2.60195e+06	217570	1.08785e+06	217570	2.92395e+06	2.90675e+06	3.13026e+06	-	-	-	-
403.139	373.096	402.132	C21H22O8	[M+H]+	Nobiletin (5,6,7,8,3',4'-Hexamethoxyflavone)	Flavonoids	478-01-3	3	10335.5	13158.9	11229.4	6108.25	9322.84	3893.03	11610.8	13776.5	9690.61	11964.8	14431.7	12579.9	C10112	-	C10112	-
665.215	485.15	666.222	C24H42O21	[M-H]-	Nystose	Others	13133-07-8	3	24659.4	27743.6	28442.4	11706	19328.5	8393.06	14558.6	11780.2	27005	40087.3	31370.7	31578.9	-	-	-	-
162.08	56.05	161.069	C6H11NO4	[M+H]+	O-Acetyl-L-homoserine	Amino acids and derivatives	250736-84-6	3	217326	207719	227210	143442	174292	142980	196232	142949	154380	245222	202294	213749	-	-	-	-
148.06	88.0393	147.053	C5H9NO4	[M+H]+	O-Acetylserine	Amino acids and derivatives	5147-00-2	3	96445.7	64912.4	84439.4	231025	238754	216410	95239.9	109441	91308.1	143091	145966	129514	C00979	ko00270,ko00908,ko00920,ko01100,ko01110,ko01200,ko01230,ko04122	C00979	-
325.11	147.04	324.1	C19H16O5	[M+H]+	O-Demethyldemethoxycurcumin	Phenolic acids	-	3	207441	222955	181506	7945.74	7945.74	7945.74	207765	239660	232915	152731	146185	194398	-	-	-	-
339.09	177.05	338.079	C19H14O6	[M+H]+	O-Feruloyl 3-hydroxycoumarin	Lignans and Coumarins	-	3	71134.4	72267.3	57085.6	56088	87523.3	73376.7	88879.1	54276	72562.9	86982.1	53485	104736	-	-	-	-
184.073	125.001	184.073	C5H15NO4P+	[M]+	O-Phosphocholine	Alkaloids	107-73-3	3	898051	866263	792801	811077	752629	762694	423456	408523	372753	933120	839662	784873	C00588	ko00564,ko01100	C00588	-
262.048	216.043	261.04	C9H12NO6P	[M+H]+	O-phosphate-L-tyrosine	Amino acids and derivatives	21820-51-9	3	19701.7	18842.5	19143.2	24032.6	24636.4	22203.9	35780.4	28778.1	36453.6	18564.6	23077.3	19643.6	C06501	-	C06501	-
282.28	69.07	281.272	C18H35NO	[M+H]+	Octadec-2-enamide*	Alkaloids	-	1	79610	58848.1	60428.9	32961.5	37836.5	47853.1	31593.1	31865.6	38582.4	33623.6	32791.9	26793.1	-	-	-	-
282.279	69.0696	281.272	C18H35NO	[M+H]+	Octadec-8-enamide*	Alkaloids	-	1	105854	75170.4	83399.8	43671.6	54173.1	66338.8	49730	50143.3	57392.4	39669.5	39207	38362.8	-	-	-	-
279.232	149.132	278.225	C18H30O2	[M+H]+	Octadeca-11,13,15-trienoic acid	Lipids	25575-00-2	3	4.64858e+07	4.55957e+07	4.61108e+07	4.60128e+07	4.25697e+07	4.39937e+07	4.31695e+07	4.39463e+07	4.46188e+07	4.24837e+07	4.45279e+07	4.57941e+07	-	-	-	-
263.24	81.07	262.23	C18H30O	[M+H]+	Octadeca-2,9,12,15-tetraen-1-ol	Others	-	1	163745	159642	152946	179162	190181	182470	242272	226259	230877	174893	184143	197176	-	-	-	-
279.23	81.07	278.225	C18H30O2	[M+H]+	Octadeca-9,12,15-trienoic acid	Lipids	28290-79-1	1	4.66658e+06	4.78603e+06	4.26476e+06	3.51579e+06	3.48435e+06	3.35562e+06	2.7752e+06	2.74266e+06	2.84117e+06	3.06078e+06	3.30841e+06	3.30228e+06	-	-	-	-
280.26	81.07	279.256	C18H33NO	[M+H]+	Octadecadienamide	Alkaloids	-	1	487404	521377	493300	386131	375865	367845	399356	373084	371665	434226	457369	418945	-	-	-	-
313.24	59.01	314.246	C18H34O4	[M-H]-	Octadecanedioic acid	Lipids	871-70-5	3	94713.7	120815	147110	438267	383715	305389	82143.1	63536.7	86444.7	106877	136238	86509.7	-	-	-	-
377.19	137.06	376.189	C21H28O6	[M+H]+	Octahydrocurcumin	Phenolic acids	36062-07-4	1	44688.4	56991.4	49107.2	48492.2	48086	49874.8	79687.7	95774	80212.3	50873.3	107501	109669	-	-	-	-
143.108	143.108	144.115	C8H16O2	[M-H]-	Octanoic acid	Lipids	124-07-2	3	73621.6	65914.2	61163.9	74656.8	73257.6	72885.2	135717	130433	131632	106510	84889.2	71089.5	C06423	ko00061,ko00785,ko01100,ko01240	C06423	-
282.28	247.24	281.272	C18H35NO	[M+H]+	Oleamide (9-Octadecenamide)	Others	301-02-0	2	5892.81	4495.37	4519.21	2341.77	2525.6	3459.02	2257.95	1891.72	2320.34	2457.5	1913.53	2009.19	C19670	-	C19670	-
155.01	111.02	156.017	C5H4N2O4	[M-H]-	Orotic acid (Vitamin B13)	Others	65-86-1	3	132457	103613	107429	129137	133724	129790	81281.2	100552	92771.7	104365	132711	101289	C00295	ko00240,ko01100,ko01240	C00295	-
174.077	86.0607	173.069	C7H11NO4	[M+H]+	Oxaceprol	Amino acids and derivatives	33996-33-7	3	92344.4	91507.3	85868.9	74744.4	90892.6	85844.4	43717.6	56632.4	44370.4	78707.6	92950.3	96286.7	-	-	-	-
611.15	306.07	612.152	C20H32N6O12S2	[M-H]-	Oxiglutatione	Amino acids and derivatives	27025-41-8	1	44859.8	19910.8	18521.9	37864.7	95626	53108.9	53848.1	56574.3	44307.6	38500	82012.6	115373	C00127	ko00480,ko01100,ko01240	C00127	-
134.059	106.067	133.053	C8H7NO	[M+H]+	Oxindole	Alkaloids	59-48-3	3	239345	233689	211019	4556.55	4556.55	4556.55	31122.9	22782.7	46044.3	192912	176056	132235	C12312	ko00402,ko00999,ko01100,ko01110	C12312	-
313.182	121.03	314.188	C20H26O3	[M-H]-	Oxyphyllacinol	Others	-	3	74082.9	58290.2	190327	162554	149208	160518	99835.3	174706	163588	50987.3	138816	138407	-	-	-	-
167.07	121.066	166.063	C9H10O3	[M+H]+	Paeonol	Phenolic acids	552-41-0	3	1.51338e+06	1.58659e+06	1.5819e+06	1.51769e+06	1.43229e+06	1.43115e+06	1.25526e+06	1.07299e+06	1.40997e+06	1.64205e+06	1.56302e+06	1.54205e+06	C10712	-	C10712	-
239.238	223.242	240.245	C16H32O	[M-H]-	Palmitaldehyde	Lipids	629-80-1	3	6.5203e+07	6.35881e+07	6.4858e+07	6.36536e+07	6.19214e+07	6.13206e+07	6.14039e+07	5.82218e+07	5.87924e+07	5.06636e+07	5.00007e+07	4.96787e+07	C00517	ko00071	C00517	-
255.23	237.22	256.24	C16H32O2	[M-H]-	Palmitic acid	Lipids	57-10-3	2	56891.1	54236.1	52187.9	48024.3	49933.3	44249	44804.9	42186.9	41794.5	52528.2	49383.9	48786.4	C00249	ko00061,ko00062,ko00071,ko00073,ko01040,ko01100,ko01212	C00249	-
253.22	235.21	254.225	C16H30O2	[M-H]-	Palmitoleic Acid*	Lipids	373-49-9	3	287961	251790	264039	195520	190856	179516	220863	212069	228038	236251	232409	232606	C08362	ko00061,ko01100	C08362	-
479.12	317.08	478.111	C22H22O12	[M+H]+	Pedaliin	Flavonoids	22860-72-6	3	50928.1	54837.3	57287.6	22774.1	21103.7	26973.9	112617	94891.4	102134	70501.1	68290.6	63094.7	-	-	-	-
315.05	300.028	316.058	C16H12O7	[M-H]-	Pedalitin	Flavonoids	22384-63-0	3	439489	491782	441994	131178	138417	126765	31463.4	37718.5	35983.6	276024	305392	257896	C10119	-	C10119	-
579.17	271.06	579.171	C27H31O14+	[M]+	Pelargonidin-3-O-rutinoside	Flavonoids	-	3	1.03692e+07	1.07431e+07	9.38341e+06	5.94439e+07	5.50065e+07	5.73263e+07	4.82809e+06	4.59836e+06	5.06052e+06	1.58091e+07	1.66372e+07	1.7227e+07	C12644	ko00942	C12644	-
741.22	271.06	741.224	C33H41O19+	[M]+	Pelargonidin-3-O-rutinoside-5-O-glucoside	Flavonoids	202338-79-2	3	22487.3	27723.4	22155.8	165332	260225	153828	121334	102639	104021	92667.2	88282.5	163400	C12645	ko00942	C12645	-
241.217	241.218	242.225	C15H30O2	[M-H]-	Pentadecanoic Acid	Lipids	1002-84-2	3	587328	570480	545004	426215	426360	397616	434537	424797	429406	492138	435257	426060	C16537	-	C16537	-
269.25	269.25	270.256	C17H34O2	[M-H]-	Pentadecanoic acid,14-methyl-,methyl ester	Others	5129-60-2	3	817171	678167	642843	672538	731615	649510	510926	471483	522208	820997	660552	703944	-	-	-	-
477.14	315.086	478.147	C23H26O11	[M-H]-	Persicoside	Flavonoids	28978-03-2	3	80809.1	111399	112426	60199.3	64712.9	77054.8	124246	136683	153394	112874	139676	130673	-	-	-	-
426.23	143.14	425.231	C24H31N3O4	[M+H]+	Phe-Leu-Phe	Amino acids and derivatives	-	3	51215.4	12221.9	127326	107129	31862.6	43445.2	2262.08	2262.08	11310.4	36355.6	33651.1	71791.6	-	-	-	-
313.155	166.086	312.147	C18H20N2O3	[M+H]+	Phe-Phe	Amino acids and derivatives	2577-40-4	3	99402.6	55764.8	87643.4	29602.5	44397.2	25088.8	54978.5	45949	96723.1	103810	133793	138927	-	-	-	-
135.045	92.0274	136.052	C8H8O2	[M-H]-	Phenyl acetate	Phenolic acids	122-79-2	3	65944.6	64523.8	61693.2	76811.1	92337.3	72459.3	48776	27766.7	33980.3	51439.2	58555.1	62186.8	C00548	-	C00548	-
137.06	94.04	136.052	C8H8O2	[M+H]+	Phenylacetic acid	Organic acids	103-82-2	3	5768.51	5768.51	5768.51	97895.7	146735	149966	55261.3	28842.6	41729.3	148787	83712.2	72372.9	C07086	ko00360,ko01100	C07086	-
325.093	119.05	326.1	C15H18O8	[M-H]-	Phenylpropionic acid-O-β-D-glucopyranoside	Phenolic acids	-	3	33055.7	18571.7	28675.5	17003.9	17832.5	11329.9	9745.64	7726.18	10814	30111.5	33460	27795.2	-	-	-	-
597.182	273.08	598.19	C27H34O15	[M-H]-	Phloretin-2'-O-(6''-O-glucoside)glucoside	Flavonoids	-	3	12975.8	18922.2	13817.2	1375.97	1375.97	13746.9	43638.5	48895.2	32726.5	14540.2	15894.4	18217.4	-	-	-	-
581.19	273.08	582.195	C27H34O14	[M-H]-	Phloretin-2'-O-(6''-O-rhamnoside)glucoside	Flavonoids	-	3	1.32367e+06	1.19874e+06	1.13248e+06	1.2483e+06	1.17742e+06	1.24368e+06	537137	524260	586431	840778	943613	891684	-	-	-	-
435.13	167.04	436.137	C21H24O10	[M-H]-	Phloretin-2'-O-glucoside (Phlorizin)	Flavonoids	60-81-1	3	66852.7	57863.7	73327.6	160545	169459	183817	65347.7	58587	57198.1	208904	273356	233057	C01604	ko00941,ko01110	C01604	-
435.128	273.08	436.137	C21H24O10	[M-H]-	Phloretin-4'-O-glucoside (Trilobatin)*	Flavonoids	4192-90-9	3	44348.1	42756.2	33256.2	45567.6	45538.9	51878.3	43098.3	52642.8	54567	322049	272054	307593	-	-	-	-
149.02	65.04	148.016	C8H4O3	[M+H]+	Phthalic anhydride	Phenolic acids	85-44-9	1	2.92033e+07	2.91857e+07	2.68854e+07	2.57656e+07	2.59796e+07	2.47088e+07	2.20588e+07	2.27509e+07	2.22493e+07	2.99008e+07	2.6851e+07	2.45526e+07	-	-	-	-
159.066	97.0649	160.074	C7H12O4	[M-H]-	Pimelic acid*	Organic acids	111-16-0	3	112850	131527	103387	81750.2	68261.6	63537.8	35495.2	29267.4	27857.4	106942	70961.9	65210.2	C02656	ko00780,ko01100,ko01240	C02656	-
561.198	357.134	562.205	C28H34O12	[M-H]-	Pinoresinol-4-O-(6''-acetyl)glucoside	Lignans and Coumarins	-	3	58600.3	61848.5	70460.4	50224	40119.6	42100.1	39975.3	50012.7	35235.3	64321.6	61629.3	75051.3	-	-	-	-
519.187	357.136	520.194	C26H32O11	[M-H]-	Pinoresinol-4-O-glucoside	Lignans and Coumarins	41607-20-9	3	56746.9	56449.2	40332.1	42124.1	37693.3	34072.9	40145.7	23259.7	28736.8	39630	61177.1	72056.2	C17529	-	C17529	-
86.0964	69.0698	85.0891	C5H11N	[M+H]+	Piperidine	Alkaloids	110-89-4	3	397575	351791	337191	168077	181589	165428	114968	141987	87739.1	304584	205764	178755	C01746	ko00960	C01746	-
355.119	340.095	356.126	C20H20O6	[M-H]-	Piperitol	Lignans and Coumarins	52151-92-5	3	614362	606164	564419	556192	537192	501583	127842	272530	257014	310400	385024	339592	C21954	-	C21954	-
165.02	91.0192	166.027	C8H6O4	[M-H]-	Piperonylic acid	Organic acids	94-53-1	3	676064	667914	715374	677817	630808	647610	586654	487924	500663	418983	405929	384194	-	-	-	-
467.12	305.07	466.111	C21H22O12	[M+H]+	Plantagoside	Phenolic acids	78708-33-5	3	251651	278151	256069	116808	87743.7	111897	531516	470688	557964	335867	377243	396785	C17531	-	C17531	-
230.115	70.0659	229.106	C9H15N3O4	[M+H]+	Pro-Asn	Amino acids and derivatives	107856-82-6	3	138509	82743	115415	127708	92235.5	116197	132752	106010	124802	124173	137241	165182	-	-	-	-
231.098	70.0659	230.09	C9H14N2O5	[M+H]+	Pro-Asp	Amino acids and derivatives	85227-98-1	3	99775.9	91593.3	83521.5	46448.6	47955	58498.5	75757.8	58084.9	56997.6	99482.9	85868.9	85697.8	-	-	-	-
360.14	191.07	359.133	C14H21N3O8	[M+H]+	Pro-Glu-Asp	Amino acids and derivatives	-	3	8010.14	3507	11565.8	23670.2	21684.6	19524	160141	192214	175490	63222.6	91714.2	79659.4	-	-	-	-
314.17	270.15	313.164	C14H23N3O5	[M+H]+	Pro-Pro-Thr	Amino acids and derivatives	-	3	2.26801e+06	2.20804e+06	2.37805e+06	1.76841e+06	1.65113e+06	1.87376e+06	751272	667732	712806	3.03406e+06	2.49892e+06	2.68784e+06	-	-	-	-
316.19	258.14	315.179	C14H25N3O5	[M+H]+	Pro-Val-Thr	Amino acids and derivatives	-	3	64907.1	72228.5	65514	1246.76	1246.76	1246.76	39657.2	24611.2	24251.5	84643.2	74459.4	81979.5	-	-	-	-
229.15	142.09	228.147	C11H20N2O3	[M+H]+	Pro-leu	Amino acids and derivatives	52899-07-7	3	1.85267e+06	1.53066e+06	1.72114e+06	1.94251e+06	1.65393e+06	1.66137e+06	2.66636e+06	2.30726e+06	2.17494e+06	1.87552e+06	2.03448e+06	2.19709e+06	-	-	-	-
575.12	285.04	576.127	C30H24O12	[M-H]-	Procyanidin A1*	Tannins	103883-03-0	1	1994.09	20720.7	1994.09	10728.9	12211	9970.45	597215	553486	539905	249666	273493	262941	-	-	-	-
575.12	285.04	576.127	C30H24O12	[M-H]-	Procyanidin A2*	Tannins	41743-41-3	1	1.54153e+06	2.36675e+06	2.26017e+06	347109	361077	425233	970621	825372	1.70486e+06	1.48651e+06	1.8212e+06	2.49465e+06	C10237	-	C10237	-
591.15	289.07	592.158	C31H28O12	[M-H]-	Procyanidin A6	Tannins	-	2	2093.26	2093.26	10466.3	2093.26	2093.26	2093.26	368310	299039	317365	57285.6	85428.2	72111.2	-	-	-	-
577.14	407.08	578.142	C30H26O12	[M-H]-	Procyanidin B2	Tannins	29106-49-8	1	2.05179e+06	2.72589e+06	1.96975e+06	679606	710313	702289	5.94209e+07	6.39549e+07	6.05778e+07	2.16083e+07	2.43003e+07	2.58908e+07	C17639	-	C17639	-
577.14	407.08	578.142	C30H26O12	[M-H]-	Procyanidin B3	Tannins	23567-23-9	1	2.66707e+06	3.15746e+06	2.46823e+06	897662	935711	799267	7.58254e+07	7.49365e+07	7.74319e+07	2.7773e+07	3.11617e+07	3.10635e+07	-	-	-	-
577.135	407.076	578.142	C30H26O12	[M-H]-	Procyanidin B4	Tannins	29106-51-2	3	106806	102144	57281.9	29553.9	32230.2	25961.7	1.20513e+07	1.02803e+07	1.45855e+07	1.96071e+06	1.89415e+06	2.30027e+06	C10238	-	C10238	-
865.2	577.14	866.206	C45H38O18	[M-H]-	Procyanidin C1	Tannins	37064-30-5	1	134067	181842	143856	13857.9	16099.5	18994	7.45922e+06	6.99569e+06	6.74037e+06	2.47962e+06	2.62354e+06	2.72897e+06	C17624	-	C17624	-
139.04	65.04	138.032	C7H6O3	[M+H]+	Protocatechualdehyde	Others	139-85-5	2	350296	276744	230323	202555	181635	190963	197060	162756	191553	352757	309843	196911	C16700	ko00950	C16700	-
167.036	108.025	168.042	C8H8O4	[M-H]-	Protocatechuic Acid Methyl Ester	Phenolic acids	2150-43-8	3	1.12071e+06	975167	909410	2.23439e+06	2.34813e+06	2.327e+06	1.48579e+06	1.49578e+06	1.30612e+06	1.4993e+06	1.57239e+06	1.34209e+06	-	-	-	-
465.102	303.047	466.111	C21H22O12	[M-H]-	Protocatechuic acid 1-O-(Glucosylvanilloyl)	Phenolic acids	-	3	460654	571528	473490	256353	204747	219809	1.14062e+06	1.15259e+06	1.19818e+06	664168	637648	727133	-	-	-	-
491.12	315.07	492.127	C23H24O12	[M-H]-	Protocatechuic acid 4-O-(6''-O-Feruloyl)Glucoside*	Phenolic acids	-	3	906179	1.03783e+06	834149	229435	200315	212763	317950	228575	202952	531415	541669	627212	-	-	-	-
447.12	152.01	448.122	C18H24O13	[M-H]-	Protocatechuic acid glucosyl xyloside	Phenolic acids	-	1	73914.8	90227.7	71171.9	14234.4	14234.4	14234.4	79340.5	104276	87685.8	94012.1	109932	104441	-	-	-	-
315.07	153.02	316.079	C13H16O9	[M-H]-	Protocatechuic acid-4-O-glucoside*	Phenolic acids	-	1	1.87009e+06	1.70429e+06	1.5659e+06	2.24558e+06	1.94345e+06	2.00073e+06	3.43249e+06	3.4329e+06	3.36191e+06	2.73164e+06	2.59507e+06	2.67565e+06	-	-	-	-
279.232	95.0855	278.225	C18H30O2	[M+H]+	Punicic acid (9Z,11E,13Z-octadecatrienoic acid)	Lipids	544-72-9	3	3.88601e+06	3.75162e+06	3.58966e+06	2.71673e+06	2.76691e+06	2.6106e+06	2.0877e+06	1.83223e+06	1.83621e+06	2.94089e+06	2.80937e+06	2.60101e+06	C08364	-	C08364	-
89.1073	72.0808	88.1	C4H12N2	[M+H]+	Putrescine	Alkaloids	110-60-1	3	64453.1	75446.5	76556.8	37492.6	76837.5	42460.1	40136.1	78452.2	44277.6	100528	105563	65055.1	C00134	ko00330,ko00470,ko00480,ko00960,ko01100,ko01110,ko02010	C00134	-
475.14	167.03	476.153	C20H28O13	[M-H]-	Pyrafortunoside A	Phenolic acids	-	3	110483	92674	101820	140427	170371	119382	71709.6	46777.8	51241.3	85370.4	66039	106491	-	-	-	-
188.07	118.07	187.063	C11H9O2N	[M+H]+	Pyran[3,4-b]indole-2-ketone	Alkaloids	-	1	1.17376e+07	1.14068e+07	1.10376e+07	6.206e+06	6.09535e+06	6.2996e+06	1.43499e+07	1.30333e+07	1.64998e+07	1.90565e+07	1.38928e+07	1.64571e+07	-	-	-	-
170.08	134.06	169.074	C8H11NO3	[M+H]+	Pyridoxine	Others	65-23-6	1	5.36625e+06	5.15921e+06	4.40514e+06	2.8479e+06	2.58948e+06	2.80771e+06	4.94971e+06	4.97141e+06	4.58092e+06	5.03422e+06	5.36609e+06	4.36706e+06	C00314	ko00750,ko01100,ko01240	C00314	-
332.134	152.072	331.127	C14H21NO8	[M+H]+	Pyridoxine-5'-O-glucoside	Others	-	3	35230.3	22795.2	29104.6	25828.1	26615.1	31627.2	27273.2	32378.6	24921.3	21867.8	35853.7	37657	C03996	-	C03996	-
130.05	84.05	129.043	C5H7NO3	[M+H]+	Pyroglutamic acid	Amino acids and derivatives	4042-36-8	1	8.10516e+06	7.27893e+06	8.1263e+06	2.55474e+06	2.16408e+06	2.18343e+06	5.67254e+06	5.53795e+06	4.5291e+06	7.5186e+06	6.11543e+06	6.34704e+06	-	-	-	-
72.0808	55.0541	71.0735	C4H9N	[M+H]+	Pyrrolidin	Alkaloids	123-75-1	3	122640	124781	126234	61084.3	34635.9	29348.3	54838.7	62025.4	54115.1	108193	80073.6	73582.2	-	-	-	-
319.045	273.04	318.038	C15H10O8	[M+H]+	Quercetagetin; 3,3',4',5,6,7-Hexahydroxyflavone	Flavonoids	90-18-6	3	65281.6	48194.8	64667.7	70434.9	109694	75219.2	32203.7	17075.5	27224	67503.6	64109	77959.2	C10122	-	C10122	MetMap116
627.157	303.05	626.148	C27H30O17	[M+H]+	Quercetin-3,4'-O-di-glucoside	Flavonoids	29125-80-2	3	79774.4	58735.6	40559.1	52778	63683.7	97655.4	247896	241368	222097	100183	67990.3	167628	-	-	CM00614	MetMap116
757.218	303.051	756.211	C33H40O20	[M+H]+	Quercetin-3-O-(2''-O-Rhamnosyl)rutinoside	Flavonoids	55696-57-6	3	379948	321915	263918	591.543	591.543	591.543	131332	129326	167603	66123.3	62849.7	76030.9	-	-	-	-
611.16	303.05	610.153	C27H30O16	[M+H]+	Quercetin-3-O-(2''-O-rhamnosyl)galactoside*	Flavonoids	-	2	26918	29931.2	20994.3	188362	147757	177451	609.748	609.748	609.748	37428.7	40023	33235.4	-	-	-	-
585.089	301.035	586.096	C27H22O15	[M-H]-	Quercetin-3-O-(4''-O-galloyl)arabinoside	Flavonoids	-	3	142.643	142.643	142.643	16089.3	24834.2	19891.3	142.643	142.643	142.643	141803	210527	194972	-	-	CM00588	MetMap116
507.117	303.052	506.106	C23H22O13	[M+H]+	Quercetin-3-O-(6''-O-acetyl)glucoside	Flavonoids	-	3	13198.6	15146.2	14077.6	1015.59	5734.93	1015.59	27826.7	1015.59	1015.59	8486.34	22558.1	18528.1	-	-	-	-
549.089	300.032	550.096	C24H22O15	[M-H]-	Quercetin-3-O-(6''-O-malonyl)glucoside	Flavonoids	96862-01-0	3	1.29089e+06	1.31373e+06	1.35136e+06	490574	439397	452950	5.86566e+06	6.35357e+06	6.11016e+06	2.00696e+06	2.50783e+06	2.86961e+06	C12638	ko00944	C12638	-
465.102	303.061	464.096	C21H20O12	[M+H]+	Quercetin-3-O-alloside; Isohyperoside*	Flavonoids	35589-21-0	1	1.24559e+06	1.76488e+07	1.5383e+07	1.24559e+06	6.22793e+06	6.41184e+06	1.24559e+06	2.99622e+07	1.24559e+06	2.06487e+07	2.46698e+07	2.60102e+07	-	-	CM00680	MetMap116
433.08	300.03	434.085	C20H18O11	[M-H]-	Quercetin-3-O-arabinoside	Flavonoids	22255-13-6	3	3.38963e+06	3.5273e+06	3.01974e+06	1.53151e+06	1.37102e+06	1.37753e+06	1.38483e+07	1.44113e+07	1.42571e+07	5.82924e+06	6.34428e+06	6.70319e+06	-	-	CM00560	MetMap116
465.1	303.06	464.096	C21H20O12	[M+H]+	Quercetin-3-O-galactoside (Hyperin)*	Flavonoids	482-36-0	1	1.54811e+07	1.2333e+07	1.23502e+07	6.7843e+06	4.49881e+06	5.55889e+06	3.2826e+07	2.58962e+07	3.25737e+07	1.83482e+07	2.03219e+07	2.09891e+07	C10073	-	C10073	-
465.1	303.05	464.096	C21H20O12	[M+H]+	Quercetin-3-O-glucoside (Isoquercitrin)*	Flavonoids	482-35-9	1	1.17862e+07	1.11309e+07	1.04385e+07	4.35176e+06	4.05914e+06	4.71703e+06	2.45839e+07	2.21177e+07	2.39183e+07	1.47138e+07	1.76463e+07	1.79409e+07	C05623	ko00944,ko01100,ko01110	C05623	-
611.16	303.05	610.153	C27H30O16	[M+H]+	Quercetin-3-O-neohesperidoside	Flavonoids	29662-79-1	1	240602	181872	208160	3077.65	3077.65	3077.65	181849	135492	158914	55448.9	53125.5	64391.4	-	-	-	-
449.108	303.05	448.101	C21H20O11	[M+H]+	Quercetin-3-O-rhamnoside(Quercitrin)	Flavonoids	522-12-3	3	32727.7	53605.9	34692.6	20755.5	7834.56	18686.9	130145	104201	92638.9	52566.8	59806.4	65765.5	C01750	ko00944	C01750	-
611.16	303.05	610.153	C27H30O16	[M+H]+	Quercetin-3-O-rutinoside (Rutin)*	Flavonoids	153-18-4	1	5.07659e+06	5.24521e+06	4.29243e+06	8.0452e+06	7.08007e+06	6.48989e+06	4.00275e+06	3.14686e+06	3.00927e+06	7.11615e+06	6.91615e+06	7.85668e+06	C05625	ko00944,ko01100,ko01110	C05625	-
627.156	303.058	626.148	C27H30O17	[M+H]+	Quercetin-3-O-sophoroside (Baimaside)	Flavonoids	18609-17-1	3	428294	348126	352707	696517	763933	808640	640129	494978	505755	528283	483427	564733	C12667	ko00944,ko01110	C12667	-
435.092	303.061	434.085	C20H18O11	[M+H]+	Quercetin-3-O-xyloside (Reynoutrin)*	Flavonoids	549-32-6	3	1.21758e+06	1.17332e+06	1.11885e+06	544370	474267	471921	3.83316e+06	3.60127e+06	3.62626e+06	1.68144e+06	2.01871e+06	1.95264e+06	-	-	CM00561	MetMap116
463.088	301.036	464.096	C21H20O12	[M-H]-	Quercetin-4'-O-glucoside (Spiraeoside)	Flavonoids	20229-56-5	3	2.1172e+07	1.87042e+07	1.89912e+07	8.26568e+06	8.79957e+06	8.23196e+06	4.36196e+07	4.39836e+07	3.75244e+07	2.43062e+07	2.75373e+07	2.60124e+07	-	-	CM00567	MetMap116
465.1	303.05	464.096	C21H20O12	[M+H]+	Quercetin-5-O-β-D-glucoside*	Flavonoids	-	1	1.24078e+07	1.16423e+07	1.07892e+07	4.25219e+06	4.46088e+06	4.40235e+06	2.48643e+07	2.49229e+07	2.62357e+07	1.49755e+07	1.76224e+07	1.79651e+07	-	-	CM00568	MetMap116
713.15	303.06	712.149	C30H32O20	[M+H]+	Quercetin-7-O-(2''-malonyl)glucosyl-5-O-glucoside	Flavonoids	-	2	71632.5	51421.3	53959.4	48278.1	27898.3	34627.5	277325	194745	219577	96165.4	89320.8	92629.1	-	-	CM00621	MetMap116
463.09	301.04	464.096	C21H20O12	[M-H]-	Quercetin-7-O-glucoside	Flavonoids	491-50-9	1	12873263	1.4382e+07	1.31379e+07	7.27538e+06	9.04963e+06	7.8479e+06	3.36818e+07	3.32695e+07	3.63714e+07	1.78419e+07	2.36912e+07	2.3527e+07	C12639	-	C12639	MetMap116
611.16	303.05	610.153	C27H30O16	[M+H]+	Quercetin-7-O-rutinoside*	Flavonoids	147714-62-3	1	5.05534e+06	4.76325e+06	4.15398e+06	6.96202e+06	6.15111e+06	6.32443e+06	3.66182e+06	2.78454e+06	2.45538e+06	6.204e+06	8.43679e+06	6.28007e+06	-	-	CM00602	MetMap116
191.06	85.03	192.063	C7H12O6	[M-H]-	Quinic Acid	Organic acids	77-95-2	3	4.54062e+07	4.53602e+07	4.35445e+07	4.83331e+07	5.07933e+07	4.87735e+07	2.09716e+07	2.12905e+07	2.00296e+07	2.94646e+07	3.61089e+07	3.63549e+07	C00296	ko00400,ko01100	C00296	-
293.21	275.2	294.219	C18H30O3	[M-H]-	Rabdosia acid A	Lipids	-	3	389393	395220	390253	327789	348506	311616	216685	210049	229406	319216	328057	321656	-	-	-	-
503.162	179.055	504.169	C18H32O16	[M-H]-	Raffinose*	Others	512-69-6	3	150243	134663	129159	152328	163656	260239	127044	143481	142534	157331	215692	277394	C00492	ko00052,ko01100,ko02010	C00492	-
156.102	110.073	155.095	C8H13NO2	[M+H]+	Retronecine	Alkaloids	480-85-3	3	545728	539671	565041	852756	844054	808494	336479	310346	334073	1.0914e+06	880622	854240	-	-	-	-
479.118	317.065	478.111	C22H22O12	[M+H]+	Rhamnetin-3-O-Glucoside*	Flavonoids	27875-34-9	3	3.79641e+06	3.91768e+06	4.09392e+06	1.16828e+06	1.04691e+06	1.14508e+06	3.76834e+06	3.80836e+06	2.94502e+06	4.32765e+06	5.05856e+06	5.04394e+06	-	-	-	-
771.224	317.065	770.227	C34H42O20	[M+H]+	Rhamnetin-3-O-Rutinoside-5-O-rhamnoside*	Flavonoids	-	3	136048	123251	129383	3188.86	6914.94	5728.83	51935.4	55742.2	46614.1	16540.5	37000	32542.7	-	-	-	-
167.11	93.07	166.099	C10H14O2	[M+H]+	Rhododendrol	Phenolic acids	501-96-2	3	1.47484e+06	1.55948e+06	1.86354e+06	1.62215e+06	1.10381e+06	1.10591e+06	2.29838e+06	2.11901e+06	1.93299e+06	3.67936e+06	1.41014e+06	3.00823e+06	-	-	-	-
151.061	59.0139	152.069	C5H12O5	[M-H]-	Ribitol*	Others	488-81-3	3	316660	319938	324739	141644	146009	138022	83312.8	61468.1	71739.4	279077	265702	279690	C00474	ko00040,ko00740,ko01100	C00474	-
377.15	243.09	376.138	C17H20N4O6	[M+H]+	Riboflavin (Vitamin B2)	Others	83-88-5	1	43264.9	20163	25214.6	96945.6	94064.1	91898.8	125706	135037	129512	66048.6	52552.1	58118.9	C00255	ko00740,ko01100,ko01110,ko01240,ko02010	C00255	-
400.146	136.062	399.139	C15H21N5O8	[M+H]+	Ribosyladenosine	Nucleotides and derivatives	-	3	114716	92695.1	110442	53060.2	63745.5	64578.4	37535.8	38965.8	41655.9	94124.9	100127	99002.2	-	-	-	-
311.259	183.139	312.266	C19H36O3	[M-H]-	Ricinoleic acid methyl ester	Lipids	141-24-2	3	63890	64318.3	63047.7	16838.4	18596	18310.2	2828.38	2828.38	2828.38	36588.8	31642.7	31483.5	-	-	-	-
281.14	123.08	282.147	C15H22O5	[M-H]-	Rugosic acid A	Others	-	3	674.61	25594.4	674.61	674.61	674.61	674.61	10171.1	3373.05	13596.3	37594.9	21819.9	30681.5	-	-	-	-
325.114	59.0139	326.121	C12H22O10	[M-H]-	Rutinose	Others	90-74-4	3	303827	245187	285747	237567	229918	210578	230644	231245	294892	264625	279531	306111	C08247	-	C08247	-
322.107	130.05	321.099	C11H19N3O6S	[M+H]+	S-(Methyl)glutathione	Amino acids and derivatives	2922-56-7	3	41063.5	63164.8	47356.7	36074.7	24205	29232.3	44084.3	20785	21747.6	45268.2	50301.7	28260.1	C11347	-	C11347	-
425.09	407.08	426.088	C13H22N4O8S2	[M-H]-	S-Glutathionyl-L-cysteine	Amino acids and derivatives	-	3	49126.2	32683.3	51594.2	12529.4	2505.89	2505.89	709926	1.23102e+06	834405	400967	448506	267829	C05526	ko00270,ko01100	C05526	-
136.04	91.05	135.035	C4H9NO2S	[M+H]+	S-Methyl-L-cysteine	Amino acids and derivatives	1187-84-4	3	1.26646e+06	1.10188e+06	1.15451e+06	917738	815639	889551	798314	971621	738380	1.32732e+06	1.29944e+06	1.15546e+06	C22040	ko02010	C22040	-
266.09	134.048	267.078	C9H17NO6S	[M-H]-	S-Ribosyl-L-homocysteine	Amino acids and derivatives	-	3	37635.5	59240.7	84076.8	98626.5	36202.6	64308.9	77371	60629.4	67981.8	58219.4	95480.8	106053	C03539	ko00270,ko01100,ko01230	C03539	-
285.098	121.029	286.105	C13H18O7	[M-H]-	Salicin	Phenolic acids	138-52-3	3	1544.43	1544.43	1544.43	52110.8	45841.6	50440.2	1544.43	1544.43	1544.43	18377.9	26495.5	23922.2	C01451	ko00010	C01451	-
327.11	123.044	328.116	C15H20O8	[M-H]-	Salicin 6'-Acetate	Phenolic acids	19764-02-4	3	90536.2	69999.3	62743.1	38591	42675.3	38617.4	206644	198587	204959	178670	200138	158414	-	-	-	-
137.03	93.03	138.032	C7H6O3	[M-H]-	Salicylic acid*	Phenolic acids	69-72-7	1	1.44639e+06	1.5141e+06	1.57568e+06	907585	835216	970414	922683	896357	880070	1.39469e+06	1.29183e+06	1.20787e+06	C00805	ko00996,ko01100,ko01110,ko04075	C00805	-
299.077	137.024	300.084	C13H16O8	[M-H]-	Salicylic acid-2-O-glucoside	Phenolic acids	10366-91-3	3	751017	708732	738797	1.04107e+06	1.04124e+06	1.04008e+06	587897	535043	549340	922501	1.02782e+06	1.04852e+06	-	-	-	-
299.111	137.024	300.121	C14H20O7	[M-H]-	Salidroside	Phenolic acids	10338-51-9	3	202414	193685	243712	255611	193578	206408	241785	196051	249660	296047	305355	303143	C06046	ko00350,ko01100	C06046	-
447.13	163.04	448.137	C22H24O10	[M-H]-	Salirepin 6'-O-p-Coumarate	Phenolic acids	-	3	40770.5	25836.5	22749.2	63039.1	40325.2	57042.7	34330.9	18143.2	18889.4	25756.2	33512.6	31887.1	-	-	-	-
193.049	133.025	192.042	C10H8O4	[M+H]+	Scopoletin (7-Hydroxy-6-methoxycoumarin)*	Lignans and Coumarins	92-61-5	3	2.30422e+06	2.02754e+06	1.77885e+06	286632	263484	305960	521508	512736	526949	1.38009e+06	1.22108e+06	1.02149e+06	C01752	ko00999,ko01110	C01752	-
201.11	139.11	202.12	C10H18O4	[M-H]-	Sebacic acid	Organic acids	111-20-6	1	23200.1	30819.5	32335.8	48754.9	50257.2	42144	22569	18314.3	17772.7	45342.8	36776.7	39594	C08277	-	C08277	-
523.218	361.14	524.226	C26H36O11	[M-H]-	Secoisolariciresinol 4-O-glucoside	Lignans and Coumarins	-	3	41659.4	32253.5	37403.2	125226	126574	101944	34104.9	31812.4	41388.9	48961.1	82132.5	79557.6	-	-	-	-
209.07	59.01	210.074	C7H14O7	[M-H]-	Sedoheptulose	Others	3019-74-7	3	638078	624444	589686	542668	656352	638024	717410	660621	627315	591001	635674	675609	C02076	ko00710,ko01100	C02076	-
389.22	209.15	388.21	C19H32O8	[M+H]+	Sedumoside I	Others	-	3	247669	240840	230393	269282	284890	300264	160402	144966	138349	246693	265996	230496	-	-	-	-
205.09	149.02	204.079	C12H12O3	[M+H]+	Senkyunolide B	Others	93236-67-0	3	1.67074e+07	1.59901e+07	1.43172e+07	1.34707e+07	1.33408e+07	1.28543e+07	1.08261e+07	1.16593e+07	1.07212e+07	1.54331e+07	1.3982e+07	1.21217e+07	C09921	-	C09921	-
205.086	149.023	204.079	C12H12O3	[M+H]+	Senkyunolide C	Others	-	3	1.41415e+07	1.45103e+07	1.36072e+07	1.18799e+07	1.15076e+07	1.24275e+07	9.90821e+06	1.27028e+07	1.11624e+07	1.38102e+07	1.20659e+07	1.11316e+07	-	-	-	-
279.16	149.024	278.152	C16H22O4	[M+H]+	Senkyunolide M	Others	146986-60-9	3	189971	187590	181264	158569	171246	158771	132185	119855	124373	180231	161939	155799	-	-	-	-
279.16	149.024	278.152	C16H22O4	[M+H]+	Senkyunolide Q	Others	-	3	277221	265457	266031	268959	248512	228740	210579	225600	205269	230431	264901	217137	-	-	-	-
349.19	111.08	348.176	C12H24N6O6	[M+H]+	Ser-Arg-Ser	Amino acids and derivatives	-	3	687366	690422	604162	281823	311931	285786	592000	550887	413712	567805	607266	676360	-	-	-	-
250.11	120.08	249.096	C8H15N3O6	[M+H]+	Ser-Ser-Gly	Amino acids and derivatives	-	3	270158	248343	259264	129983	116257	140252	797362	771562	437667	217484	252839	230221	-	-	-	-
625.18	317.07	624.169	C28H32O16	[M+H]+	Sexangularetin-3-O-glucoside-7-O-rhamnoside*	Flavonoids	-	1	1.67035e+06	1.7339e+06	1.72791e+06	2.95737e+06	2.11791e+06	2.4232e+06	1.40466e+06	1.0958e+06	1.06704e+06	2.67413e+06	2.91804e+06	2.98041e+06	-	-	-	-
173.046	93.0346	174.053	C7H10O5	[M-H]-	Shikimic acid	Organic acids	138-59-0	3	35109.8	19817.9	26588.6	39554.3	35850	39834.6	54625.7	34469.2	33709.4	79272.5	49136.4	87162.4	C00493	ko00400,ko00996,ko00999,ko01100,ko01110,ko01230,ko01240	C00493	-
517.16	175.04	518.164	C22H30O14	[M-H]-	Sibiricose A5	Phenolic acids	107912-97-0	3	297542	285011	222920	420113	433853	485091	237206	229762	268043	218953	281504	301802	-	-	-	-
209.082	149.06	208.074	C11H12O4	[M+H]+	Sinapinaldehyde	Phenolic acids	4206-58-0	3	316098	366248	294354	327066	359715	302219	360018	342076	303648	205632	219881	227593	C05610	ko00940,ko01100,ko01110	C05610	-
341.087	207.065	340.079	C15H16O9	[M+H]+	Sinapoyl malate	Phenolic acids	92344-58-6	3	26132.8	20822.5	22085.6	38495.6	21910.8	37016.4	16979.9	18953.1	18587.4	27831.9	38849.7	36107.8	C02887	ko00940,ko01110	C02887	-
399.09	205.04	400.101	C17H20O11	[M-H]-	Sinapoylglucuronic acid	Phenolic acids	-	3	100236	110380	118394	6997.32	6997.32	6997.32	152738	134820	114306	88585.5	117819	52356.8	-	-	-	-
487.167	341.108	488.174	C18H32O15	[M-H]-	Solatriose	Others	528-40-5	3	83879.4	28165.3	47299.2	66178.1	72107.9	64425.5	25058.4	24512.1	33682.8	111885	93326.6	91240.8	-	-	-	-
203.223	84.081	202.216	C10H26N4	[M+H]+	Spermine	Alkaloids	71-44-3	3	3.99945e+06	3.46611e+06	3.33757e+06	4.28062e+06	3.30131e+06	4.28056e+06	2.63806e+06	2.08001e+06	2.89826e+06	4.11055e+06	3.48482e+06	4.33684e+06	C00750	ko00330,ko00410,ko00480,ko00770,ko01100,ko01240	C00750	-
144.099	58.0643	143.095	C7H13NO2	[M+H]+	Stachydrine	Alkaloids	471-87-4	3	70704.4	68695.5	76566.4	137050	118076	128809	18772.3	18158.1	27424.4	132360	98032.5	110911	C10172	-	C10172	-
665.215	341.109	666.222	C24H42O21	[M-H]-	Stachyose	Others	470-55-3	3	32154.8	37970.3	51352	36377.5	19430.7	18443.6	23986.7	26805.2	39362.2	32391.5	55934.8	61453.2	C01613	ko00052,ko01100	C01613	-
633.072	301	634.081	C27H22O18	[M-H]-	Strictinin*	Tannins	517-46-4	3	674.777	674.777	17176.7	3373.88	11496.5	12315.4	674.777	674.777	674.777	21457.5	29228.4	50324.7	-	-	-	-
173.082	111.082	174.089	C8H14O4	[M-H]-	Suberic Acid	Organic acids	505-48-6	3	191764	128537	150979	102421	86816.4	89825.1	48162.1	54175.5	41391.1	77824.8	92101.7	88776	C08278	-	C08278	-
117.02	73.03	118.027	C4H6O4	[M-H]-	Succinic acid*	Organic acids	110-15-6	1	1.09984e+08	1.21824e+08	6.86846e+07	8.28929e+07	1.06567e+08	1.02845e+08	5.7721e+07	6.01221e+07	5.31774e+07	7.55219e+07	9.48647e+07	7.10716e+07	C00042	ko00020,ko00190,ko00250,ko00310,ko00350,ko00360,ko00620,ko00630,ko00640,ko00650,ko00760,ko00920,ko01100,ko01110,ko01200	C00042	-
101.02	55.02	100.016	C4H4O3	[M+H]+	Succinic anhydride	Organic acids	108-30-5	1	2.3762e+06	2.04471e+06	2.05386e+06	2.31754e+06	2.46626e+06	2.13928e+06	1.56059e+06	1.87283e+06	1.60326e+06	1.04978e+06	1.04107e+06	871694	C19524	-	C19524	-
101.024	55.0184	102.032	C4H6O3	[M-H]-	Succinic semialdehyde	Organic acids	692-29-5	3	11623.6	16146.8	16233.9	13912.7	27428.2	16230.8	5043.72	9712.71	10433	15565.5	19121.3	16224.9	C00232	ko00250,ko00350,ko00650,ko00750,ko00760,ko01100,ko01200	C00232	-
384.12	252.07	383.108	C14H17N5O8	[M+H]+	Succinyladenosine	Nucleotides and derivatives	4542-23-8	1	1.08828e+07	1.04007e+07	1.00087e+07	9.24741e+06	8.35829e+06	9.74506e+06	9.37328e+06	1.01668e+07	1.00867e+07	1.07212e+07	1.21621e+07	1.05949e+07	-	-	-	-
421.075	241.011	422.082	C12H23O14P	[M-H]-	Sucrose-6-phosphate	Others	-	3	33968.7	48533.3	59522.8	177914	222231	161880	120083	136586	141420	121836	135886	133179	-	-	-	-
181.05	151	182.058	C9H10O4	[M-H]-	Syringaldehyde; 4-Hydroxy-3,5-Dimethoxybenzaldehyde	Others	134-96-3	3	140557	134055	135519	279562	246587	199031	195152	160515	177932	190473	168078	167003	-	-	-	-
621.219	417.156	622.226	C30H38O14	[M-H]-	Syringaresinol-4'-O-(6''-acetyl)glucoside	Lignans and Coumarins	-	3	120778	84019.8	111873	57418.2	65761.7	67758.7	79267.9	79266.3	59303.6	146836	117622	133944	-	-	-	-
359.099	239.059	360.106	C15H20O10	[M-H]-	Syringoyl-D-Glucose	Phenolic acids	-	3	32600.1	30472.6	43446.9	154647	99539.4	99579.9	51406.7	43968.4	46172.3	50154.6	63745.1	38439.5	-	-	-	-
393.19	137.06	392.183	C21H28O7	[M+H]+	Syripinnalignan C	Lignans and Coumarins	-	3	64172.4	59253	67680	86956.1	63348.1	70769.8	45849.3	50079.7	57086.2	77389.9	68770.3	70460.8	-	-	-	-
623.163	315.05	624.169	C28H32O16	[M-H]-	Tamarixetin-3-O-rutinoside	Flavonoids	-	3	810059	716151	795841	888463	1.208e+06	1.00193e+06	472899	443211	462821	945955	1.05816e+06	1.01574e+06	-	-	-	-
325.14	191.08	324.132	C15H20N2O6	[M+H]+	Tatarine	Alkaloids	-	3	77675.1	85066.6	77437.6	79254.4	65836.6	56012.2	43027.8	32748.1	31157.4	63651.4	72374.2	74863	-	-	-	-
303.051	125.024	304.058	C15H12O7	[M-H]-	Taxifolin(Dihydroquercetin)	Flavonoids	480-18-2	3	123161	113597	112585	112740	116801	149451	357774	334168	338475	240849	214095	154592	C01617	ko00941,ko01100,ko01110	C01617	-
465.125	303.051	466.111	C21H22O12	[M-H]-	Taxifolin-3'-O-glucoside	Flavonoids	31106-05-5	3	457037	587250	529377	246035	342311	225095	1.32333e+06	1.09508e+06	1.35461e+06	655245	650310	918707	-	-	-	-
246.24	88.08	245.236	C14H31NO2	[M+H]+	Tetradecasphinganine	Others	-	1	443217	470300	452538	316445	276678	289907	363510	331113	411901	407032	459157	443502	-	-	-	-
302.3	88.08	301.298	C18H39NO2	[M+H]+	Tetradecyldiethanolamine	Alkaloids	18924-66-8	1	264610	266378	253410	180786	181093	215206	221630	198290	190417	286457	307429	313584	-	-	-	-
575.12	449.09	576.127	C30H24O12	[M-H]-	Tetrahydroxyflavan-(4α-8-epicatechin)	Flavonoids	-	2	4.94233e+06	2.88658e+06	2.5866e+06	842273	797384	803071	5.16654e+06	5.54261e+06	5.47822e+06	7.53957e+06	7.29893e+06	7.76403e+06	-	-	-	-
379.17	121.06	378.169	C13H26N6O5S1	[M+H]+	Thr-Arg-Cys	Amino acids and derivatives	-	3	2.13507e+06	2.18524e+06	2.30034e+06	2.3267e+06	2.41296e+06	2.36372e+06	3.92987e+06	3.33604e+06	3.68084e+06	1.66851e+06	2.57531e+06	3.21969e+06	-	-	-	-
332.14	287.11	331.138	C13H21N3O7	[M+H]+	Thr-Pro-Asp	Amino acids and derivatives	-	3	286806	198514	189447	200524	187291	194851	316497	252428	285545	256669	271848	246456	-	-	-	-
283.129	136.076	282.122	C13H18N2O5	[M+H]+	Thr-Tyr	Amino acids and derivatives	145295-02-9	3	22503.3	20665.5	26822.9	15196.5	7900.28	20080.4	17444.4	23708.7	37315.5	25719.7	25804.6	22951.7	-	-	-	-
243.1	127.05	242.09	C10H14N2O5	[M+H]+	Thymidine	Nucleotides and derivatives	50-89-5	1	1.1117e+06	919612	859473	142210	109934	117390	138251	152217	140449	426500	317193	324811	C00214	ko00240,ko01100,ko01232	C00214	-
329.23	211.13	330.241	C18H34O5	[M-H]-	Tianshic acid	Organic acids	-	3	9.72908e+06	9.14303e+06	9.00465e+06	3.03949e+06	3.1901e+06	3.01751e+06	1.87374e+06	1.77306e+06	1.78835e+06	4.40909e+06	3.91184e+06	3.6859e+06	-	-	-	-
387.145	329.139	388.152	C21H24O7	[M-H]-	Trachelogenin	Lignans and Coumarins	34209-69-3	3	197917	204733	185969	89780.8	94216.4	93803.5	50649.3	61600.1	56548.4	88214.3	80929.2	79846.9	C10891	-	C10891	-
711.253	387.149	712.258	C33H44O17	[M-H]-	Trachelogenin-4'-O-gentiobioside	Lignans and Coumarins	106647-13-6	3	70469.8	76171.3	74749	1986.39	9931.97	1986.39	56071	45462.4	48819.1	42561.4	76275.1	42434.5	-	-	-	-
132.065	86.0601	131.058	C5H9NO3	[M+H]+	Trans-4-Hydroxy-L-proline*	Amino acids and derivatives	51-35-4	3	1.47359e+06	1.45262e+06	1.38111e+06	723489	667244	674816	754049	568128	645913	1.41082e+06	1.00571e+06	1.00292e+06	C01157	ko00330,ko00470,ko01100,ko02010	C01157	-
171.14	109.1	170.131	C10H18O2	[M+H]+	Trans-sobrerol	Others	-	3	89291.4	88539.9	83426.6	176227	183267	217572	74848.7	97061.5	89561.6	140610	118679	127797	-	-	-	-
421.075	241.012	422.082	C12H23O14P	[M-H]-	Trehalose 6-phosphate	Others	4484-88-2	3	40371	60873.5	40164.9	95098.7	103159	85539.9	70144.8	70520.8	70377.5	73391.9	84529.6	87707.1	C00689	ko00500,ko01100,ko01110	C00689	-
493.134	331.081	492.127	C23H24O12	[M+H]+	Tricin-7-O-Glucoside	Flavonoids	32769-01-0	3	61107.8	69740	72357.8	27507.5	23685.6	20573.4	83069.1	65434	79021.1	96744	104350	67894.4	-	-	-	-
639.192	331.082	638.185	C29H34O16	[M+H]+	Tricin-7-O-neohesperidoside*	Flavonoids	53766-40-8	3	106661	115426	117566	190712	190325	193962	85425.1	103114	96554.1	199487	179770	188166	-	-	-	-
639.192	331.081	638.185	C29H34O16	[M+H]+	Tricin-7-O-rutinoside*	Flavonoids	-	3	188872	112419	105014	191864	161589	194520	87592.7	83781.7	98673.8	200600	177486	187608	-	-	-	-
243.161	181.158	244.167	C13H24O4	[M-H]-	Tridecanedioic acid	Lipids	505-52-2	3	55265.6	43470	47409.5	46362.8	69841.6	46694	44149.7	41532.6	40287.7	39483.8	43877.7	44316.2	-	-	-	-
138.06	94.07	137.048	C7H7NO2	[M+H]+	Trigonelline	Alkaloids	535-83-1	3	1.36333e+06	1.19865e+06	1.40288e+06	1.28566e+06	1.27449e+06	1.38701e+06	1.3548e+06	1.34408e+06	1.47947e+06	1.5917e+06	1.47429e+06	1.10788e+06	C01004	ko00960	C01004	-
189.16	84.0803	188.153	C9H20N2O2	[M+H]+	Trimethyllysine	Amino acids and derivatives	23284-33-5	3	388812	343762	308815	268460	183936	181770	138520	171122	194050	304513	292439	271929	C03793	ko00310,ko01100	C03793	-
470.22	291.1	469.207	C22H27N7O5	[M+H]+	Trp-Gln-His	Amino acids and derivatives	-	3	827229	854262	879376	434345	464857	446892	734846	564905	533531	483452	551388	600752	-	-	-	-
522.22	504.2	521.21	C27H31N5O4S1	[M+H]+	Trp-Met-Trp	Amino acids and derivatives	-	3	234476	249939	238323	193904	168092	186272	151737	112123	109568	234566	235358	220254	-	-	-	-
352.16	127.04	351.158	C20H21N3O3	[M+H]+	Trp-Phe	Amino acids and derivatives	6686-02-8	3	361200	326262	273215	199637	196943	188072	100417	106912	85641.3	367609	335765	319614	-	-	-	-
295.16	251.14	294.158	C15H22N2O4	[M+H]+	Tyr-Ile	Amino acids and derivatives	-	3	1.00693e+06	800642	838836	516008	210080	455221	1.77954e+06	1.96825e+06	1.98522e+06	1.21246e+06	1.15854e+06	1.50911e+06	-	-	-	-
433.1	59.01	434.115	C20H22N2O7S	[M-H]-	Tyr-Met	Amino acids and derivatives	-	3	1.3683e+06	1.50125e+06	1.33176e+06	381556	508894	418635	908188	893156	807917	924535	999041	1.11031e+06	-	-	-	-
382.2	121.1	381.19	C18H27N3O6	[M+H]+	Tyr-Ser-Leu	Amino acids and derivatives	-	3	301820	272562	241098	273637	250463	260936	309294	267514	238892	318688	405656	437910	-	-	-	-
281.15	149.09	280.142	C14H20N2O4	[M+H]+	Tyr-Val	Amino acids and derivatives	17355-09-8	3	642998	781307	610769	244584	312468	301514	494850	466735	537789	1.03771e+06	929203	1.01279e+06	-	-	-	-
137.061	119.05	138.068	C8H10O2	[M-H]-	Tyrosol; 4-Hydroxyphenylethanol	Phenolic acids	501-94-0	3	202635	180768	179005	118455	109803	111125	106301	133966	119081	182463	180353	161116	C06044	ko00350,ko01100	C06044	-
215.129	153.127	216.136	C11H20O4	[M-H]-	Undecanedioic acid	Lipids	1852-04-6	3	160320	147069	150395	163371	145089	175183	82689	85953.5	86420.9	108266	106414	118116	-	-	-	-
185.15	185.16	186.162	C11H22O2	[M-H]-	Undecylic Acid	Lipids	112-37-8	1	7.03828e+06	7.04749e+06	6.89055e+06	4.42052e+06	4.44982e+06	4.44649e+06	2.47595e+06	2.18246e+06	2.3843e+06	3.90841e+06	3.97714e+06	3.64892e+06	C17715	-	C17715	-
111.02	67.0302	112.027	C4H4N2O2	[M-H]-	Uracil	Nucleotides and derivatives	66-22-8	3	80976.8	95196.1	89947.9	93357.7	89155.5	102525	34469.2	15324.8	21921.2	43507.6	61594.1	61126.7	C00106	ko00240,ko00410,ko00770,ko01100,ko01232	C00106	-
243.06	110.02	244.07	C9H12N2O6	[M-H]-	Uridine	Nucleotides and derivatives	58-96-8	1	155466	144585	229786	121746	77866.9	67068	145005	220266	160034	126835	188372	163777	C00299	ko00240,ko01100,ko01232,ko02010	C00299	-
402.995	158.925	404.002	C9H14N2O12P2	[M-H]-	Uridine 5'-diphosphate	Nucleotides and derivatives	27821-45-0	3	102848	73951.3	49362	122953	100880	61492.2	44368	41529.1	36034.3	62120.3	66957.8	83503.9	C00015	ko00240,ko00908,ko01100,ko01232,ko01240	C00015	-
348.14	290.1	347.133	C13H21N3O8	[M+H]+	Val-Asp-Asp	Amino acids and derivatives	-	3	157626	158969	152254	176449	146783	137674	132095	58705.6	49752.8	105954	123828	124796	-	-	-	-
368.23	153.13	367.222	C17H29N5O4	[M+H]+	Val-His-Ile	Amino acids and derivatives	-	3	281550	284563	270131	68815.6	79854	95629.2	247035	207409	196258	254544	274547	247963	-	-	-	-
231.17	72.0808	230.163	C11H22N2O3	[M+H]+	Val-Leu	Amino acids and derivatives	3989-97-7	3	5390.05	5390.05	5390.05	49200.8	70653.9	57935.2	58126.9	57472.4	47365	55776.4	55034.9	59296.3	-	-	-	-
364.22	167.11	363.216	C19H29N3O4	[M+H]+	Val-Phe-Val	Amino acids and derivatives	-	3	379272	363714	334320	65180.3	71267.6	80577.5	118326	121530	130960	304995	363135	288050	-	-	-	-
330.17	286.14	329.159	C14H23N3O6	[M+H]+	Val-Pro-Asp	Amino acids and derivatives	-	3	605579	712426	578963	486255	427059	483866	479317	393734	959660	769545	849422	804510	-	-	-	-
314.21	296.15	313.2	C15H27N3O4	[M+H]+	Val-Pro-Val	Amino acids and derivatives	-	3	730784	604653	596509	210277	250564	319200	592767	550401	545545	909190	819926	807085	-	-	-	-
281.15	123.08	280.142	C14H20N2O4	[M+H]+	Val-Tyr	Amino acids and derivatives	3061-91-4	3	4.05642e+06	3.65214e+06	3.76767e+06	1.37865e+06	1.19765e+06	1.02011e+06	1.81191e+06	1.28348e+06	1.04226e+06	6.77687e+06	7.51158e+06	5.1807e+06	-	-	-	-
167.03	108.02	168.042	C8H8O4	[M-H]-	Vanillic acid	Phenolic acids	121-34-6	1	1.52989e+06	1.5182e+06	1.41177e+06	2.08668e+06	2.02058e+06	1.99667e+06	637888	523457	377037	1.03434e+06	1.15597e+06	1.03169e+06	C06672	-	C06672	-
181.051	107.015	182.058	C9H10O4	[M-H]-	Vanillic acid methyl ester	Phenolic acids	3943-74-6	3	90227.2	92961.9	91440.4	74231.7	70404.2	91129.1	183988	175553	210972	140354	93506.3	112112	-	-	-	-
151.04	136.017	152.047	C8H8O3	[M-H]-	Vanillin; 4-Hydroxy-3-Methoxybenzaldehyde	Others	121-33-5	3	5.02024e+06	4.54603e+06	4.88404e+06	6.74676e+06	6.79749e+06	7.07685e+06	3.22092e+06	3.16377e+06	3.17997e+06	5.32122e+06	4.39693e+06	4.12844e+06	C00755	ko00996,ko01100,ko01110	C00755	-
315.11	153.02	316.116	C14H20O8	[M-H]-	Vanilloloside	Phenolic acids	74950-96-2	2	481455	507217	496975	370081	427097	309538	508669	489737	463461	467120	518542	540990	-	-	-	-
481.099	331.067	482.106	C21H22O13	[M-H]-	Vanilloyl Galloylglucose	Phenolic acids	-	3	43393.9	43902	38718.4	3276.83	23281.8	3276.83	33533.9	47976.3	61098.6	62985.8	45876.7	45515.7	-	-	-	-
167.07	124.051	166.063	C9H10O3	[M+H]+	Veratraldehyde	Phenolic acids	120-14-9	3	42302.2	26836.3	26831.7	162746	139751	149592	172601	161111	146708	71277.3	73145.3	66226.5	C02201	-	C02201	-
268.106	136.062	267.097	C10H13N5O4	[M+H]+	Vidarabine*	Nucleotides and derivatives	5536-17-4	1	1.66208e+07	1.72091e+07	1.41162e+07	2.05708e+07	2.04733e+07	1.97512e+07	2.00209e+07	1.93738e+07	1.94507e+07	2.16346e+07	2.35589e+07	2.33694e+07	-	-	-	-
151.026	108.02	152.033	C5H4N4O2	[M-H]-	Xanthine	Nucleotides and derivatives	69-89-6	3	235281	215749	242588	23768.3	11879.9	10899.7	33047.8	31191.6	24939.9	107912	103733	110362	C00385	ko00230,ko00232,ko01100,ko01110,ko01232	C00385	-
283.07	151.03	284.076	C10H12N4O6	[M-H]-	Xanthosine	Nucleotides and derivatives	146-80-5	1	817289	866639	841953	260494	260223	273309	658627	582658	580111	442933	540949	556004	C01762	ko00230,ko00232,ko01100,ko01110,ko01232,ko02010	C01762	-
366.08	160.04	367.09	C16H17NO9	[M-H]-	Xanthurenic Acid 8-O-Glucoside	Alkaloids	97451-32-6	3	277804	271206	177584	352718	389975	347522	1.15853e+06	773710	1.14578e+06	483524	485568	529378	-	-	-	-
151.061	59.0139	152.069	C5H12O5	[M-H]-	Xylitol*	Others	87-99-0	3	371420	392891	353703	172867	166166	155657	90662.3	89457.2	57715.2	304835	278470	267763	C00379	ko00040,ko01100,ko02010	C00379	-
136.06	119.04	135.054	C5H5N5	[M+H]+	Zarzissine	Alkaloids	160568-14-9	3	3.53308e+07	3.39564e+07	1.83444e+07	2.66884e+07	2.73619e+07	2.60626e+07	3.10476e+07	2.74127e+07	2.72916e+07	2.75746e+07	2.23736e+07	2.25269e+07	-	-	-	-
335.263	151.07	334.251	C21H34O3	[M+H]+	[10]-Paradol	Phenolic acids	36700-48-8	3	12127.5	12127.5	12127.5	12127.5	12127.5	12127.5	127594	194153	339838	82446.3	209605	101546	-	-	-	-
309.17	137.06	308.162	C17H24O5	[M+H]+	[4]-Gingerol acetyl	Phenolic acids	-	3	1.76953e+06	1.70999e+06	1.80565e+06	186495	447748	439602	703564	632679	553016	1.27767e+06	1.31721e+06	1.32551e+06	-	-	-	-
295.19	137.062	294.183	C17H26O4	[M+H]+	[6]-Gingerol	Phenolic acids	23513-14-6	3	122396	114356	102473	34277.9	43051.2	46181.3	72954.2	60892.9	58244.9	86479.8	107447	89995.3	C10462	ko00945,ko01110	C10462	-
277.18	137.06	276.173	C17H24O3	[M+H]+	[6]-Shogaol	Phenolic acids	555-66-8	3	54810.5	51183.3	53312.2	34037	33671	37283.8	33161.8	35986.6	25581.2	33835.5	48527.6	43706	C10494	-	C10494	-
297.15	133.06	296.141	C19H20O3	[M+H]+	acerogenin E	Phenolic acids	-	3	2.01102e+06	1.83053e+06	1.56179e+06	993933	945758	975031	890769	890056	920945	2.3076e+06	2.71075e+06	2.64328e+06	-	-	-	-
118.08	72.08	117.079	C5H11NO2	[M+H]+	alanine betaine	Alkaloids	-	3	1.77692e+06	1.63764e+06	1.75942e+06	792593	689513	681277	1.71373e+06	1.32215e+06	1.44338e+06	1.69171e+06	1.47552e+06	1.18415e+06	-	-	-	-
175.04	157.03	176.047	C10H8O3	[M-H]-	alpha-Hydrojuglone	Quinones	481-40-3	3	70304.1	56543	53497.1	98652.2	86626.6	83432.9	83939	89104.4	71974.2	91015.4	87889.9	108539	-	-	-	-
295.23	195.14	296.235	C18H32O3	[M-H]-	alpha-Hydroxylinoleic acid*	Lipids	57818-44-7	1	6.92548e+06	6.67521e+06	6.72986e+06	5.18376e+06	5.13955e+06	4.98877e+06	3.87571e+06	3.73498e+06	3.7228e+06	5.05266e+06	4.70535e+06	4.68009e+06	-	-	-	-
451.12	289.07	452.132	C21H24O11	[M-H]-	catechin-4-β-D-galactopyranoside	Flavonoids	-	1	821357	741531	848666	214760	267942	243225	5.34554e+06	5.46612e+06	5.72977e+06	1.03976e+06	1.12425e+06	1.28667e+06	-	-	-	-
352.16	220.12	351.154	C15H21N5O5	[M+H]+	cis-Zeatin riboside	Alkaloids	15896-46-5	3	295349	416946	358760	1488.72	1488.72	11803	47655.3	44073.1	42154.5	170561	130351	108434	-	-	-	-
205.096	146.06	204.09	C11H12N2O2	[M+H]+	cyclo-(Gly-Phe)*	Amino acids and derivatives	10125-07-2	3	1.25558e+07	8.80481e+06	9.21233e+06	5.41385e+06	5.49627e+06	5.5405e+06	1.09755e+07	1.20787e+07	1.06781e+07	1.61876e+07	1.43585e+07	1.31165e+07	-	-	-	-
937.096	463.095	938.102	C41H30O26	[M-H]-	eugeniin	Tannins	-	3	65193	38803.1	39561	26586.5	31197.2	27282.4	78073.8	59120.1	70747.9	76696.4	58351.9	77327.4	-	-	-	-
227.13	183.14	228.136	C12H20O4	[M-H]-	glycoric acid	Others	-	3	152492	130060	135987	135451	118387	121406	115788	110333	110354	141187	156090	144280	-	-	-	-
693.2	175.04	694.211	C32H38O17	[M-H]-	helonioside A	Others	-	3	118402	104332	109137	143585	138555	147740	61312.2	56561.5	70260	84449.2	93304.6	105439	-	-	-	-
431.1	88.99	432.106	C21H20O10	[M-H]-	kwanzoquinone C	Quinones	-	3	4.63834e+06	4.14145e+06	4.2229e+06	1.5094e+07	1.35018e+07	1.86922e+07	2.95933e+07	3.02139e+07	3.73709e+07	2.06563e+07	2.07594e+07	1.82803e+07	-	-	-	-
391.174	179.07	390.168	C21H26O7	[M+H]+	l-(3-hydroxy-4,5-methoxyphenyl)-7-(4-hydroxy-3-methoxyphenyl)hept-1-ene-3,5-diol	Phenolic acids	-	3	52671.2	47344.4	49480.5	6228.66	6228.66	6228.66	31811.9	38335.3	33400.4	39420	49459.2	44337.9	-	-	-	-
324.29	62.06	323.282	C20H37NO2	[M+H]+	linoleoyl ethanolamine	Others	68171-52-8	1	2.23483e+06	2.1245e+06	2.0641e+06	1.5875e+06	1.50541e+06	1.52444e+06	1.87613e+06	1.90701e+06	1.93716e+06	2.23557e+06	2.06482e+06	2.00216e+06	-	-	-	-
349.054	183.03	350.064	C16H14O9	[M-H]-	m-Digallic acid ethyl ester	Tannins	-	3	17984.2	30626.7	11491.2	56583.1	40240	35238.7	19188.8	20233.5	9848.56	19659.8	11460.4	16356.5	-	-	-	-
291.09	139.04	290.079	C15H14O6	[M+H]+	melanoxoin	Others	-	3	1.20182e+07	1.05624e+07	1.08977e+07	7.1878e+06	7.53618e+06	7.56313e+06	6.26309e+07	6.26564e+07	5.94955e+07	3.80136e+07	4.24771e+07	4.17915e+07	-	-	-	-
331.1	125.06	330.095	C14H18O9	[M+H]+	mudanoside A	Phenolic acids	-	3	33853.9	41177.3	44887.6	37631.1	31489.1	18157	29710.4	19808.8	18040.8	46003.1	43298.1	47799.9	-	-	-	-
352.16	220.12	351.154	C15H21N5O5	[M+H]+	n6-(cis-hydroxyisopentenyl)adenosine	Nucleotides and derivatives	-	3	1.27838e+06	1.31049e+06	1.30655e+06	89588	15974.5	51945.5	174735	150841	246738	465739	510999	438031	-	-	-	-
188.07	118.06	187.063	C11H9NO2	[M+H]+	naphthisoxazol A	Alkaloids	-	3	1.42228e+07	1.339e+07	1.30676e+07	7.66011e+06	9.48122e+06	7.96805e+06	1.79116e+07	1.63838e+07	1.48301e+07	2.19141e+07	2.01576e+07	2.08162e+07	-	-	-	-
315.2	119.09	314.188	C20H26O3	[M+H]+	neonootkatol	Others	-	3	276567	287910	314883	388715	378851	407710	347975	346768	306933	398360	369596	395426	-	-	-	-
165.055	119.049	164.047	C9H8O3	[M+H]+	p-Coumaric acid	Phenolic acids	501-98-4	3	714962	685620	572414	588194	798047	769983	707140	665721	592107	654504	615767	568047	C00811	ko00130,ko00350,ko00940,ko00950,ko01100,ko01110	C00811	-
179.07	147.04	178.063	C10H10O3	[M+H]+	p-Coumaric acid methyl ester	Phenolic acids	19367-38-5	1	1.01964e+06	1.05423e+06	1.0483e+06	20646.7	20646.7	20646.7	147266	181008	154877	442899	453356	499877	-	-	-	-
335.039	183.031	336.048	C15H12O9	[M-H]-	p-Dimeric galloyl methyl ester	Phenolic acids	-	3	1525.62	12288.3	1525.62	1525.62	1525.62	7628.1	1525.62	1525.62	1525.62	2.38011e+06	2.30327e+06	2.09258e+06	-	-	-	-
271.081	108.021	272.09	C12H16O7	[M-H]-	p-Hydroxypheny-β-D-allopyranoside*	Phenolic acids	-	3	49476	42092.3	45269.1	89782.3	85708.7	62808.4	73189.5	78522.6	66843.9	77487.9	74738.9	87884.3	-	-	-	-
433.11	161.02	434.121	C21H22O10	[M-H]-	p-Hydroxyphenyl 6-O-(E)-caffeoyl-β-D-allopyranoside*	Phenolic acids	-	3	40616.5	42041.7	61547.5	84651.1	52291.4	41304.1	113046	188063	146619	85831.5	81189.5	81876.8	-	-	-	-
491.14	167.03	492.148	C20H28O14	[M-H]-	picrorhizin	Others	-	3	55802.4	32839.6	40254.2	34534.1	44837.9	42467.5	64830.1	48918.2	59375.8	87209	100236	78878.3	-	-	-	-
579.17	271.06	578.164	C27H30O14	[M+H]+	sophorabioside	Flavonoids	2945-88-2	3	312376	1.21587e+06	351295	2.3487e+06	859777	2.56466e+06	1.40927e+06	2.47066e+06	1.6568e+06	750619	492483	607417	-	-	-	-
179.056	59.0139	180.063	C6H12O6	[M-H]-	sorbose*	Others	3615-56-3	1	7.05248e+06	6.05425e+06	6.56927e+06	6.93006e+06	7.19799e+06	7.02959e+06	4.12566e+06	4.16349e+06	3.79202e+06	6.8841e+06	5.59256e+06	7.14258e+06	C01452	-	C01452	-
313.143	107.049	312.136	C19H20O4	[M+H]+	tetrahydrobisdemethoxycurcumin	Phenolic acids	-	3	124851	146907	118649	123838	118563	77508.8	121639	106124	92215.7	175940	185732	185335	-	-	-	-
145.05	57.03	144.042	C6H8O4	[M+H]+	trans-2-Butene-1,4-dicarboxylic Acid	Organic acids	4436-74-2	1	226465	204363	191337	165362	172893	144215	198848	167847	138046	273789	238138	200045	-	-	-	-
175.024	98.9754	174.016	C6H6O6	[M+H]+	trans-Aconitic acid	Organic acids	4023-65-8	3	384740	253074	255189	330211	266476	289049	284520	255590	219901	409706	226074	305295	C02341	ko00660,ko01100	C02341	-
271.127	147.077	270.126	C17H18O3	[M+H]+	trans-Trimethoxyresveratrol	Others	22255-22-7	3	37785.7	47505.5	42765.6	20527.3	26275.1	23038.9	3734.2	3734.2	3734.2	37909	36603.5	32392.4	-	-	-	-
146.057	118.063	145.053	C9H7NO	[M+H]+	Α-hydroxyquinoline	Alkaloids	-	3	332015	341149	277111	169542	155089	162606	294719	271445	294754	714974	638551	396426	-	-	-	-
357.133	137.059	356.126	C20H20O6	[M+H]+	α-Conidendrin	Others	-	3	37325.2	56694.1	47172.9	49291.7	56378.8	38465.3	20824.8	23707.4	17148.3	43868.8	29410	30324.9	-	-	-	-
339.11	177.05	338.1	C16H18O8	[M+H]+	α-Hydrojuglone glucoside	Quinones	-	3	252502	297249	178659	197119	166277	202018	156584	156711	149348	231943	199042	178691	-	-	-	-
163.04	119.05	164.047	C9H8O3	[M-H]-	α-Hydroxycinnamic Acid*	Phenolic acids	5801-57-0	1	2.73499e+06	2.57463e+06	2.72746e+06	4.0593e+06	2.89506e+06	2.79331e+06	2.99664e+06	2.72744e+06	2.8291e+06	2.98516e+06	2.59277e+06	2.64224e+06	C02763	ko00360,ko01100	C02763	-
145.014	101.024	146.022	C5H6O5	[M-H]-	α-Ketoglutaric acid	Organic acids	328-50-7	3	447369	309178	299275	2.4833e+06	2.38787e+06	2.41339e+06	184031	138668	106885	957341	787440	785226	C00026	ko00020,ko00040,ko00053,ko00220,ko00250,ko00300,ko00310,ko00340,ko00430,ko00470,ko00630,ko00650,ko00660,ko00785,ko01100,ko01110,ko01200,ko01210,ko01230,ko01240	C00026	-
277.22	277.22	278.225	C18H30O2	[M-H]-	α-Linolenic Acid	Lipids	463-40-1	2	1.18927e+08	1.16621e+08	1.15464e+08	1.07616e+08	1.06378e+08	1.05779e+08	1.06655e+08	1.05905e+08	1.05937e+08	1.14839e+08	1.12479e+08	1.11655e+08	C06427	ko00592,ko01040,ko01100,ko01110	C06427	-
117.06	59.01	118.063	C5H10O3	[M-H]-	β-Hydroxyisovaleric acid	Organic acids	625-08-1	1	1.03205e+06	1.07955e+06	1.00653e+06	799995	736060	728493	572651	539054	593929	1.06513e+06	766901	669728	C20827	ko00280,ko01100	C20827	-
243.062	153.031	244.07	C9H12N2O6	[M-H]-	β-Pseudouridine	Nucleotides and derivatives	1445-07-4	3	143953	139456	122483	42340.8	61767.7	73967.6	123050	109860	117278	49085.7	129568	145637	C02067	ko00240,ko01100	C02067	-
104.07	69.03	103.063	C4H9NO2	[M+H]+	γ-Aminobutyric acid	Organic acids	56-12-2	3	1.32703e+06	1.34663e+06	1.40077e+06	682550	760870	616716	836755	917372	837569	924586	981670	707428	C00334	ko00250,ko00330,ko00410,ko00650,ko00760,ko01100	C00334	-
261.145	86.0968	260.137	C11H20N2O5	[M+H]+	γ-Glu-Leu	Amino acids and derivatives	2566-39-4	3	117482	56596.4	120617	85694	113244	60972.2	47001.1	87223.7	83259.1	46081.7	115295	78281.4	-	-	-	-
293.115	164.072	294.122	C14H18N2O5	[M-H]-	γ-Glu-Phe	Amino acids and derivatives	7432-24-8	3	19362.9	28575.4	25647.8	20684	31278.5	24404.5	16862.8	10623.3	17518.1	23746.7	26269.7	36835.7	-	-	-	-
334.139	188.071	333.132	C16H19N3O5	[M+H]+	γ-Glu-Trp	Amino acids and derivatives	66471-20-3	3	42413.9	41280.6	37576	15960.4	18539.1	16499	60519.8	55205	39797.9	51599.6	56212.1	52268.6	-	-	-	-
277.218	59.0143	278.225	C18H30O2	[M-H]-	γ-Linolenic Acid*	Lipids	506-26-3	1	708845	677105	673526	544019	524190	520327	499011	469010	491689	666066	601924	617942	C06426	ko00591,ko01040,ko01100	C06426	-
