# Supplementary material for: Comparison of Different Fruit Shapes of Lanxangia tsaoko: Differences and Relevance of Phenotypes, Antioxidant Activities, and Physicochemical Information
Source: Food Sci Nutr. 2026 Jun 30;14(7):e71993. doi: 10.1002/fsn3.71993 (PMC13316455; doi:10.1002/fsn3.71993)
Supplement: Supplementary file 4 — Appendix S3: Primarily includes specific results of correlation analyses, covering antioxidant activity with metabolites, phenotype with physicochemical and chemical components, volatile substances with non‐volatile substances, non‐volatile substances with spectral features, volatile substances with spectral features, and electronic nose with spectral features. [file FSN3-14-e71993-s002.xlsx]

## Sheet: Antioxidant activity test
Antioxidant	Non-volatile metabolites	correlation	pvalue
FRAP	Lahn004639	0.149062	0.227
FRAP	Wbtp003341	0.0483688	0.314
FRAP	Wbtn004381	0.980662	0.001
FRAP	mws0943	0.166512	0.167
FRAP	MW0012222	0.128832	0.235
FRAP	Lmcn010734	0.158172	0.149
FRAP	Wbmp010530	0.114395	0.219
FRAP	MWSslk126	0.893139	0.007
FRAP	Hmjn008136	0.894947	0.001
FRAP	MWSmce363	0.89836	0.001
FRAP	pme0278	0.645632	0.012
FRAP	Zbyn004323	0.0231092	0.339
FRAP	Jmwn002057	0.356596	0.018
FRAP	Lmbn001609	0.248782	0.039
FRAP	Lssp210384	0.684044	0.007
FRAP	ZbYn010300	0.971692	0.001
FRAP	ZbYn009262	0.958469	0.001
FRAP	Zmpp002571	0.549426	0.02
FRAP	Sakn004407	0.823201	0.008
FRAP	Lmmn004912	0.275589	0.032
ABTS	Lahn004639	0.0539166	0.366
ABTS	Wbtp003341	-0.0134596	0.463
ABTS	Wbtn004381	0.844342	0.001
ABTS	mws0943	0.586279	0.014
ABTS	MW0012222	0.273432	0.033
ABTS	Lmcn010734	0.366765	0.03
ABTS	Wbmp010530	0.289717	0.05
ABTS	MWSslk126	0.504756	0.018
ABTS	Hmjn008136	0.770717	0.001
ABTS	MWSmce363	0.670071	0.01
ABTS	pme0278	0.921393	0.001
ABTS	Zbyn004323	-0.0264023	0.462
ABTS	Jmwn002057	0.172135	0.111
ABTS	Lmbn001609	0.654192	0.008
ABTS	Lssp210384	0.949991	0.001
ABTS	ZbYn010300	0.674619	0.014
ABTS	ZbYn009262	0.929479	0.001
ABTS	Zmpp002571	0.269214	0.079
ABTS	Sakn004407	0.45246	0.028
ABTS	Lmmn004912	0.705539	0.004
DPPH	Lahn004639	0.130396	0.239
DPPH	Wbtp003341	0.0327009	0.352
DPPH	Wbtn004381	0.983761	0.001
DPPH	mws0943	0.251756	0.068
DPPH	MW0012222	0.157493	0.133
DPPH	Lmcn010734	0.200867	0.081
DPPH	Wbmp010530	0.147429	0.161
DPPH	MWSslk126	0.842073	0.01
DPPH	Hmjn008136	0.899169	0.001
DPPH	MWSmce363	0.876796	0.001
DPPH	pme0278	0.729356	0.002
DPPH	Zbyn004323	0.00991102	0.37
DPPH	Jmwn002057	0.326868	0.027
DPPH	Lmbn001609	0.334036	0.027
DPPH	Lssp210384	0.767508	0.008
DPPH	ZbYn010300	0.939648	0.001
DPPH	ZbYn009262	0.981031	0.001
DPPH	Zmpp002571	0.507835	0.018
DPPH	Sakn004407	0.770537	0.009
DPPH	Lmmn004912	0.36807	0.021

## Sheet: Correlation of phenotypes with 
Phenotype	Volatile substance	correlation	pvalue
L*	Organoheterocyclic compounds	0.261382	0.105
L*	Hydrocarbons	0.211498	0.185
L*	Benzenoids	0.187032	0.177
L*	Lipids and lipid-like molecules	0.227088	0.16
L*	Ketones	0.250641	0.144
L*	Esters	0.219888	0.156
L*	Alcohols	0.351062	0.047
L*	Ethers	0.29603	0.119
L*	Heterocyclic_Compounds	0.0709494	0.329
L*	Carboxylic_Acids	0.239373	0.137
L*	Aldehydes	0.385112	0.034
L*	Phenylpropanoids and polyketides	0.103114	0.33
L*	Organohalogen compounds	0.142736	0.23
L*	Organic acids and derivatives	0.197777	0.185
L*	Organic 1,3-dipolar compounds	0.13571	0.228
L*	Organic oxygen compounds	0.210035	0.176
L*	Organosulfur compounds	0.21998	0.14
L*	Organometallic compounds	0.166505	0.241
L*	Alkaloids and derivatives	-0.0630136	0.549
L*	W1C	-0.175096	0.797
L*	W5S	-0.129539	0.741
L*	W3C	-0.272635	0.964
L*	W6S	-0.0591711	0.587
L*	W5C	-0.262173	0.932
L*	W1S	-0.142379	0.853
L*	W1W	-0.091157	0.696
L*	W2S	-0.166583	0.792
L*	W2W	-0.0643978	0.637
L*	W3S	-0.24953	0.881
a*	Organoheterocyclic compounds	0.504612	0.01
a*	Hydrocarbons	0.565634	0.004
a*	Benzenoids	0.323157	0.03
a*	Lipids and lipid-like molecules	0.562007	0.003
a*	Ketones	0.517633	0.004
a*	Esters	0.372419	0.03
a*	Alcohols	0.258515	0.071
a*	Ethers	0.439272	0.009
a*	Heterocyclic_Compounds	0.411286	0.019
a*	Carboxylic_Acids	0.392584	0.036
a*	Aldehydes	0.219092	0.096
a*	Phenylpropanoids and polyketides	0.373436	0.012
a*	Organohalogen compounds	0.499084	0.012
a*	Organic acids and derivatives	0.556448	0.006
a*	Organic 1,3-dipolar compounds	0.497007	0.012
a*	Organic oxygen compounds	0.560721	0.005
a*	Organosulfur compounds	0.506803	0.011
a*	Organometallic compounds	0.471283	0.008
a*	Alkaloids and derivatives	-0.0533813	0.614
a*	W1C	-0.0452242	0.55
a*	W5S	0.520651	0.012
a*	W3C	0.000315206	0.392
a*	W6S	-1.87746e-05	0.41
a*	W5C	-0.0954414	0.681
a*	W1S	0.175565	0.114
a*	W1W	0.693389	0.01
a*	W2S	0.0254848	0.368
a*	W2W	0.76821	0.005
a*	W3S	-0.207959	0.926
b*	Organoheterocyclic compounds	-0.0359297	0.554
b*	Hydrocarbons	0.0722064	0.417
b*	Benzenoids	0.00405062	0.486
b*	Lipids and lipid-like molecules	0.0576826	0.412
b*	Ketones	0.0635773	0.433
b*	Esters	0.0306803	0.461
b*	Alcohols	-0.253381	0.884
b*	Ethers	0.0653416	0.433
b*	Heterocyclic_Compounds	0.0817561	0.336
b*	Carboxylic_Acids	0.0581407	0.45
b*	Aldehydes	-0.230462	0.828
b*	Phenylpropanoids and polyketides	0.238397	0.207
b*	Organohalogen compounds	0.182353	0.203
b*	Organic acids and derivatives	0.0576728	0.419
b*	Organic 1,3-dipolar compounds	0.17956	0.206
b*	Organic oxygen compounds	0.0561746	0.42
b*	Organosulfur compounds	-0.00415218	0.516
b*	Organometallic compounds	0.228742	0.203
b*	Alkaloids and derivatives	0.269858	0.194
b*	W1C	0.13783	0.244
b*	W5S	0.113937	0.307
b*	W3C	-0.109169	0.701
b*	W6S	-0.158223	0.695
b*	W5C	-0.135989	0.73
b*	W1S	-0.00174569	0.447
b*	W1W	0.132176	0.203
b*	W2S	0.171823	0.209
b*	W2W	0.149812	0.212
b*	W3S	0.0892427	0.328
breadth	Organoheterocyclic compounds	-0.258062	0.888
breadth	Hydrocarbons	-0.32154	0.978
breadth	Benzenoids	-0.330659	0.959
breadth	Lipids and lipid-like molecules	-0.333591	0.99
breadth	Ketones	-0.301752	0.949
breadth	Esters	-0.32297	0.939
breadth	Alcohols	-0.0646466	0.548
breadth	Ethers	-0.294537	0.922
breadth	Heterocyclic_Compounds	-0.369765	0.997
breadth	Carboxylic_Acids	-0.326221	0.964
breadth	Aldehydes	-0.0562826	0.591
breadth	Phenylpropanoids and polyketides	-0.442555	1
breadth	Organohalogen compounds	-0.333905	0.998
breadth	Organic acids and derivatives	-0.347146	0.996
breadth	Organic 1,3-dipolar compounds	-0.33874	0.998
breadth	Organic oxygen compounds	-0.335188	0.989
breadth	Organosulfur compounds	-0.291949	0.939
breadth	Organometallic compounds	-0.417309	1
breadth	Alkaloids and derivatives	-0.0548252	0.561
breadth	W1C	0.0273881	0.394
breadth	W5S	-0.20822	0.853
breadth	W3C	-0.105832	0.687
breadth	W6S	0.261227	0.134
breadth	W5C	-0.139674	0.757
breadth	W1S	0.0347323	0.351
breadth	W1W	-0.264793	0.975
breadth	W2S	0.0639945	0.327
breadth	W2W	-0.283219	0.971
breadth	W3S	0.419676	0.041
Length	Organoheterocyclic compounds	0.10887	0.226
Length	Hydrocarbons	0.144513	0.176
Length	Benzenoids	0.00123679	0.482
Length	Lipids and lipid-like molecules	0.148246	0.147
Length	Ketones	0.105953	0.215
Length	Esters	0.0196857	0.414
Length	Alcohols	0.0804865	0.231
Length	Ethers	0.0962169	0.206
Length	Heterocyclic_Compounds	-0.00369077	0.403
Length	Carboxylic_Acids	0.0744089	0.266
Length	Aldehydes	0.0709273	0.246
Length	Phenylpropanoids and polyketides	-0.075506	0.668
Length	Organohalogen compounds	0.113933	0.198
Length	Organic acids and derivatives	0.12246	0.198
Length	Organic 1,3-dipolar compounds	0.105485	0.218
Length	Organic oxygen compounds	0.135429	0.193
Length	Organosulfur compounds	0.0886593	0.263
Length	Organometallic compounds	0.0234666	0.385
Length	Alkaloids and derivatives	0.0661964	0.26
Length	W1C	0.60673	0.018
Length	W5S	-0.0399495	0.552
Length	W3C	0.452713	0.026
Length	W6S	-0.0280717	0.511
Length	W5C	0.322277	0.056
Length	W1S	0.382924	0.044
Length	W1W	0.0819246	0.271
Length	W2S	0.575755	0.009
Length	W2W	0.136856	0.152
Length	W3S	-0.144641	0.845
Aspect ratio	Organoheterocyclic compounds	0.147036	0.254
Aspect ratio	Hydrocarbons	0.198029	0.197
Aspect ratio	Benzenoids	0.134724	0.289
Aspect ratio	Lipids and lipid-like molecules	0.210337	0.167
Aspect ratio	Ketones	0.131522	0.307
Aspect ratio	Esters	0.126767	0.312
Aspect ratio	Alcohols	0.0707405	0.336
Aspect ratio	Ethers	0.171701	0.238
Aspect ratio	Heterocyclic_Compounds	0.133731	0.259
Aspect ratio	Carboxylic_Acids	0.17965	0.234
Aspect ratio	Aldehydes	0.0726885	0.341
Aspect ratio	Phenylpropanoids and polyketides	0.0303699	0.43
Aspect ratio	Organohalogen compounds	0.219039	0.162
Aspect ratio	Organic acids and derivatives	0.197503	0.183
Aspect ratio	Organic 1,3-dipolar compounds	0.21053	0.171
Aspect ratio	Organic oxygen compounds	0.199173	0.176
Aspect ratio	Organosulfur compounds	0.150035	0.25
Aspect ratio	Organometallic compounds	0.0933936	0.344
Aspect ratio	Alkaloids and derivatives	-0.00384165	0.43
Aspect ratio	W1C	0.0828242	0.322
Aspect ratio	W5S	-0.203522	0.847
Aspect ratio	W3C	0.242785	0.099
Aspect ratio	W6S	0.492903	0.024
Aspect ratio	W5C	0.29715	0.083
Aspect ratio	W1S	-0.0934324	0.732
Aspect ratio	W1W	-0.0688482	0.651
Aspect ratio	W2S	0.0337767	0.393
Aspect ratio	W2W	-0.0124994	0.507
Aspect ratio	W3S	-0.131984	0.66

## Sheet: Correlation of non-volatile sub
Index	flavor substance	Class	correlation	pvalue
Lahn004639	2-Dodecenal, (E)-	Phenolic acids	-0.441385	0.234305
Wbtp003341	2-Dodecenal, (E)-	Others	-0.467321	0.204665
Wbtn004381	2-Dodecenal, (E)-	Flavonoids	-0.350659	0.354853
mws0943	2-Dodecenal, (E)-	Alkaloids	0.549388	0.125484
MW0012222	2-Dodecenal, (E)-	Lipids	-0.61264	0.0794337
Lmcn010734	2-Dodecenal, (E)-	Terpenoids	-0.661242	0.0524509
Wbmp010530	2-Dodecenal, (E)-	Terpenoids	-0.606304	0.0834766
MWSslk126	2-Dodecenal, (E)-	Flavonoids	-0.0140192	0.971445
Hmjn008136	2-Dodecenal, (E)-	Terpenoids	-0.330038	0.385729
MWSmce363	2-Dodecenal, (E)-	Others	-0.299814	0.433145
pme0278	2-Dodecenal, (E)-	Organic acids	0.704683	0.0340259
Zbyn004323	2-Dodecenal, (E)-	Lignans and Coumarins	-0.486805	0.183854
Jmwn002057	2-Dodecenal, (E)-	Phenolic acids	-0.35692	0.345721
Lmbn001609	2-Dodecenal, (E)-	Organic acids	0.65931	0.0533916
Lssp210384	2-Dodecenal, (E)-	Tannins	0.623623	0.0727184
ZbYn010300	2-Dodecenal, (E)-	Others	-0.269819	0.482595
ZbYn009262	2-Dodecenal, (E)-	Others	-0.439014	0.237124
Zmpp002571	2-Dodecenal, (E)-	Flavonoids	-0.116378	0.765576
Sakn004407	2-Dodecenal, (E)-	Phenolic acids	-0.0018033	0.996326
Lmmn004912	2-Dodecenal, (E)-	Flavonoids	0.68108	0.0434016
MW0014259	2-Dodecenal, (E)-	Lipids	0.681022	0.0434265
Labn004891	2-Dodecenal, (E)-	Phenolic acids	0.622496	0.0733904
Lmqn005404	2-Dodecenal, (E)-	Phenolic acids	-0.0562547	0.885701
Jmwn004371	2-Dodecenal, (E)-	Phenolic acids	-0.428748	0.24954
MWSHC2035	2-Dodecenal, (E)-	Phenolic acids	0.674739	0.0461753
Lmqp000329	2-Dodecenal, (E)-	Nucleotides and derivatives	0.0525547	0.893183
Hmln002806	2-Dodecenal, (E)-	Phenolic acids	-0.256682	0.504957
Zmgp002508	2-Dodecenal, (E)-	Others	0.502642	0.16786
Zmhp003514	2-Dodecenal, (E)-	Flavonoids	0.667051	0.0496876
Lmcn005620	2-Dodecenal, (E)-	Terpenoids	-0.653199	0.0564363
Zmhp002730	2-Dodecenal, (E)-	Flavonoids	-0.398926	0.287522
MW0168667	2-Dodecenal, (E)-	Lipids	-0.387106	0.303352
Zbyn002532	2-Dodecenal, (E)-	Terpenoids	-0.597677	0.0891819
WaYn010298	2-Dodecenal, (E)-	Lipids	0.654764	0.0556464
Wagp003518	2-Dodecenal, (E)-	Alkaloids	0.0238462	0.951444
HJN046	2-Dodecenal, (E)-	Tannins	-0.435299	0.241578
Lmcn010700	2-Dodecenal, (E)-	Terpenoids	-0.62982	0.0690909
zjsp123103	2-Dodecenal, (E)-	Terpenoids	-0.620826	0.0743936
Lmcn008963	2-Dodecenal, (E)-	Terpenoids	-0.439052	0.237078
Lmcn009128	2-Dodecenal, (E)-	Terpenoids	-0.466425	0.205652
Lmcn109128	2-Dodecenal, (E)-	Terpenoids	-0.459033	0.213897
pmp000101	2-Dodecenal, (E)-	Tannins	-0.448117	0.226401
pmn001587	2-Dodecenal, (E)-	Terpenoids	-0.151948	0.696348
mws2186	2-Dodecenal, (E)-	Flavonoids	-0.355301	0.348072
HJAP104	2-Dodecenal, (E)-	Others	0.577719	0.103279
Lmyn003028	2-Dodecenal, (E)-	Phenolic acids	-0.141646	0.716222
pmp001127	2-Dodecenal, (E)-	Flavonoids	0.671321	0.0477165
pmp001235	2-Dodecenal, (E)-	Others	0.687006	0.0409083
MWSmce686	2-Dodecenal, (E)-	Phenolic acids	-0.628454	0.0698807
Lakn004098	2-Dodecenal, (E)-	Terpenoids	0.0293997	0.940151
Zbnp004170	2-Dodecenal, (E)-	Flavonoids	-0.138938	0.721471
mws1519	2-Dodecenal, (E)-	Flavonoids	-0.0772462	0.843416
MWSmce696	2-Dodecenal, (E)-	Terpenoids	0.568983	0.10985
mws0049	2-Dodecenal, (E)-	Flavonoids	-0.628461	0.0698767
Xmyn004302	2-Dodecenal, (E)-	Phenolic acids	-0.375643	0.319115
Wasn006047	2-Dodecenal, (E)-	Others	0.125823	0.747032
pme1109	2-Dodecenal, (E)-	Nucleotides and derivatives	0.70558	0.0336982
Lmbn007891	2-Dodecenal, (E)-	Lipids	0.711084	0.0317332
Lmcn011160	2-Dodecenal, (E)-	Terpenoids	-0.638409	0.0642544
pmb0964	2-Dodecenal, (E)-	Nucleotides and derivatives	-0.383997	0.307587
mws0438	2-Dodecenal, (E)-	Others	0.684307	0.0420321
Sagp002728	2-Dodecenal, (E)-	Flavonoids	-0.400436	0.28553
Lmcp007080	2-Dodecenal, (E)-	Terpenoids	-0.602078	0.0862421
Lmmn003875	2-Dodecenal, (E)-	Lignans and Coumarins	-0.477945	0.193162
Hmsp006266	2-Dodecenal, (E)-	Phenolic acids	0.568404	0.110294
Lmfn004036	2-Dodecenal, (E)-	Flavonoids	-0.445611	0.229326
Lmfp004055	2-Dodecenal, (E)-	Flavonoids	-0.418217	0.262629
MWS3020	2-Dodecenal, (E)-	Alkaloids	-0.395978	0.291429
Zbqn004681	2-Dodecenal, (E)-	Amino acids and derivatives	-0.657846	0.0541109
Zbhn006453	2-Dodecenal, (E)-	Flavonoids	0.663656	0.0512912
Zbsp002256	2-Dodecenal, (E)-	Flavonoids	-0.128971	0.740878
MW0009415	2-Dodecenal, (E)-	Organic acids	-0.303299	0.427551
MW0155847	2-Dodecenal, (E)-	Amino acids and derivatives	-0.516806	0.15426
MW0156055	2-Dodecenal, (E)-	Amino acids and derivatives	0.503961	0.166566
pme0434	2-Dodecenal, (E)-	Tannins	-0.48561	0.185093
pme0436	2-Dodecenal, (E)-	Tannins	-0.485786	0.184911
pmn001646	2-Dodecenal, (E)-	Tannins	-0.485881	0.184812
Wasn004683	2-Dodecenal, (E)-	Phenolic acids	-0.359732	0.341658
HJAP127	2-Dodecenal, (E)-	Flavonoids	0.425939	0.252996
Lmbp002336	2-Dodecenal, (E)-	Flavonoids	-0.0937349	0.810437
Hmln002321	2-Dodecenal, (E)-	Flavonoids	-0.416116	0.265283
mws4183	2-Dodecenal, (E)-	Flavonoids	-0.43578	0.240999
MWSHY0113	2-Dodecenal, (E)-	Flavonoids	-0.326138	0.391706
MWSHY0046	2-Dodecenal, (E)-	Flavonoids	-0.301428	0.43055
MWSHY0132	2-Dodecenal, (E)-	Flavonoids	-0.378155	0.315627
Lmdp003509	2-Dodecenal, (E)-	Flavonoids	-0.394537	0.29335
mws0856	2-Dodecenal, (E)-	Flavonoids	-0.306361	0.422662
Smgp004575	2-Dodecenal, (E)-	Flavonoids	-0.314546	0.40972
HJAP119	2-Dodecenal, (E)-	Flavonoids	0.572417	0.107237
Lmbn009747	2-Dodecenal, (E)-	Lipids	0.696281	0.0371949
MW0107687	2-Dodecenal, (E)-	Amino acids and derivatives	-0.451039	0.223016
MW0110259	2-Dodecenal, (E)-	Amino acids and derivatives	-0.299308	0.433959
pme0513	2-Dodecenal, (E)-	Others	0.643017	0.0617496
Zajn002491	2-Dodecenal, (E)-	Flavonoids	-0.437231	0.239257
Lcsp003365	2-Dodecenal, (E)-	Alkaloids	0.629198	0.0694495
Yhhn000821	2-Dodecenal, (E)-	Quinones	-0.604492	0.084656
MW0168255	2-Dodecenal, (E)-	Nucleotides and derivatives	0.657315	0.0543735
mws1195	2-Dodecenal, (E)-	Phenolic acids	0.651485	0.0573097
Ylgn009136	2-Dodecenal, (E)-	Terpenoids	0.729492	0.0257081
pme2380	2-Dodecenal, (E)-	Organic acids	-0.137678	0.723918
Lahn004639	2-Nonenal, (E)-	Phenolic acids	-0.233691	0.545065
Wbtp003341	2-Nonenal, (E)-	Others	-0.31084	0.415557
Wbtn004381	2-Nonenal, (E)-	Flavonoids	-0.38398	0.30761
mws0943	2-Nonenal, (E)-	Alkaloids	0.658185	0.0539439
MW0012222	2-Nonenal, (E)-	Lipids	-0.396709	0.290458
Lmcn010734	2-Nonenal, (E)-	Terpenoids	-0.396341	0.290947
Wbmp010530	2-Nonenal, (E)-	Terpenoids	-0.433711	0.243496
MWSslk126	2-Nonenal, (E)-	Flavonoids	-0.0878342	0.822212
Hmjn008136	2-Nonenal, (E)-	Terpenoids	-0.444247	0.230926
MWSmce363	2-Nonenal, (E)-	Others	-0.307422	0.420974
pme0278	2-Nonenal, (E)-	Organic acids	0.371923	0.324318
Zbyn004323	2-Nonenal, (E)-	Lignans and Coumarins	-0.298169	0.435796
Jmwn002057	2-Nonenal, (E)-	Phenolic acids	-0.164759	0.671856
Lmbn001609	2-Nonenal, (E)-	Organic acids	0.520752	0.150589
Lssp210384	2-Nonenal, (E)-	Tannins	0.478691	0.192368
ZbYn010300	2-Nonenal, (E)-	Others	-0.270562	0.481342
ZbYn009262	2-Nonenal, (E)-	Others	-0.395832	0.291624
Zmpp002571	2-Nonenal, (E)-	Flavonoids	-0.0893403	0.819204
Sakn004407	2-Nonenal, (E)-	Phenolic acids	0.0269649	0.945101
Lmmn004912	2-Nonenal, (E)-	Flavonoids	0.536903	0.136098
MW0014259	2-Nonenal, (E)-	Lipids	0.540772	0.132754
Labn004891	2-Nonenal, (E)-	Phenolic acids	0.365939	0.332774
Lmqn005404	2-Nonenal, (E)-	Phenolic acids	-0.128484	0.741829
Jmwn004371	2-Nonenal, (E)-	Phenolic acids	-0.249826	0.516791
MWSHC2035	2-Nonenal, (E)-	Phenolic acids	0.51889	0.152315
Lmqp000329	2-Nonenal, (E)-	Nucleotides and derivatives	0.0184148	0.962496
Hmln002806	2-Nonenal, (E)-	Phenolic acids	-0.0733829	0.851175
Zmgp002508	2-Nonenal, (E)-	Others	0.474089	0.197294
Zmhp003514	2-Nonenal, (E)-	Flavonoids	0.53689	0.13611
Lmcn005620	2-Nonenal, (E)-	Terpenoids	-0.437849	0.238516
Zmhp002730	2-Nonenal, (E)-	Flavonoids	-0.220192	0.569159
MW0168667	2-Nonenal, (E)-	Lipids	-0.336027	0.376636
Zbyn002532	2-Nonenal, (E)-	Terpenoids	-0.325522	0.392654
WaYn010298	2-Nonenal, (E)-	Lipids	0.528466	0.143561
Wagp003518	2-Nonenal, (E)-	Alkaloids	0.0451204	0.908237
HJN046	2-Nonenal, (E)-	Tannins	-0.322268	0.397679
Lmcn010700	2-Nonenal, (E)-	Terpenoids	-0.416604	0.264665
zjsp123103	2-Nonenal, (E)-	Terpenoids	-0.341004	0.369156
Lmcn008963	2-Nonenal, (E)-	Terpenoids	-0.275903	0.472379
Lmcn009128	2-Nonenal, (E)-	Terpenoids	-0.244217	0.526553
Lmcn109128	2-Nonenal, (E)-	Terpenoids	-0.258538	0.501773
pmp000101	2-Nonenal, (E)-	Tannins	-0.212487	0.583084
pmn001587	2-Nonenal, (E)-	Terpenoids	-0.102987	0.792043
mws2186	2-Nonenal, (E)-	Flavonoids	-0.108269	0.78158
HJAP104	2-Nonenal, (E)-	Others	0.536617	0.136348
Lmyn003028	2-Nonenal, (E)-	Phenolic acids	-0.145758	0.70827
pmp001127	2-Nonenal, (E)-	Flavonoids	0.52467	0.146995
pmp001235	2-Nonenal, (E)-	Others	0.508435	0.162218
MWSmce686	2-Nonenal, (E)-	Phenolic acids	-0.427869	0.250619
Lakn004098	2-Nonenal, (E)-	Terpenoids	0.0119585	0.975641
Zbnp004170	2-Nonenal, (E)-	Flavonoids	-0.158978	0.682877
mws1519	2-Nonenal, (E)-	Flavonoids	-0.231865	0.548302
MWSmce696	2-Nonenal, (E)-	Terpenoids	0.568619	0.110129
mws0049	2-Nonenal, (E)-	Flavonoids	-0.402607	0.282682
Xmyn004302	2-Nonenal, (E)-	Phenolic acids	-0.212825	0.58247
Wasn006047	2-Nonenal, (E)-	Others	-0.102862	0.792289
pme1109	2-Nonenal, (E)-	Nucleotides and derivatives	0.532695	0.139791
Lmbn007891	2-Nonenal, (E)-	Lipids	0.503561	0.166958
Lmcn011160	2-Nonenal, (E)-	Terpenoids	-0.407943	0.27574
pmb0964	2-Nonenal, (E)-	Nucleotides and derivatives	-0.405711	0.278633
mws0438	2-Nonenal, (E)-	Others	0.529677	0.142475
Sagp002728	2-Nonenal, (E)-	Flavonoids	-0.316685	0.406369
Lmcp007080	2-Nonenal, (E)-	Terpenoids	-0.374035	0.32136
Lmmn003875	2-Nonenal, (E)-	Lignans and Coumarins	-0.198455	0.608746
Hmsp006266	2-Nonenal, (E)-	Phenolic acids	0.51939	0.15185
Lmfn004036	2-Nonenal, (E)-	Flavonoids	-0.240147	0.533682
Lmfp004055	2-Nonenal, (E)-	Flavonoids	-0.189092	0.62608
MWS3020	2-Nonenal, (E)-	Alkaloids	-0.35187	0.353077
Zbqn004681	2-Nonenal, (E)-	Amino acids and derivatives	-0.297264	0.437259
Zbhn006453	2-Nonenal, (E)-	Flavonoids	0.515296	0.155678
Zbsp002256	2-Nonenal, (E)-	Flavonoids	-0.182585	0.63822
MW0009415	2-Nonenal, (E)-	Organic acids	-0.365286	0.333703
MW0155847	2-Nonenal, (E)-	Amino acids and derivatives	-0.349814	0.356093
MW0156055	2-Nonenal, (E)-	Amino acids and derivatives	0.465918	0.206213
pme0434	2-Nonenal, (E)-	Tannins	-0.293794	0.442883
pme0436	2-Nonenal, (E)-	Tannins	-0.271802	0.479254
pmn001646	2-Nonenal, (E)-	Tannins	-0.281777	0.462606
Wasn004683	2-Nonenal, (E)-	Phenolic acids	-0.147335	0.705229
HJAP127	2-Nonenal, (E)-	Flavonoids	0.550342	0.124694
Lmbp002336	2-Nonenal, (E)-	Flavonoids	-0.182558	0.638271
Hmln002321	2-Nonenal, (E)-	Flavonoids	-0.242074	0.530302
mws4183	2-Nonenal, (E)-	Flavonoids	-0.224442	0.561533
MWSHY0113	2-Nonenal, (E)-	Flavonoids	-0.03894	0.920772
MWSHY0046	2-Nonenal, (E)-	Flavonoids	-0.0852569	0.827365
MWSHY0132	2-Nonenal, (E)-	Flavonoids	-0.187527	0.628992
Lmdp003509	2-Nonenal, (E)-	Flavonoids	-0.177485	0.647788
mws0856	2-Nonenal, (E)-	Flavonoids	-0.143834	0.711989
Smgp004575	2-Nonenal, (E)-	Flavonoids	-0.0949355	0.808046
HJAP119	2-Nonenal, (E)-	Flavonoids	0.464392	0.207902
Lmbn009747	2-Nonenal, (E)-	Lipids	0.511957	0.158841
MW0107687	2-Nonenal, (E)-	Amino acids and derivatives	-0.372741	0.32317
MW0110259	2-Nonenal, (E)-	Amino acids and derivatives	-0.149931	0.700228
pme0513	2-Nonenal, (E)-	Others	0.516508	0.154539
Zajn002491	2-Nonenal, (E)-	Flavonoids	-0.24007	0.533817
Lcsp003365	2-Nonenal, (E)-	Alkaloids	0.450952	0.223116
Yhhn000821	2-Nonenal, (E)-	Quinones	-0.445231	0.229772
MW0168255	2-Nonenal, (E)-	Nucleotides and derivatives	0.517923	0.153215
mws1195	2-Nonenal, (E)-	Phenolic acids	0.495145	0.175327
Ylgn009136	2-Nonenal, (E)-	Terpenoids	0.456322	0.216966
pme2380	2-Nonenal, (E)-	Organic acids	-0.173213	0.655837
Lahn004639	2-Octenal, (E)-	Phenolic acids	-0.34014	0.37045
Wbtp003341	2-Octenal, (E)-	Others	-0.355613	0.347619
Wbtn004381	2-Octenal, (E)-	Flavonoids	-0.26127	0.4971
mws0943	2-Octenal, (E)-	Alkaloids	0.600899	0.087024
MW0012222	2-Octenal, (E)-	Lipids	-0.464105	0.208221
Lmcn010734	2-Octenal, (E)-	Terpenoids	-0.442932	0.232475
Wbmp010530	2-Octenal, (E)-	Terpenoids	-0.539561	0.133795
MWSslk126	2-Octenal, (E)-	Flavonoids	0.0674962	0.863019
Hmjn008136	2-Octenal, (E)-	Terpenoids	-0.366618	0.331808
MWSmce363	2-Octenal, (E)-	Others	-0.0516227	0.895068
pme0278	2-Octenal, (E)-	Organic acids	0.243884	0.527136
Zbyn004323	2-Octenal, (E)-	Lignans and Coumarins	-0.38999	0.299449
Jmwn002057	2-Octenal, (E)-	Phenolic acids	-0.258216	0.502324
Lmbn001609	2-Octenal, (E)-	Organic acids	0.529986	0.142199
Lssp210384	2-Octenal, (E)-	Tannins	0.34027	0.370255
ZbYn010300	2-Octenal, (E)-	Others	-0.139547	0.720289
ZbYn009262	2-Octenal, (E)-	Others	-0.218358	0.572463
Zmpp002571	2-Octenal, (E)-	Flavonoids	-0.305214	0.424491
Sakn004407	2-Octenal, (E)-	Phenolic acids	0.19631	0.612702
Lmmn004912	2-Octenal, (E)-	Flavonoids	0.519151	0.152072
MW0014259	2-Octenal, (E)-	Lipids	0.485412	0.1853
Labn004891	2-Octenal, (E)-	Phenolic acids	0.303791	0.426764
Lmqn005404	2-Octenal, (E)-	Phenolic acids	0.0688542	0.860284
Jmwn004371	2-Octenal, (E)-	Phenolic acids	-0.320059	0.401107
MWSHC2035	2-Octenal, (E)-	Phenolic acids	0.423344	0.256212
Lmqp000329	2-Octenal, (E)-	Nucleotides and derivatives	0.132499	0.733993
Hmln002806	2-Octenal, (E)-	Phenolic acids	-0.193985	0.617
Zmgp002508	2-Octenal, (E)-	Others	0.333994	0.379711
Zmhp003514	2-Octenal, (E)-	Flavonoids	0.463065	0.209378
Lmcn005620	2-Octenal, (E)-	Terpenoids	-0.47341	0.198027
Zmhp002730	2-Octenal, (E)-	Flavonoids	-0.358503	0.343432
MW0168667	2-Octenal, (E)-	Lipids	-0.19493	0.615253
Zbyn002532	2-Octenal, (E)-	Terpenoids	-0.464198	0.208118
WaYn010298	2-Octenal, (E)-	Lipids	0.535131	0.137646
Wagp003518	2-Octenal, (E)-	Alkaloids	0.133405	0.732228
HJN046	2-Octenal, (E)-	Tannins	-0.33009	0.38565
Lmcn010700	2-Octenal, (E)-	Terpenoids	-0.470251	0.201456
zjsp123103	2-Octenal, (E)-	Terpenoids	-0.528804	0.143257
Lmcn008963	2-Octenal, (E)-	Terpenoids	-0.36222	0.338084
Lmcn009128	2-Octenal, (E)-	Terpenoids	-0.392452	0.296138
Lmcn109128	2-Octenal, (E)-	Terpenoids	-0.367981	0.329875
pmp000101	2-Octenal, (E)-	Tannins	-0.366068	0.33259
pmn001587	2-Octenal, (E)-	Terpenoids	0.0820673	0.833749
mws2186	2-Octenal, (E)-	Flavonoids	-0.350033	0.355771
HJAP104	2-Octenal, (E)-	Others	0.442485	0.233003
Lmyn003028	2-Octenal, (E)-	Phenolic acids	0.0234988	0.952151
pmp001127	2-Octenal, (E)-	Flavonoids	0.449425	0.224882
pmp001235	2-Octenal, (E)-	Others	0.448187	0.22632
MWSmce686	2-Octenal, (E)-	Phenolic acids	-0.482609	0.18823
Lakn004098	2-Octenal, (E)-	Terpenoids	0.139322	0.720727
Zbnp004170	2-Octenal, (E)-	Flavonoids	-0.0640527	0.869958
mws1519	2-Octenal, (E)-	Flavonoids	-0.0846756	0.828528
MWSmce696	2-Octenal, (E)-	Terpenoids	0.4046	0.280078
mws0049	2-Octenal, (E)-	Flavonoids	-0.462378	0.210144
Xmyn004302	2-Octenal, (E)-	Phenolic acids	-0.319271	0.402333
Wasn006047	2-Octenal, (E)-	Others	0.139528	0.720326
pme1109	2-Octenal, (E)-	Nucleotides and derivatives	0.480977	0.189948
Lmbn007891	2-Octenal, (E)-	Lipids	0.458248	0.214784
Lmcn011160	2-Octenal, (E)-	Terpenoids	-0.461059	0.21162
pmb0964	2-Octenal, (E)-	Nucleotides and derivatives	-0.265249	0.490327
mws0438	2-Octenal, (E)-	Others	0.49438	0.1761
Sagp002728	2-Octenal, (E)-	Flavonoids	-0.178018	0.646787
Lmcp007080	2-Octenal, (E)-	Terpenoids	-0.465268	0.206932
Lmmn003875	2-Octenal, (E)-	Lignans and Coumarins	-0.397271	0.289713
Hmsp006266	2-Octenal, (E)-	Phenolic acids	0.389101	0.300649
Lmfn004036	2-Octenal, (E)-	Flavonoids	-0.367003	0.331263
Lmfp004055	2-Octenal, (E)-	Flavonoids	-0.332239	0.382376
MWS3020	2-Octenal, (E)-	Alkaloids	-0.212925	0.582288
Zbqn004681	2-Octenal, (E)-	Amino acids and derivatives	-0.36735	0.33077
Zbhn006453	2-Octenal, (E)-	Flavonoids	0.485614	0.18509
Zbsp002256	2-Octenal, (E)-	Flavonoids	-0.021892	0.95542
MW0009415	2-Octenal, (E)-	Organic acids	-0.190419	0.623613
MW0155847	2-Octenal, (E)-	Amino acids and derivatives	-0.379763	0.313403
MW0156055	2-Octenal, (E)-	Amino acids and derivatives	0.2628	0.494491
pme0434	2-Octenal, (E)-	Tannins	-0.372898	0.32295
pme0436	2-Octenal, (E)-	Tannins	-0.383894	0.307728
pmn001646	2-Octenal, (E)-	Tannins	-0.400114	0.285955
Wasn004683	2-Octenal, (E)-	Phenolic acids	-0.298883	0.434644
HJAP127	2-Octenal, (E)-	Flavonoids	0.389682	0.299865
Lmbp002336	2-Octenal, (E)-	Flavonoids	-0.0504067	0.897529
Hmln002321	2-Octenal, (E)-	Flavonoids	-0.33617	0.376419
mws4183	2-Octenal, (E)-	Flavonoids	-0.334863	0.378396
MWSHY0113	2-Octenal, (E)-	Flavonoids	-0.315104	0.408844
MWSHY0046	2-Octenal, (E)-	Flavonoids	-0.285827	0.455918
MWSHY0132	2-Octenal, (E)-	Flavonoids	-0.407718	0.276031
Lmdp003509	2-Octenal, (E)-	Flavonoids	-0.334752	0.378563
mws0856	2-Octenal, (E)-	Flavonoids	-0.260672	0.498122
Smgp004575	2-Octenal, (E)-	Flavonoids	-0.247061	0.521595
HJAP119	2-Octenal, (E)-	Flavonoids	0.355934	0.347152
Lmbn009747	2-Octenal, (E)-	Lipids	0.482129	0.188734
MW0107687	2-Octenal, (E)-	Amino acids and derivatives	-0.285955	0.455706
MW0110259	2-Octenal, (E)-	Amino acids and derivatives	-0.299379	0.433845
pme0513	2-Octenal, (E)-	Others	0.494432	0.176048
Zajn002491	2-Octenal, (E)-	Flavonoids	-0.353339	0.35093
Lcsp003365	2-Octenal, (E)-	Alkaloids	0.364841	0.334338
Yhhn000821	2-Octenal, (E)-	Quinones	-0.508723	0.16194
MW0168255	2-Octenal, (E)-	Nucleotides and derivatives	0.400191	0.285854
mws1195	2-Octenal, (E)-	Phenolic acids	0.411353	0.271351
Ylgn009136	2-Octenal, (E)-	Terpenoids	0.425883	0.253066
pme2380	2-Octenal, (E)-	Organic acids	-0.00773109	0.984251
Lahn004639	Heptanal	Phenolic acids	0.12656	0.745591
Wbtp003341	Heptanal	Others	0.079214	0.839468
Wbtn004381	Heptanal	Flavonoids	-0.898366	0.000996466
mws0943	Heptanal	Alkaloids	0.610527	0.0807686
MW0012222	Heptanal	Lipids	-0.236044	0.540906
Lmcn010734	Heptanal	Terpenoids	-0.310158	0.416636
Wbmp010530	Heptanal	Terpenoids	-0.275951	0.472299
MWSslk126	Heptanal	Flavonoids	-0.699262	0.0360494
Hmjn008136	Heptanal	Terpenoids	-0.862027	0.00279947
MWSmce363	Heptanal	Others	-0.830384	0.00558208
pme0278	Heptanal	Organic acids	0.813879	0.00759457
Zbyn004323	Heptanal	Lignans and Coumarins	0.0420946	0.914372
Jmwn002057	Heptanal	Phenolic acids	0.29768	0.436586
Lmbn001609	Heptanal	Organic acids	0.559076	0.117599
Lssp210384	Heptanal	Tannins	0.872367	0.00215401
ZbYn010300	Heptanal	Others	-0.848594	0.00382221
ZbYn009262	Heptanal	Others	-0.909396	0.000674007
Zmpp002571	Heptanal	Flavonoids	0.348606	0.35787
Sakn004407	Heptanal	Phenolic acids	-0.571206	0.108155
Lmmn004912	Heptanal	Flavonoids	0.597816	0.089088
MW0014259	Heptanal	Lipids	0.713826	0.030783
Labn004891	Heptanal	Phenolic acids	0.885079	0.0015114
Lmqn005404	Heptanal	Phenolic acids	-0.715385	0.0302509
Jmwn004371	Heptanal	Phenolic acids	0.161762	0.677562
MWSHC2035	Heptanal	Phenolic acids	0.815523	0.00737503
Lmqp000329	Heptanal	Nucleotides and derivatives	-0.6072	0.0828977
Hmln002806	Heptanal	Phenolic acids	0.384893	0.306363
Zmgp002508	Heptanal	Others	0.927216	0.000318797
Zmhp003514	Heptanal	Flavonoids	0.787211	0.0118011
Lmcn005620	Heptanal	Terpenoids	-0.352466	0.352205
Zmhp002730	Heptanal	Flavonoids	0.164699	0.67197
MW0168667	Heptanal	Lipids	-0.892318	0.00121249
Zbyn002532	Heptanal	Terpenoids	-0.183511	0.636487
WaYn010298	Heptanal	Lipids	0.614525	0.0782552
Wagp003518	Heptanal	Alkaloids	-0.595784	0.0904649
HJN046	Heptanal	Tannins	0.15133	0.697536
Lmcn010700	Heptanal	Terpenoids	-0.249685	0.517036
zjsp123103	Heptanal	Terpenoids	-0.363506	0.336242
Lmcn008963	Heptanal	Terpenoids	0.103825	0.790381
Lmcn009128	Heptanal	Terpenoids	0.0583459	0.881475
Lmcn109128	Heptanal	Terpenoids	0.0573928	0.883401
pmp000101	Heptanal	Tannins	0.0729853	0.851974
pmn001587	Heptanal	Terpenoids	-0.742447	0.0219539
mws2186	Heptanal	Flavonoids	0.198315	0.609004
HJAP104	Heptanal	Others	0.881696	0.00166725
Lmyn003028	Heptanal	Phenolic acids	-0.747819	0.02051
pmp001127	Heptanal	Flavonoids	0.782216	0.0127323
pmp001235	Heptanal	Others	0.754255	0.0188647
MWSmce686	Heptanal	Phenolic acids	-0.306029	0.423191
Lakn004098	Heptanal	Terpenoids	-0.551483	0.123753
Zbnp004170	Heptanal	Flavonoids	-0.730746	0.0253276
mws1519	Heptanal	Flavonoids	-0.72206	0.0280412
MWSmce696	Heptanal	Terpenoids	0.868299	0.00239406
mws0049	Heptanal	Flavonoids	-0.289635	0.449667
Xmyn004302	Heptanal	Phenolic acids	0.237046	0.539137
Wasn006047	Heptanal	Others	-0.574568	0.105621
pme1109	Heptanal	Nucleotides and derivatives	0.66514	0.050586
Lmbn007891	Heptanal	Lipids	0.635625	0.0657977
Lmcn011160	Heptanal	Terpenoids	-0.268669	0.484535
pmb0964	Heptanal	Nucleotides and derivatives	-0.899877	0.000946995
mws0438	Heptanal	Others	0.615567	0.0776077
Sagp002728	Heptanal	Flavonoids	-0.90268	0.000859852
Lmcp007080	Heptanal	Terpenoids	-0.221883	0.566121
Lmmn003875	Heptanal	Lignans and Coumarins	0.0172426	0.964882
Hmsp006266	Heptanal	Phenolic acids	0.904534	0.000805379
Lmfn004036	Heptanal	Flavonoids	0.12083	0.756822
Lmfp004055	Heptanal	Flavonoids	0.167948	0.6658
MWS3020	Heptanal	Alkaloids	-0.887108	0.00142297
Zbqn004681	Heptanal	Amino acids and derivatives	-0.471969	0.199587
Zbhn006453	Heptanal	Flavonoids	0.665771	0.0502882
Zbsp002256	Heptanal	Flavonoids	-0.749144	0.0201636
MW0009415	Heptanal	Organic acids	-0.857248	0.00313843
MW0155847	Heptanal	Amino acids and derivatives	-0.0386049	0.921452
MW0156055	Heptanal	Amino acids and derivatives	0.882215	0.00164265
pme0434	Heptanal	Tannins	0.0450264	0.908428
pme0436	Heptanal	Tannins	0.0311502	0.936593
pmn001646	Heptanal	Tannins	0.0280385	0.942918
Wasn004683	Heptanal	Phenolic acids	0.272055	0.47883
HJAP127	Heptanal	Flavonoids	0.932802	0.000242416
Lmbp002336	Heptanal	Flavonoids	-0.714652	0.0305002
Hmln002321	Heptanal	Flavonoids	0.149944	0.700202
mws4183	Heptanal	Flavonoids	0.148229	0.703504
MWSHY0113	Heptanal	Flavonoids	0.254431	0.508831
MWSHY0046	Heptanal	Flavonoids	0.321702	0.398556
MWSHY0132	Heptanal	Flavonoids	0.236834	0.539513
Lmdp003509	Heptanal	Flavonoids	0.19334	0.618195
mws0856	Heptanal	Flavonoids	0.337668	0.374161
Smgp004575	Heptanal	Flavonoids	0.329463	0.386608
HJAP119	Heptanal	Flavonoids	0.910028	0.000658115
Lmbn009747	Heptanal	Lipids	0.652279	0.056904
MW0107687	Heptanal	Amino acids and derivatives	0.115983	0.766354
MW0110259	Heptanal	Amino acids and derivatives	0.316251	0.407048
pme0513	Heptanal	Others	0.636044	0.065564
Zajn002491	Heptanal	Flavonoids	0.0977862	0.802372
Lcsp003365	Heptanal	Alkaloids	0.802392	0.00925401
Yhhn000821	Heptanal	Quinones	-0.360482	0.340579
MW0168255	Heptanal	Nucleotides and derivatives	0.811953	0.00785746
mws1195	Heptanal	Phenolic acids	0.835951	0.00499537
Ylgn009136	Heptanal	Terpenoids	0.618458	0.0758301
pme2380	Heptanal	Organic acids	-0.749006	0.0201997
Lahn004639	Butanal, 2-methyl-	Phenolic acids	-0.468556	0.20331
Wbtp003341	Butanal, 2-methyl-	Others	-0.434485	0.24256
Wbtn004381	Butanal, 2-methyl-	Flavonoids	0.748452	0.0203439
mws0943	Butanal, 2-methyl-	Alkaloids	-0.17764	0.647497
MW0012222	Butanal, 2-methyl-	Lipids	-0.182863	0.637699
Lmcn010734	Butanal, 2-methyl-	Terpenoids	-0.0919663	0.813963
Wbmp010530	Butanal, 2-methyl-	Terpenoids	-0.164074	0.673159
MWSslk126	Butanal, 2-methyl-	Flavonoids	0.794481	0.0105293
Hmjn008136	Butanal, 2-methyl-	Terpenoids	0.69681	0.03699
MWSmce363	Butanal, 2-methyl-	Others	0.759146	0.0176745
pme0278	Butanal, 2-methyl-	Organic acids	-0.660487	0.0528173
Zbyn004323	Butanal, 2-methyl-	Lignans and Coumarins	-0.412353	0.270071
Jmwn002057	Butanal, 2-methyl-	Phenolic acids	-0.577076	0.103754
Lmbn001609	Butanal, 2-methyl-	Organic acids	-0.12189	0.754742
Lssp210384	Butanal, 2-methyl-	Tannins	-0.694677	0.0378208
ZbYn010300	Butanal, 2-methyl-	Others	0.817354	0.0071355
ZbYn009262	Butanal, 2-methyl-	Others	0.759004	0.0177084
Zmpp002571	Butanal, 2-methyl-	Flavonoids	-0.674025	0.0464945
Sakn004407	Butanal, 2-methyl-	Phenolic acids	0.774996	0.0141636
Lmmn004912	Butanal, 2-methyl-	Flavonoids	-0.189351	0.625597
MW0014259	Butanal, 2-methyl-	Lipids	-0.327624	0.389423
Labn004891	Butanal, 2-methyl-	Phenolic acids	-0.643908	0.0612727
Lmqn005404	Butanal, 2-methyl-	Phenolic acids	0.819422	0.00687152
Jmwn004371	Butanal, 2-methyl-	Phenolic acids	-0.499093	0.171372
MWSHC2035	Butanal, 2-methyl-	Phenolic acids	-0.501011	0.169469
Lmqp000329	Butanal, 2-methyl-	Nucleotides and derivatives	0.765452	0.0162155
Hmln002806	Butanal, 2-methyl-	Phenolic acids	-0.623626	0.0727166
Zmgp002508	Butanal, 2-methyl-	Others	-0.737087	0.0234599
Zmhp003514	Butanal, 2-methyl-	Flavonoids	-0.428916	0.249334
Lmcn005620	Butanal, 2-methyl-	Terpenoids	-0.0713488	0.855265
Zmhp002730	Butanal, 2-methyl-	Flavonoids	-0.516428	0.154614
MW0168667	Butanal, 2-methyl-	Lipids	0.798946	0.00979588
Zbyn002532	Butanal, 2-methyl-	Terpenoids	-0.215506	0.577612
WaYn010298	Butanal, 2-methyl-	Lipids	-0.172773	0.656668
Wagp003518	Butanal, 2-methyl-	Alkaloids	0.824474	0.00625453
HJN046	Butanal, 2-methyl-	Tannins	-0.477937	0.193171
Lmcn010700	Butanal, 2-methyl-	Terpenoids	-0.161898	0.677303
zjsp123103	Butanal, 2-methyl-	Terpenoids	-0.0730055	0.851933
Lmcn008963	Butanal, 2-methyl-	Terpenoids	-0.460609	0.212125
Lmcn009128	Butanal, 2-methyl-	Terpenoids	-0.424287	0.255041
Lmcn109128	Butanal, 2-methyl-	Terpenoids	-0.428317	0.250068
pmp000101	Butanal, 2-methyl-	Tannins	-0.441347	0.23435
pmn001587	Butanal, 2-methyl-	Terpenoids	0.84688	0.00396879
mws2186	Butanal, 2-methyl-	Flavonoids	-0.531177	0.141137
HJAP104	Butanal, 2-methyl-	Others	-0.543672	0.13028
Lmyn003028	Butanal, 2-methyl-	Phenolic acids	0.835219	0.00506998
pmp001127	Butanal, 2-methyl-	Flavonoids	-0.419161	0.261441
pmp001235	Butanal, 2-methyl-	Others	-0.379743	0.313431
MWSmce686	Butanal, 2-methyl-	Phenolic acids	-0.123968	0.750667
Lakn004098	Butanal, 2-methyl-	Terpenoids	0.732373	0.0248393
Zbnp004170	Butanal, 2-methyl-	Flavonoids	0.805437	0.00879243
mws1519	Butanal, 2-methyl-	Flavonoids	0.770308	0.0151484
MWSmce696	Butanal, 2-methyl-	Terpenoids	-0.56666	0.111638
mws0049	Butanal, 2-methyl-	Flavonoids	-0.124027	0.75055
Xmyn004302	Butanal, 2-methyl-	Phenolic acids	-0.544255	0.129786
Wasn006047	Butanal, 2-methyl-	Others	0.730145	0.0255097
pme1109	Butanal, 2-methyl-	Nucleotides and derivatives	-0.280121	0.465352
Lmbn007891	Butanal, 2-methyl-	Lipids	-0.243351	0.528068
Lmcn011160	Butanal, 2-methyl-	Terpenoids	-0.142905	0.713786
pmb0964	Butanal, 2-methyl-	Nucleotides and derivatives	0.750023	0.0199361
mws0438	Butanal, 2-methyl-	Others	-0.211056	0.585682
Sagp002728	Butanal, 2-methyl-	Flavonoids	0.804041	0.00900206
Lmcp007080	Butanal, 2-methyl-	Terpenoids	-0.199319	0.607155
Lmmn003875	Butanal, 2-methyl-	Lignans and Coumarins	-0.394991	0.292743
Hmsp006266	Butanal, 2-methyl-	Phenolic acids	-0.658983	0.0535518
Lmfn004036	Butanal, 2-methyl-	Flavonoids	-0.466351	0.205734
Lmfp004055	Butanal, 2-methyl-	Flavonoids	-0.505035	0.165516
MWS3020	Butanal, 2-methyl-	Alkaloids	0.780133	0.0131347
Zbqn004681	Butanal, 2-methyl-	Amino acids and derivatives	0.0753889	0.847144
Zbhn006453	Butanal, 2-methyl-	Flavonoids	-0.229303	0.552855
Zbsp002256	Butanal, 2-methyl-	Flavonoids	0.812016	0.00784877
MW0009415	Butanal, 2-methyl-	Organic acids	0.71131	0.0316541
MW0155847	Butanal, 2-methyl-	Amino acids and derivatives	-0.344857	0.363415
MW0156055	Butanal, 2-methyl-	Amino acids and derivatives	-0.645752	0.0602925
pme0434	Butanal, 2-methyl-	Tannins	-0.409454	0.273791
pme0436	Butanal, 2-methyl-	Tannins	-0.403431	0.281603
pmn001646	Butanal, 2-methyl-	Tannins	-0.404204	0.280594
Wasn004683	Butanal, 2-methyl-	Phenolic acids	-0.546128	0.128206
HJAP127	Butanal, 2-methyl-	Flavonoids	-0.691492	0.0390836
Lmbp002336	Butanal, 2-methyl-	Flavonoids	0.787979	0.011662
Hmln002321	Butanal, 2-methyl-	Flavonoids	-0.490916	0.179622
mws4183	Butanal, 2-methyl-	Flavonoids	-0.482584	0.188256
MWSHY0113	Butanal, 2-methyl-	Flavonoids	-0.582053	0.100111
MWSHY0046	Butanal, 2-methyl-	Flavonoids	-0.618504	0.0758022
MWSHY0132	Butanal, 2-methyl-	Flavonoids	-0.513957	0.156942
Lmdp003509	Butanal, 2-methyl-	Flavonoids	-0.524548	0.147105
mws0856	Butanal, 2-methyl-	Flavonoids	-0.627155	0.0706364
Smgp004575	Butanal, 2-methyl-	Flavonoids	-0.612404	0.079582
HJAP119	Butanal, 2-methyl-	Flavonoids	-0.677469	0.0449676
Lmbn009747	Butanal, 2-methyl-	Lipids	-0.247002	0.521698
MW0107687	Butanal, 2-methyl-	Amino acids and derivatives	-0.433522	0.243724
MW0110259	Butanal, 2-methyl-	Amino acids and derivatives	-0.633235	0.0671417
pme0513	Butanal, 2-methyl-	Others	-0.184987	0.63373
Zajn002491	Butanal, 2-methyl-	Flavonoids	-0.459186	0.213725
Lcsp003365	Butanal, 2-methyl-	Alkaloids	-0.429282	0.248886
Yhhn000821	Butanal, 2-methyl-	Quinones	-0.0951417	0.807635
MW0168255	Butanal, 2-methyl-	Nucleotides and derivatives	-0.482395	0.188454
mws1195	Butanal, 2-methyl-	Phenolic acids	-0.505338	0.16522
Ylgn009136	Butanal, 2-methyl-	Terpenoids	-0.218066	0.572988
pme2380	Butanal, 2-methyl-	Organic acids	0.802266	0.00927343
Lahn004639	2-Undecanone	Phenolic acids	-0.517395	0.153708
Wbtp003341	2-Undecanone	Others	-0.568824	0.109972
Wbtn004381	2-Undecanone	Flavonoids	-0.545709	0.128558
mws0943	2-Undecanone	Alkaloids	0.783286	0.0125288
MW0012222	2-Undecanone	Lipids	-0.750544	0.0198022
Lmcn010734	2-Undecanone	Terpenoids	-0.799227	0.00975096
Wbmp010530	2-Undecanone	Terpenoids	-0.76348	0.0166629
MWSslk126	2-Undecanone	Flavonoids	-0.114608	0.769063
Hmjn008136	2-Undecanone	Terpenoids	-0.546273	0.128084
MWSmce363	2-Undecanone	Others	-0.44702	0.227679
pme0278	2-Undecanone	Organic acids	0.80234	0.00926204
Zbyn004323	2-Undecanone	Lignans and Coumarins	-0.566109	0.112065
Jmwn002057	2-Undecanone	Phenolic acids	-0.395617	0.29191
Lmbn001609	2-Undecanone	Organic acids	0.872519	0.00214536
Lssp210384	2-Undecanone	Tannins	0.769565	0.0153085
ZbYn010300	2-Undecanone	Others	-0.394619	0.29324
ZbYn009262	2-Undecanone	Others	-0.62363	0.0727142
Zmpp002571	2-Undecanone	Flavonoids	-0.146008	0.707788
Sakn004407	2-Undecanone	Phenolic acids	-0.00343137	0.99301
Lmmn004912	2-Undecanone	Flavonoids	0.882483	0.00163006
MW0014259	2-Undecanone	Lipids	0.895773	0.00108546
Labn004891	2-Undecanone	Phenolic acids	0.782092	0.0127561
Lmqn005404	2-Undecanone	Phenolic acids	-0.136354	0.72649
Jmwn004371	2-Undecanone	Phenolic acids	-0.515905	0.155105
MWSHC2035	2-Undecanone	Phenolic acids	0.875588	0.00197614
Lmqp000329	2-Undecanone	Nucleotides and derivatives	-0.000974279	0.998015
Hmln002806	2-Undecanone	Phenolic acids	-0.205919	0.595048
Zmgp002508	2-Undecanone	Others	0.692759	0.0385783
Zmhp003514	2-Undecanone	Flavonoids	0.88521	0.00150558
Lmcn005620	2-Undecanone	Terpenoids	-0.81721	0.00715421
Zmhp002730	2-Undecanone	Flavonoids	-0.442351	0.233162
MW0168667	2-Undecanone	Lipids	-0.545865	0.128427
Zbyn002532	2-Undecanone	Terpenoids	-0.677536	0.0449382
WaYn010298	2-Undecanone	Lipids	0.8767	0.00191716
Wagp003518	2-Undecanone	Alkaloids	0.0326044	0.933638
HJN046	2-Undecanone	Tannins	-0.514812	0.156134
Lmcn010700	2-Undecanone	Terpenoids	-0.750571	0.0197952
zjsp123103	2-Undecanone	Terpenoids	-0.695346	0.0375591
Lmcn008963	2-Undecanone	Terpenoids	-0.523987	0.147618
Lmcn009128	2-Undecanone	Terpenoids	-0.528806	0.143255
Lmcn109128	2-Undecanone	Terpenoids	-0.560481	0.11648
pmp000101	2-Undecanone	Tannins	-0.529892	0.142283
pmn001587	2-Undecanone	Terpenoids	-0.215064	0.578413
mws2186	2-Undecanone	Flavonoids	-0.340476	0.369947
HJAP104	2-Undecanone	Others	0.814209	0.00755012
Lmyn003028	2-Undecanone	Phenolic acids	-0.223368	0.563456
pmp001127	2-Undecanone	Flavonoids	0.89351	0.00116756
pmp001235	2-Undecanone	Others	0.909818	0.000663353
MWSmce686	2-Undecanone	Phenolic acids	-0.800422	0.00956125
Lakn004098	2-Undecanone	Terpenoids	0.0107593	0.978083
Zbnp004170	2-Undecanone	Flavonoids	-0.224235	0.561903
mws1519	2-Undecanone	Flavonoids	-0.18863	0.626939
MWSmce696	2-Undecanone	Terpenoids	0.815047	0.00743808
mws0049	2-Undecanone	Flavonoids	-0.732753	0.0247262
Xmyn004302	2-Undecanone	Phenolic acids	-0.397531	0.289367
Wasn006047	2-Undecanone	Others	0.0638464	0.870374
pme1109	2-Undecanone	Nucleotides and derivatives	0.913032	0.000586126
Lmbn007891	2-Undecanone	Lipids	0.91196	0.000611141
Lmcn011160	2-Undecanone	Terpenoids	-0.776539	0.013849
pmb0964	2-Undecanone	Nucleotides and derivatives	-0.563597	0.114023
mws0438	2-Undecanone	Others	0.880766	0.00171193
Sagp002728	2-Undecanone	Flavonoids	-0.535467	0.137352
Lmcp007080	2-Undecanone	Terpenoids	-0.736008	0.0237711
Lmmn003875	2-Undecanone	Lignans and Coumarins	-0.543619	0.130325
Hmsp006266	2-Undecanone	Phenolic acids	0.774573	0.0142507
Lmfn004036	2-Undecanone	Flavonoids	-0.49561	0.174859
Lmfp004055	2-Undecanone	Flavonoids	-0.460805	0.211905
MWS3020	2-Undecanone	Alkaloids	-0.571396	0.108011
Zbqn004681	2-Undecanone	Amino acids and derivatives	-0.81024	0.00809633
Zbhn006453	2-Undecanone	Flavonoids	0.904984	0.000792527
Zbsp002256	2-Undecanone	Flavonoids	-0.230641	0.550475
MW0009415	2-Undecanone	Organic acids	-0.467692	0.204258
MW0155847	2-Undecanone	Amino acids and derivatives	-0.659332	0.0533805
MW0156055	2-Undecanone	Amino acids and derivatives	0.776475	0.013862
pme0434	2-Undecanone	Tannins	-0.582721	0.0996277
pme0436	2-Undecanone	Tannins	-0.576555	0.104141
pmn001646	2-Undecanone	Tannins	-0.563228	0.114312
Wasn004683	2-Undecanone	Phenolic acids	-0.375224	0.3197
HJAP127	2-Undecanone	Flavonoids	0.64852	0.0588402
Lmbp002336	2-Undecanone	Flavonoids	-0.194468	0.616107
Hmln002321	2-Undecanone	Flavonoids	-0.496799	0.173664
mws4183	2-Undecanone	Flavonoids	-0.501657	0.168831
MWSHY0113	2-Undecanone	Flavonoids	-0.337069	0.375063
MWSHY0046	2-Undecanone	Flavonoids	-0.307042	0.421578
MWSHY0132	2-Undecanone	Flavonoids	-0.319769	0.401558
Lmdp003509	2-Undecanone	Flavonoids	-0.431886	0.245709
mws0856	2-Undecanone	Flavonoids	-0.317016	0.405851
Smgp004575	2-Undecanone	Flavonoids	-0.337248	0.374794
HJAP119	2-Undecanone	Flavonoids	0.767148	0.0158372
Lmbn009747	2-Undecanone	Lipids	0.908859	0.00068773
MW0107687	2-Undecanone	Amino acids and derivatives	-0.597438	0.0893431
MW0110259	2-Undecanone	Amino acids and derivatives	-0.381721	0.310707
pme0513	2-Undecanone	Others	0.900075	0.000940668
Zajn002491	2-Undecanone	Flavonoids	-0.527486	0.144443
Lcsp003365	2-Undecanone	Alkaloids	0.885977	0.00147181
Yhhn000821	2-Undecanone	Quinones	-0.833569	0.00524093
MW0168255	2-Undecanone	Nucleotides and derivatives	0.872059	0.00217158
mws1195	2-Undecanone	Phenolic acids	0.868743	0.00236706
Ylgn009136	2-Undecanone	Terpenoids	0.936875	0.000195558
pme2380	2-Undecanone	Organic acids	-0.239491	0.534834
Lahn004639	2,3-Butanedione	Phenolic acids	-0.179778	0.643481
Wbtp003341	2,3-Butanedione	Others	-0.259738	0.499719
Wbtn004381	2,3-Butanedione	Flavonoids	-0.256007	0.506117
mws0943	2,3-Butanedione	Alkaloids	0.466381	0.205702
MW0012222	2,3-Butanedione	Lipids	-0.283552	0.459669
Lmcn010734	2,3-Butanedione	Terpenoids	-0.274919	0.474025
Wbmp010530	2,3-Butanedione	Terpenoids	-0.31568	0.407941
MWSslk126	2,3-Butanedione	Flavonoids	-0.0188961	0.961517
Hmjn008136	2,3-Butanedione	Terpenoids	-0.334786	0.378512
MWSmce363	2,3-Butanedione	Others	-0.197049	0.611337
pme0278	2,3-Butanedione	Organic acids	0.271007	0.480592
Zbyn004323	2,3-Butanedione	Lignans and Coumarins	-0.231502	0.548946
Jmwn002057	2,3-Butanedione	Phenolic acids	-0.154412	0.691617
Lmbn001609	2,3-Butanedione	Organic acids	0.358109	0.344
Lssp210384	2,3-Butanedione	Tannins	0.336882	0.375346
ZbYn010300	2,3-Butanedione	Others	-0.16578	0.669916
ZbYn009262	2,3-Butanedione	Others	-0.259026	0.500937
Zmpp002571	2,3-Butanedione	Flavonoids	-0.0273113	0.944397
Sakn004407	2,3-Butanedione	Phenolic acids	0.0439393	0.910631
Lmmn004912	2,3-Butanedione	Flavonoids	0.375828	0.318858
MW0014259	2,3-Butanedione	Lipids	0.371881	0.324377
Labn004891	2,3-Butanedione	Phenolic acids	0.216604	0.575628
Lmqn005404	2,3-Butanedione	Phenolic acids	-0.0573173	0.883553
Jmwn004371	2,3-Butanedione	Phenolic acids	-0.214686	0.579096
MWSHC2035	2,3-Butanedione	Phenolic acids	0.362134	0.338206
Lmqp000329	2,3-Butanedione	Nucleotides and derivatives	0.0624688	0.873153
Hmln002806	2,3-Butanedione	Phenolic acids	-0.0569307	0.884335
Zmgp002508	2,3-Butanedione	Others	0.310267	0.416464
Zmhp003514	2,3-Butanedione	Flavonoids	0.366146	0.33248
Lmcn005620	2,3-Butanedione	Terpenoids	-0.310914	0.41544
Zmhp002730	2,3-Butanedione	Flavonoids	-0.166982	0.667632
MW0168667	2,3-Butanedione	Lipids	-0.215491	0.57764
Zbyn002532	2,3-Butanedione	Terpenoids	-0.208437	0.59045
WaYn010298	2,3-Butanedione	Lipids	0.357124	0.345427
Wagp003518	2,3-Butanedione	Alkaloids	0.0999541	0.798063
HJN046	2,3-Butanedione	Tannins	-0.296886	0.437869
Lmcn010700	2,3-Butanedione	Terpenoids	-0.309558	0.417587
zjsp123103	2,3-Butanedione	Terpenoids	-0.176821	0.649037
Lmcn008963	2,3-Butanedione	Terpenoids	-0.21755	0.573919
Lmcn009128	2,3-Butanedione	Terpenoids	-0.166031	0.669438
Lmcn109128	2,3-Butanedione	Terpenoids	-0.185879	0.632065
pmp000101	2,3-Butanedione	Tannins	-0.135156	0.72882
pmn001587	2,3-Butanedione	Terpenoids	-0.0311217	0.936651
mws2186	2,3-Butanedione	Flavonoids	-0.0377789	0.923129
HJAP104	2,3-Butanedione	Others	0.349772	0.356155
Lmyn003028	2,3-Butanedione	Phenolic acids	-0.0759705	0.845977
pmp001127	2,3-Butanedione	Flavonoids	0.358864	0.342911
pmp001235	2,3-Butanedione	Others	0.351262	0.353968
MWSmce686	2,3-Butanedione	Phenolic acids	-0.30638	0.422632
Lakn004098	2,3-Butanedione	Terpenoids	0.0190144	0.961276
Zbnp004170	2,3-Butanedione	Flavonoids	-0.0982258	0.801498
mws1519	2,3-Butanedione	Flavonoids	-0.173382	0.655518
MWSmce696	2,3-Butanedione	Terpenoids	0.402981	0.282191
mws0049	2,3-Butanedione	Flavonoids	-0.274466	0.474783
Xmyn004302	2,3-Butanedione	Phenolic acids	-0.180914	0.641351
Wasn006047	2,3-Butanedione	Others	-0.0595045	0.879136
pme1109	2,3-Butanedione	Nucleotides and derivatives	0.381914	0.310442
Lmbn007891	2,3-Butanedione	Lipids	0.351258	0.353974
Lmcn011160	2,3-Butanedione	Terpenoids	-0.29502	0.440893
pmb0964	2,3-Butanedione	Nucleotides and derivatives	-0.273327	0.476693
mws0438	2,3-Butanedione	Others	0.370033	0.326977
Sagp002728	2,3-Butanedione	Flavonoids	-0.183363	0.636764
Lmcp007080	2,3-Butanedione	Terpenoids	-0.257689	0.503228
Lmmn003875	2,3-Butanedione	Lignans and Coumarins	-0.103166	0.791687
Hmsp006266	2,3-Butanedione	Phenolic acids	0.347199	0.359948
Lmfn004036	2,3-Butanedione	Flavonoids	-0.182034	0.639251
Lmfp004055	2,3-Butanedione	Flavonoids	-0.137992	0.723307
MWS3020	2,3-Butanedione	Alkaloids	-0.236587	0.539948
Zbqn004681	2,3-Butanedione	Amino acids and derivatives	-0.112876	0.772479
Zbhn006453	2,3-Butanedione	Flavonoids	0.352928	0.351529
Zbsp002256	2,3-Butanedione	Flavonoids	-0.115134	0.768027
MW0009415	2,3-Butanedione	Organic acids	-0.237787	0.537833
MW0155847	2,3-Butanedione	Amino acids and derivatives	-0.275756	0.472626
MW0156055	2,3-Butanedione	Amino acids and derivatives	0.332807	0.381513
pme0434	2,3-Butanedione	Tannins	-0.228662	0.553996
pme0436	2,3-Butanedione	Tannins	-0.196155	0.612989
pmn001646	2,3-Butanedione	Tannins	-0.204647	0.597374
Wasn004683	2,3-Butanedione	Phenolic acids	-0.116906	0.764537
HJAP127	2,3-Butanedione	Flavonoids	0.364374	0.335004
Lmbp002336	2,3-Butanedione	Flavonoids	-0.129015	0.740792
Hmln002321	2,3-Butanedione	Flavonoids	-0.192679	0.619419
mws4183	2,3-Butanedione	Flavonoids	-0.176462	0.649713
MWSHY0113	2,3-Butanedione	Flavonoids	0.0121542	0.975243
MWSHY0046	2,3-Butanedione	Flavonoids	-0.0581425	0.881886
MWSHY0132	2,3-Butanedione	Flavonoids	-0.14859	0.702809
Lmdp003509	2,3-Butanedione	Flavonoids	-0.128364	0.742064
mws0856	2,3-Butanedione	Flavonoids	-0.135417	0.728312
Smgp004575	2,3-Butanedione	Flavonoids	-0.0783386	0.841224
HJAP119	2,3-Butanedione	Flavonoids	0.304587	0.425492
Lmbn009747	2,3-Butanedione	Lipids	0.353762	0.350312
MW0107687	2,3-Butanedione	Amino acids and derivatives	-0.360466	0.340602
MW0110259	2,3-Butanedione	Amino acids and derivatives	-0.144468	0.710763
pme0513	2,3-Butanedione	Others	0.346136	0.361519
Zajn002491	2,3-Butanedione	Flavonoids	-0.174513	0.653384
Lcsp003365	2,3-Butanedione	Alkaloids	0.301369	0.430644
Yhhn000821	2,3-Butanedione	Quinones	-0.316645	0.406431
MW0168255	2,3-Butanedione	Nucleotides and derivatives	0.365043	0.33405
mws1195	2,3-Butanedione	Phenolic acids	0.334163	0.379456
Ylgn009136	2,3-Butanedione	Terpenoids	0.329634	0.386347
pme2380	2,3-Butanedione	Organic acids	-0.107145	0.783803

## Sheet: Correlation of nonvolatile meta
Spectral bands	Non-volatile metabolites	correlation	pvalue
10001	(1R,7S)-1,12,13-trihydroxybisabola-3,10-diene	0.655163	0.0554458
9997.17	(1R,7S)-1,12,13-trihydroxybisabola-3,10-diene	0.655229	0.0554131
9993.31	(1R,7S)-1,12,13-trihydroxybisabola-3,10-diene	0.654932	0.0555619
9989.46	(1R,7S)-1,12,13-trihydroxybisabola-3,10-diene	0.654836	0.0556101
9985.6	(1R,7S)-1,12,13-trihydroxybisabola-3,10-diene	0.65503	0.0555124
9981.74	(1R,7S)-1,12,13-trihydroxybisabola-3,10-diene	0.654795	0.0556307
9977.89	(1R,7S)-1,12,13-trihydroxybisabola-3,10-diene	0.654977	0.0555395
9974.03	(1R,7S)-1,12,13-trihydroxybisabola-3,10-diene	0.654798	0.0556293
9970.17	(1R,7S)-1,12,13-trihydroxybisabola-3,10-diene	0.653797	0.0561333
9966.32	(1R,7S)-1,12,13-trihydroxybisabola-3,10-diene	0.653856	0.0561037
9962.46	(1R,7S)-1,12,13-trihydroxybisabola-3,10-diene	0.653975	0.0560435
9958.6	(1R,7S)-1,12,13-trihydroxybisabola-3,10-diene	0.653294	0.0563879
9954.75	(1R,7S)-1,12,13-trihydroxybisabola-3,10-diene	0.653289	0.0563906
9950.89	(1R,7S)-1,12,13-trihydroxybisabola-3,10-diene	0.653822	0.056121
9947.03	(1R,7S)-1,12,13-trihydroxybisabola-3,10-diene	0.654075	0.055993
9943.17	(1R,7S)-1,12,13-trihydroxybisabola-3,10-diene	0.653882	0.0560908
9939.32	(1R,7S)-1,12,13-trihydroxybisabola-3,10-diene	0.65373	0.0561673
9935.46	(1R,7S)-1,12,13-trihydroxybisabola-3,10-diene	0.653704	0.0561805
9931.6	(1R,7S)-1,12,13-trihydroxybisabola-3,10-diene	0.653752	0.0561562
9927.75	(1R,7S)-1,12,13-trihydroxybisabola-3,10-diene	0.654064	0.0559987
9923.89	(1R,7S)-1,12,13-trihydroxybisabola-3,10-diene	0.653057	0.0565084
9920.03	(1R,7S)-1,12,13-trihydroxybisabola-3,10-diene	0.652719	0.0566799
9916.18	(1R,7S)-1,12,13-trihydroxybisabola-3,10-diene	0.653418	0.0563252
9912.32	(1R,7S)-1,12,13-trihydroxybisabola-3,10-diene	0.653206	0.0564325
9908.46	(1R,7S)-1,12,13-trihydroxybisabola-3,10-diene	0.652897	0.0565896
9904.61	(1R,7S)-1,12,13-trihydroxybisabola-3,10-diene	0.652903	0.0565863
9900.75	(1R,7S)-1,12,13-trihydroxybisabola-3,10-diene	0.652786	0.0566458
9896.89	(1R,7S)-1,12,13-trihydroxybisabola-3,10-diene	0.652536	0.0567729
9893.03	(1R,7S)-1,12,13-trihydroxybisabola-3,10-diene	0.652612	0.0567344
9889.18	(1R,7S)-1,12,13-trihydroxybisabola-3,10-diene	0.652504	0.0567895
9885.32	(1R,7S)-1,12,13-trihydroxybisabola-3,10-diene	0.652218	0.0569349
9881.46	(1R,7S)-1,12,13-trihydroxybisabola-3,10-diene	0.651778	0.0571596
9877.61	(1R,7S)-1,12,13-trihydroxybisabola-3,10-diene	0.651796	0.0571505
9873.75	(1R,7S)-1,12,13-trihydroxybisabola-3,10-diene	0.651871	0.057112
9869.89	(1R,7S)-1,12,13-trihydroxybisabola-3,10-diene	0.651953	0.0570703
9866.04	(1R,7S)-1,12,13-trihydroxybisabola-3,10-diene	0.652035	0.0570286
9862.18	(1R,7S)-1,12,13-trihydroxybisabola-3,10-diene	0.652323	0.0568814
9858.32	(1R,7S)-1,12,13-trihydroxybisabola-3,10-diene	0.651829	0.0571336
9854.46	(1R,7S)-1,12,13-trihydroxybisabola-3,10-diene	0.651122	0.0574958
9850.61	(1R,7S)-1,12,13-trihydroxybisabola-3,10-diene	0.651725	0.0571868
9846.75	(1R,7S)-1,12,13-trihydroxybisabola-3,10-diene	0.65167	0.0572151
9842.89	(1R,7S)-1,12,13-trihydroxybisabola-3,10-diene	0.651284	0.0574126
9839.04	(1R,7S)-1,12,13-trihydroxybisabola-3,10-diene	0.651378	0.0573644
9835.18	(1R,7S)-1,12,13-trihydroxybisabola-3,10-diene	0.650867	0.0576264
9831.32	(1R,7S)-1,12,13-trihydroxybisabola-3,10-diene	0.650761	0.0576811
9827.47	(1R,7S)-1,12,13-trihydroxybisabola-3,10-diene	0.650655	0.0577353
9823.61	(1R,7S)-1,12,13-trihydroxybisabola-3,10-diene	0.650429	0.0578516
9819.75	(1R,7S)-1,12,13-trihydroxybisabola-3,10-diene	0.650606	0.0577606
9815.9	(1R,7S)-1,12,13-trihydroxybisabola-3,10-diene	0.650494	0.0578186
9812.04	(1R,7S)-1,12,13-trihydroxybisabola-3,10-diene	0.650349	0.057893
9808.18	(1R,7S)-1,12,13-trihydroxybisabola-3,10-diene	0.650321	0.0579075
9804.33	(1R,7S)-1,12,13-trihydroxybisabola-3,10-diene	0.649933	0.0581075
9800.47	(1R,7S)-1,12,13-trihydroxybisabola-3,10-diene	0.649838	0.0581565
9796.61	(1R,7S)-1,12,13-trihydroxybisabola-3,10-diene	0.65014	0.0580006
9792.75	(1R,7S)-1,12,13-trihydroxybisabola-3,10-diene	0.649847	0.0581519
9788.9	(1R,7S)-1,12,13-trihydroxybisabola-3,10-diene	0.648893	0.0586463
9785.04	(1R,7S)-1,12,13-trihydroxybisabola-3,10-diene	0.649082	0.0585481
9781.18	(1R,7S)-1,12,13-trihydroxybisabola-3,10-diene	0.649236	0.0584684
9777.33	(1R,7S)-1,12,13-trihydroxybisabola-3,10-diene	0.649227	0.0584729
9773.47	(1R,7S)-1,12,13-trihydroxybisabola-3,10-diene	0.64936	0.0584041
9769.61	(1R,7S)-1,12,13-trihydroxybisabola-3,10-diene	0.649534	0.0583142
9765.76	(1R,7S)-1,12,13-trihydroxybisabola-3,10-diene	0.649661	0.0582483
9761.9	(1R,7S)-1,12,13-trihydroxybisabola-3,10-diene	0.649388	0.0583893
9758.04	(1R,7S)-1,12,13-trihydroxybisabola-3,10-diene	0.648906	0.0586395
9754.18	(1R,7S)-1,12,13-trihydroxybisabola-3,10-diene	0.648549	0.0588251
9750.33	(1R,7S)-1,12,13-trihydroxybisabola-3,10-diene	0.648826	0.0586812
9746.47	(1R,7S)-1,12,13-trihydroxybisabola-3,10-diene	0.648807	0.058691
9742.61	(1R,7S)-1,12,13-trihydroxybisabola-3,10-diene	0.648486	0.0588583
9738.76	(1R,7S)-1,12,13-trihydroxybisabola-3,10-diene	0.648194	0.0590104
9734.9	(1R,7S)-1,12,13-trihydroxybisabola-3,10-diene	0.648337	0.0589355
9731.04	(1R,7S)-1,12,13-trihydroxybisabola-3,10-diene	0.648368	0.0589195
9727.19	(1R,7S)-1,12,13-trihydroxybisabola-3,10-diene	0.648155	0.0590306
9723.33	(1R,7S)-1,12,13-trihydroxybisabola-3,10-diene	0.648112	0.0590529
9719.47	(1R,7S)-1,12,13-trihydroxybisabola-3,10-diene	0.647531	0.0593567
9715.62	(1R,7S)-1,12,13-trihydroxybisabola-3,10-diene	0.647473	0.0593873
9711.76	(1R,7S)-1,12,13-trihydroxybisabola-3,10-diene	0.647396	0.0594272
9707.9	(1R,7S)-1,12,13-trihydroxybisabola-3,10-diene	0.647599	0.0593212
9704.04	(1R,7S)-1,12,13-trihydroxybisabola-3,10-diene	0.647703	0.0592669
9700.19	(1R,7S)-1,12,13-trihydroxybisabola-3,10-diene	0.647377	0.0594374
9696.33	(1R,7S)-1,12,13-trihydroxybisabola-3,10-diene	0.64695	0.0596612
9692.47	(1R,7S)-1,12,13-trihydroxybisabola-3,10-diene	0.64667	0.0598085
9688.62	(1R,7S)-1,12,13-trihydroxybisabola-3,10-diene	0.646882	0.0596969
9684.76	(1R,7S)-1,12,13-trihydroxybisabola-3,10-diene	0.64694	0.0596665
9680.9	(1R,7S)-1,12,13-trihydroxybisabola-3,10-diene	0.64686	0.0597087
9677.05	(1R,7S)-1,12,13-trihydroxybisabola-3,10-diene	0.646528	0.0598835
9673.19	(1R,7S)-1,12,13-trihydroxybisabola-3,10-diene	0.646414	0.0599431
9669.33	(1R,7S)-1,12,13-trihydroxybisabola-3,10-diene	0.646659	0.0598141
9665.48	(1R,7S)-1,12,13-trihydroxybisabola-3,10-diene	0.646598	0.0598466
9661.62	(1R,7S)-1,12,13-trihydroxybisabola-3,10-diene	0.646049	0.0601356
9657.76	(1R,7S)-1,12,13-trihydroxybisabola-3,10-diene	0.645471	0.0604415
9653.9	(1R,7S)-1,12,13-trihydroxybisabola-3,10-diene	0.645635	0.0603545
9650.05	(1R,7S)-1,12,13-trihydroxybisabola-3,10-diene	0.645774	0.0602812
9646.19	(1R,7S)-1,12,13-trihydroxybisabola-3,10-diene	0.645503	0.0604244
9642.33	(1R,7S)-1,12,13-trihydroxybisabola-3,10-diene	0.645763	0.0602866
9638.48	(1R,7S)-1,12,13-trihydroxybisabola-3,10-diene	0.645683	0.060329
9634.62	(1R,7S)-1,12,13-trihydroxybisabola-3,10-diene	0.64511	0.0606328
9630.76	(1R,7S)-1,12,13-trihydroxybisabola-3,10-diene	0.645141	0.0606162
9626.91	(1R,7S)-1,12,13-trihydroxybisabola-3,10-diene	0.645114	0.0606306
9623.05	(1R,7S)-1,12,13-trihydroxybisabola-3,10-diene	0.645097	0.0606395
9619.19	(1R,7S)-1,12,13-trihydroxybisabola-3,10-diene	0.644834	0.0607791
9615.33	(1R,7S)-1,12,13-trihydroxybisabola-3,10-diene	0.64486	0.0607656
9611.48	(1R,7S)-1,12,13-trihydroxybisabola-3,10-diene	0.644643	0.0608807
9607.62	(1R,7S)-1,12,13-trihydroxybisabola-3,10-diene	0.644614	0.0608962
9603.76	(1R,7S)-1,12,13-trihydroxybisabola-3,10-diene	0.64428	0.0610738
9599.91	(1R,7S)-1,12,13-trihydroxybisabola-3,10-diene	0.643857	0.0612996
9596.05	(1R,7S)-1,12,13-trihydroxybisabola-3,10-diene	0.64387	0.0612926
9592.19	(1R,7S)-1,12,13-trihydroxybisabola-3,10-diene	0.644381	0.0610203
9588.34	(1R,7S)-1,12,13-trihydroxybisabola-3,10-diene	0.644267	0.0610808
9584.48	(1R,7S)-1,12,13-trihydroxybisabola-3,10-diene	0.64394	0.0612552
9580.62	(1R,7S)-1,12,13-trihydroxybisabola-3,10-diene	0.6436	0.0614374
9576.77	(1R,7S)-1,12,13-trihydroxybisabola-3,10-diene	0.643369	0.0615609
9572.91	(1R,7S)-1,12,13-trihydroxybisabola-3,10-diene	0.643514	0.0614832
9569.05	(1R,7S)-1,12,13-trihydroxybisabola-3,10-diene	0.643842	0.0613078
9565.2	(1R,7S)-1,12,13-trihydroxybisabola-3,10-diene	0.643566	0.0614554
9561.34	(1R,7S)-1,12,13-trihydroxybisabola-3,10-diene	0.643226	0.0616376
9557.48	(1R,7S)-1,12,13-trihydroxybisabola-3,10-diene	0.643036	0.0617395
9553.62	(1R,7S)-1,12,13-trihydroxybisabola-3,10-diene	0.643067	0.0617229
9549.77	(1R,7S)-1,12,13-trihydroxybisabola-3,10-diene	0.642695	0.0619224
9545.91	(1R,7S)-1,12,13-trihydroxybisabola-3,10-diene	0.64255	0.0620005
9542.05	(1R,7S)-1,12,13-trihydroxybisabola-3,10-diene	0.642822	0.0618541
9538.2	(1R,7S)-1,12,13-trihydroxybisabola-3,10-diene	0.642782	0.0618756
9534.34	(1R,7S)-1,12,13-trihydroxybisabola-3,10-diene	0.642318	0.0621257
9530.48	(1R,7S)-1,12,13-trihydroxybisabola-3,10-diene	0.64203	0.062281
9526.63	(1R,7S)-1,12,13-trihydroxybisabola-3,10-diene	0.64213	0.0622267
9522.77	(1R,7S)-1,12,13-trihydroxybisabola-3,10-diene	0.642428	0.0620665
9518.91	(1R,7S)-1,12,13-trihydroxybisabola-3,10-diene	0.64206	0.0622647
9515.05	(1R,7S)-1,12,13-trihydroxybisabola-3,10-diene	0.641998	0.0622982
9511.2	(1R,7S)-1,12,13-trihydroxybisabola-3,10-diene	0.641723	0.0624466
9507.34	(1R,7S)-1,12,13-trihydroxybisabola-3,10-diene	0.641416	0.0626127
9503.48	(1R,7S)-1,12,13-trihydroxybisabola-3,10-diene	0.641307	0.0626717
9499.63	(1R,7S)-1,12,13-trihydroxybisabola-3,10-diene	0.64174	0.0624376
9495.77	(1R,7S)-1,12,13-trihydroxybisabola-3,10-diene	0.641813	0.0623977
9491.91	(1R,7S)-1,12,13-trihydroxybisabola-3,10-diene	0.641572	0.0625284
9488.06	(1R,7S)-1,12,13-trihydroxybisabola-3,10-diene	0.641175	0.0627434
9484.2	(1R,7S)-1,12,13-trihydroxybisabola-3,10-diene	0.640877	0.0629049
9480.34	(1R,7S)-1,12,13-trihydroxybisabola-3,10-diene	0.641314	0.0626677
9476.49	(1R,7S)-1,12,13-trihydroxybisabola-3,10-diene	0.641579	0.0625243
9472.63	(1R,7S)-1,12,13-trihydroxybisabola-3,10-diene	0.641243	0.0627062
9468.77	(1R,7S)-1,12,13-trihydroxybisabola-3,10-diene	0.641084	0.0627923
9464.92	(1R,7S)-1,12,13-trihydroxybisabola-3,10-diene	0.641166	0.0627482
9461.06	(1R,7S)-1,12,13-trihydroxybisabola-3,10-diene	0.640724	0.062988
9457.2	(1R,7S)-1,12,13-trihydroxybisabola-3,10-diene	0.640204	0.0632711
9453.34	(1R,7S)-1,12,13-trihydroxybisabola-3,10-diene	0.640281	0.0632292
9449.49	(1R,7S)-1,12,13-trihydroxybisabola-3,10-diene	0.640316	0.0632098
9445.63	(1R,7S)-1,12,13-trihydroxybisabola-3,10-diene	0.64018	0.0632839
9441.77	(1R,7S)-1,12,13-trihydroxybisabola-3,10-diene	0.640145	0.0633031
9437.92	(1R,7S)-1,12,13-trihydroxybisabola-3,10-diene	0.639896	0.0634392
9434.06	(1R,7S)-1,12,13-trihydroxybisabola-3,10-diene	0.639721	0.0635344
9430.2	(1R,7S)-1,12,13-trihydroxybisabola-3,10-diene	0.639888	0.0634434
9426.35	(1R,7S)-1,12,13-trihydroxybisabola-3,10-diene	0.640152	0.0632993
9422.49	(1R,7S)-1,12,13-trihydroxybisabola-3,10-diene	0.639965	0.0634014
9418.63	(1R,7S)-1,12,13-trihydroxybisabola-3,10-diene	0.639607	0.0635971
9414.77	(1R,7S)-1,12,13-trihydroxybisabola-3,10-diene	0.639297	0.0637668
9410.92	(1R,7S)-1,12,13-trihydroxybisabola-3,10-diene	0.639398	0.0637112
9407.06	(1R,7S)-1,12,13-trihydroxybisabola-3,10-diene	0.639313	0.063758
9403.2	(1R,7S)-1,12,13-trihydroxybisabola-3,10-diene	0.639388	0.063717
9399.35	(1R,7S)-1,12,13-trihydroxybisabola-3,10-diene	0.639041	0.0639067
9395.49	(1R,7S)-1,12,13-trihydroxybisabola-3,10-diene	0.638819	0.064029
9391.63	(1R,7S)-1,12,13-trihydroxybisabola-3,10-diene	0.638909	0.0639792
9387.78	(1R,7S)-1,12,13-trihydroxybisabola-3,10-diene	0.639075	0.0638885
9383.92	(1R,7S)-1,12,13-trihydroxybisabola-3,10-diene	0.638919	0.0639737
9380.06	(1R,7S)-1,12,13-trihydroxybisabola-3,10-diene	0.638516	0.0641952
9376.21	(1R,7S)-1,12,13-trihydroxybisabola-3,10-diene	0.638327	0.064299
9372.35	(1R,7S)-1,12,13-trihydroxybisabola-3,10-diene	0.638179	0.0643809
9368.49	(1R,7S)-1,12,13-trihydroxybisabola-3,10-diene	0.637828	0.0645746
9364.63	(1R,7S)-1,12,13-trihydroxybisabola-3,10-diene	0.637306	0.0648629
9360.78	(1R,7S)-1,12,13-trihydroxybisabola-3,10-diene	0.637137	0.0649565
9356.92	(1R,7S)-1,12,13-trihydroxybisabola-3,10-diene	0.637491	0.0647606
9353.06	(1R,7S)-1,12,13-trihydroxybisabola-3,10-diene	0.637462	0.0647766
9349.21	(1R,7S)-1,12,13-trihydroxybisabola-3,10-diene	0.637311	0.06486
9345.35	(1R,7S)-1,12,13-trihydroxybisabola-3,10-diene	0.637115	0.0649686
9341.49	(1R,7S)-1,12,13-trihydroxybisabola-3,10-diene	0.636542	0.0652866
9337.64	(1R,7S)-1,12,13-trihydroxybisabola-3,10-diene	0.636295	0.0654241
9333.78	(1R,7S)-1,12,13-trihydroxybisabola-3,10-diene	0.636851	0.0651155
9329.92	(1R,7S)-1,12,13-trihydroxybisabola-3,10-diene	0.637218	0.0649117
9326.07	(1R,7S)-1,12,13-trihydroxybisabola-3,10-diene	0.636818	0.0651337
9322.21	(1R,7S)-1,12,13-trihydroxybisabola-3,10-diene	0.636455	0.065335
9318.35	(1R,7S)-1,12,13-trihydroxybisabola-3,10-diene	0.636434	0.0653467
9314.49	(1R,7S)-1,12,13-trihydroxybisabola-3,10-diene	0.636199	0.0654776
9310.64	(1R,7S)-1,12,13-trihydroxybisabola-3,10-diene	0.636023	0.0655758
9306.78	(1R,7S)-1,12,13-trihydroxybisabola-3,10-diene	0.636103	0.0655311
9302.92	(1R,7S)-1,12,13-trihydroxybisabola-3,10-diene	0.635963	0.0656094
9299.07	(1R,7S)-1,12,13-trihydroxybisabola-3,10-diene	0.635885	0.0656529
9295.21	(1R,7S)-1,12,13-trihydroxybisabola-3,10-diene	0.635752	0.0657269
9291.35	(1R,7S)-1,12,13-trihydroxybisabola-3,10-diene	0.635899	0.065645
9287.5	(1R,7S)-1,12,13-trihydroxybisabola-3,10-diene	0.63563	0.065795
9283.64	(1R,7S)-1,12,13-trihydroxybisabola-3,10-diene	0.635161	0.0660571
9279.78	(1R,7S)-1,12,13-trihydroxybisabola-3,10-diene	0.635352	0.0659503
9275.92	(1R,7S)-1,12,13-trihydroxybisabola-3,10-diene	0.635665	0.0657755
9272.07	(1R,7S)-1,12,13-trihydroxybisabola-3,10-diene	0.635662	0.0657774
9268.21	(1R,7S)-1,12,13-trihydroxybisabola-3,10-diene	0.635174	0.0660501
9264.35	(1R,7S)-1,12,13-trihydroxybisabola-3,10-diene	0.635154	0.0660611
9260.5	(1R,7S)-1,12,13-trihydroxybisabola-3,10-diene	0.635241	0.0660127
9256.64	(1R,7S)-1,12,13-trihydroxybisabola-3,10-diene	0.635063	0.0661123
9252.78	(1R,7S)-1,12,13-trihydroxybisabola-3,10-diene	0.635071	0.0661076
9248.93	(1R,7S)-1,12,13-trihydroxybisabola-3,10-diene	0.635051	0.0661191
9245.07	(1R,7S)-1,12,13-trihydroxybisabola-3,10-diene	0.634714	0.0663078
9241.21	(1R,7S)-1,12,13-trihydroxybisabola-3,10-diene	0.634402	0.0664832
9237.36	(1R,7S)-1,12,13-trihydroxybisabola-3,10-diene	0.63407	0.06667
9233.5	(1R,7S)-1,12,13-trihydroxybisabola-3,10-diene	0.633618	0.0669248
9229.64	(1R,7S)-1,12,13-trihydroxybisabola-3,10-diene	0.633595	0.0669377
9225.79	(1R,7S)-1,12,13-trihydroxybisabola-3,10-diene	0.633771	0.0668388
9221.93	(1R,7S)-1,12,13-trihydroxybisabola-3,10-diene	0.633966	0.0667289
9218.07	(1R,7S)-1,12,13-trihydroxybisabola-3,10-diene	0.633848	0.0667952
9214.21	(1R,7S)-1,12,13-trihydroxybisabola-3,10-diene	0.633601	0.0669343
9210.36	(1R,7S)-1,12,13-trihydroxybisabola-3,10-diene	0.633548	0.0669644
9206.5	(1R,7S)-1,12,13-trihydroxybisabola-3,10-diene	0.633279	0.0671166
9202.64	(1R,7S)-1,12,13-trihydroxybisabola-3,10-diene	0.633359	0.0670714
9198.79	(1R,7S)-1,12,13-trihydroxybisabola-3,10-diene	0.633365	0.0670681
9194.93	(1R,7S)-1,12,13-trihydroxybisabola-3,10-diene	0.633302	0.0671036
9191.07	(1R,7S)-1,12,13-trihydroxybisabola-3,10-diene	0.63312	0.0672065
9187.22	(1R,7S)-1,12,13-trihydroxybisabola-3,10-diene	0.632771	0.0674043
9183.36	(1R,7S)-1,12,13-trihydroxybisabola-3,10-diene	0.632548	0.067531
9179.5	(1R,7S)-1,12,13-trihydroxybisabola-3,10-diene	0.632895	0.0673339
9175.64	(1R,7S)-1,12,13-trihydroxybisabola-3,10-diene	0.632747	0.0674178
9171.79	(1R,7S)-1,12,13-trihydroxybisabola-3,10-diene	0.632371	0.0676315
9167.93	(1R,7S)-1,12,13-trihydroxybisabola-3,10-diene	0.632299	0.0676725
9164.07	(1R,7S)-1,12,13-trihydroxybisabola-3,10-diene	0.632274	0.0676867
9160.22	(1R,7S)-1,12,13-trihydroxybisabola-3,10-diene	0.632223	0.0677155
9156.36	(1R,7S)-1,12,13-trihydroxybisabola-3,10-diene	0.632296	0.067674
9152.5	(1R,7S)-1,12,13-trihydroxybisabola-3,10-diene	0.631711	0.0680068
9148.65	(1R,7S)-1,12,13-trihydroxybisabola-3,10-diene	0.631736	0.0679927
9144.79	(1R,7S)-1,12,13-trihydroxybisabola-3,10-diene	0.631413	0.0681773
9140.93	(1R,7S)-1,12,13-trihydroxybisabola-3,10-diene	0.631188	0.0683056
9137.08	(1R,7S)-1,12,13-trihydroxybisabola-3,10-diene	0.631476	0.0681413
9133.22	(1R,7S)-1,12,13-trihydroxybisabola-3,10-diene	0.631639	0.0680481
9129.36	(1R,7S)-1,12,13-trihydroxybisabola-3,10-diene	0.631243	0.0682744
9125.5	(1R,7S)-1,12,13-trihydroxybisabola-3,10-diene	0.631123	0.0683431
9121.65	(1R,7S)-1,12,13-trihydroxybisabola-3,10-diene	0.631073	0.0683718
9117.79	(1R,7S)-1,12,13-trihydroxybisabola-3,10-diene	0.63107	0.0683733
9113.93	(1R,7S)-1,12,13-trihydroxybisabola-3,10-diene	0.630849	0.0685001
9110.08	(1R,7S)-1,12,13-trihydroxybisabola-3,10-diene	0.631103	0.0683545
9106.22	(1R,7S)-1,12,13-trihydroxybisabola-3,10-diene	0.631177	0.0683122
9102.36	(1R,7S)-1,12,13-trihydroxybisabola-3,10-diene	0.631021	0.0684015
9098.51	(1R,7S)-1,12,13-trihydroxybisabola-3,10-diene	0.630611	0.068636
9094.65	(1R,7S)-1,12,13-trihydroxybisabola-3,10-diene	0.630705	0.0685822
9090.79	(1R,7S)-1,12,13-trihydroxybisabola-3,10-diene	0.630392	0.0687621
9086.94	(1R,7S)-1,12,13-trihydroxybisabola-3,10-diene	0.629744	0.0691346
9083.08	(1R,7S)-1,12,13-trihydroxybisabola-3,10-diene	0.629723	0.0691466
9079.22	(1R,7S)-1,12,13-trihydroxybisabola-3,10-diene	0.629882	0.0690551
9075.36	(1R,7S)-1,12,13-trihydroxybisabola-3,10-diene	0.629574	0.0692328
9071.51	(1R,7S)-1,12,13-trihydroxybisabola-3,10-diene	0.629601	0.0692169
9067.65	(1R,7S)-1,12,13-trihydroxybisabola-3,10-diene	0.629567	0.0692365
9063.79	(1R,7S)-1,12,13-trihydroxybisabola-3,10-diene	0.629658	0.0691845
9059.94	(1R,7S)-1,12,13-trihydroxybisabola-3,10-diene	0.629717	0.0691504
9056.08	(1R,7S)-1,12,13-trihydroxybisabola-3,10-diene	0.62984	0.0690793
9052.22	(1R,7S)-1,12,13-trihydroxybisabola-3,10-diene	0.629565	0.0692378
9048.37	(1R,7S)-1,12,13-trihydroxybisabola-3,10-diene	0.62944	0.0693099
9044.51	(1R,7S)-1,12,13-trihydroxybisabola-3,10-diene	0.629577	0.069231
9040.65	(1R,7S)-1,12,13-trihydroxybisabola-3,10-diene	0.629119	0.0694951
9036.79	(1R,7S)-1,12,13-trihydroxybisabola-3,10-diene	0.628658	0.0697621
9032.94	(1R,7S)-1,12,13-trihydroxybisabola-3,10-diene	0.628697	0.0697399
9029.08	(1R,7S)-1,12,13-trihydroxybisabola-3,10-diene	0.628608	0.0697912
9025.22	(1R,7S)-1,12,13-trihydroxybisabola-3,10-diene	0.628691	0.0697429
9021.37	(1R,7S)-1,12,13-trihydroxybisabola-3,10-diene	0.628643	0.069771
9017.51	(1R,7S)-1,12,13-trihydroxybisabola-3,10-diene	0.628639	0.0697734
9013.65	(1R,7S)-1,12,13-trihydroxybisabola-3,10-diene	0.628428	0.0698957
9009.8	(1R,7S)-1,12,13-trihydroxybisabola-3,10-diene	0.628352	0.0699399
9005.94	(1R,7S)-1,12,13-trihydroxybisabola-3,10-diene	0.628793	0.0696838
9002.08	(1R,7S)-1,12,13-trihydroxybisabola-3,10-diene	0.628621	0.0697838
8998.23	(1R,7S)-1,12,13-trihydroxybisabola-3,10-diene	0.628521	0.0698416
8994.37	(1R,7S)-1,12,13-trihydroxybisabola-3,10-diene	0.628165	0.0700483
8990.51	(1R,7S)-1,12,13-trihydroxybisabola-3,10-diene	0.628152	0.0700558
8986.66	(1R,7S)-1,12,13-trihydroxybisabola-3,10-diene	0.628507	0.0698498
8982.8	(1R,7S)-1,12,13-trihydroxybisabola-3,10-diene	0.628451	0.0698824
8978.94	(1R,7S)-1,12,13-trihydroxybisabola-3,10-diene	0.628025	0.0701294
8975.08	(1R,7S)-1,12,13-trihydroxybisabola-3,10-diene	0.628139	0.0700636
8971.23	(1R,7S)-1,12,13-trihydroxybisabola-3,10-diene	0.628133	0.0700669
8967.37	(1R,7S)-1,12,13-trihydroxybisabola-3,10-diene	0.627824	0.0702466
8963.51	(1R,7S)-1,12,13-trihydroxybisabola-3,10-diene	0.627837	0.0702392
8959.66	(1R,7S)-1,12,13-trihydroxybisabola-3,10-diene	0.627818	0.0702501
8955.8	(1R,7S)-1,12,13-trihydroxybisabola-3,10-diene	0.627475	0.0704501
8951.94	(1R,7S)-1,12,13-trihydroxybisabola-3,10-diene	0.627637	0.0703554
8948.09	(1R,7S)-1,12,13-trihydroxybisabola-3,10-diene	0.627848	0.0702325
8944.23	(1R,7S)-1,12,13-trihydroxybisabola-3,10-diene	0.628067	0.0701053
8940.37	(1R,7S)-1,12,13-trihydroxybisabola-3,10-diene	0.627874	0.0702177
8936.51	(1R,7S)-1,12,13-trihydroxybisabola-3,10-diene	0.62777	0.0702781
8932.66	(1R,7S)-1,12,13-trihydroxybisabola-3,10-diene	0.627786	0.0702685
8928.8	(1R,7S)-1,12,13-trihydroxybisabola-3,10-diene	0.627794	0.0702639
8924.94	(1R,7S)-1,12,13-trihydroxybisabola-3,10-diene	0.627574	0.0703922
8921.09	(1R,7S)-1,12,13-trihydroxybisabola-3,10-diene	0.627708	0.070314
8917.23	(1R,7S)-1,12,13-trihydroxybisabola-3,10-diene	0.627433	0.0704742
8913.37	(1R,7S)-1,12,13-trihydroxybisabola-3,10-diene	0.62747	0.0704526
8909.52	(1R,7S)-1,12,13-trihydroxybisabola-3,10-diene	0.627751	0.0702892
8905.66	(1R,7S)-1,12,13-trihydroxybisabola-3,10-diene	0.6272	0.0706105
8901.8	(1R,7S)-1,12,13-trihydroxybisabola-3,10-diene	0.627326	0.0705367
8897.95	(1R,7S)-1,12,13-trihydroxybisabola-3,10-diene	0.627327	0.0705363
8894.09	(1R,7S)-1,12,13-trihydroxybisabola-3,10-diene	0.627575	0.0703918
8890.23	(1R,7S)-1,12,13-trihydroxybisabola-3,10-diene	0.627876	0.0702163
8886.38	(1R,7S)-1,12,13-trihydroxybisabola-3,10-diene	0.627475	0.0704499
8882.52	(1R,7S)-1,12,13-trihydroxybisabola-3,10-diene	0.627499	0.0704358
8878.66	(1R,7S)-1,12,13-trihydroxybisabola-3,10-diene	0.627899	0.0702028
8874.8	(1R,7S)-1,12,13-trihydroxybisabola-3,10-diene	0.627768	0.0702794
8870.95	(1R,7S)-1,12,13-trihydroxybisabola-3,10-diene	0.627524	0.0704212
8867.09	(1R,7S)-1,12,13-trihydroxybisabola-3,10-diene	0.627589	0.0703832
8863.23	(1R,7S)-1,12,13-trihydroxybisabola-3,10-diene	0.627962	0.0701664
8859.38	(1R,7S)-1,12,13-trihydroxybisabola-3,10-diene	0.628122	0.0700735
8855.52	(1R,7S)-1,12,13-trihydroxybisabola-3,10-diene	0.628219	0.0700169
8851.66	(1R,7S)-1,12,13-trihydroxybisabola-3,10-diene	0.628001	0.0701435
8847.81	(1R,7S)-1,12,13-trihydroxybisabola-3,10-diene	0.628114	0.0700782
8843.95	(1R,7S)-1,12,13-trihydroxybisabola-3,10-diene	0.628565	0.0698164
8840.09	(1R,7S)-1,12,13-trihydroxybisabola-3,10-diene	0.628498	0.0698547
8836.23	(1R,7S)-1,12,13-trihydroxybisabola-3,10-diene	0.62859	0.0698017
8832.38	(1R,7S)-1,12,13-trihydroxybisabola-3,10-diene	0.628784	0.0696894
8828.52	(1R,7S)-1,12,13-trihydroxybisabola-3,10-diene	0.629192	0.0694529
8824.66	(1R,7S)-1,12,13-trihydroxybisabola-3,10-diene	0.629289	0.0693973
8820.81	(1R,7S)-1,12,13-trihydroxybisabola-3,10-diene	0.629052	0.0695342
8816.95	(1R,7S)-1,12,13-trihydroxybisabola-3,10-diene	0.629214	0.0694407
8813.09	(1R,7S)-1,12,13-trihydroxybisabola-3,10-diene	0.629089	0.0695127
8809.24	(1R,7S)-1,12,13-trihydroxybisabola-3,10-diene	0.629161	0.0694714
8805.38	(1R,7S)-1,12,13-trihydroxybisabola-3,10-diene	0.630177	0.0688855
8801.52	(1R,7S)-1,12,13-trihydroxybisabola-3,10-diene	0.630102	0.0689285
8797.67	(1R,7S)-1,12,13-trihydroxybisabola-3,10-diene	0.630434	0.0687378
8793.81	(1R,7S)-1,12,13-trihydroxybisabola-3,10-diene	0.63079	0.0685339
8789.95	(1R,7S)-1,12,13-trihydroxybisabola-3,10-diene	0.630916	0.0684613
8786.09	(1R,7S)-1,12,13-trihydroxybisabola-3,10-diene	0.630999	0.0684139
8782.24	(1R,7S)-1,12,13-trihydroxybisabola-3,10-diene	0.630882	0.0684807
8778.38	(1R,7S)-1,12,13-trihydroxybisabola-3,10-diene	0.631178	0.0683113
8774.52	(1R,7S)-1,12,13-trihydroxybisabola-3,10-diene	0.631426	0.0681699
8770.67	(1R,7S)-1,12,13-trihydroxybisabola-3,10-diene	0.631393	0.0681887
8766.81	(1R,7S)-1,12,13-trihydroxybisabola-3,10-diene	0.631614	0.0680626
8762.95	(1R,7S)-1,12,13-trihydroxybisabola-3,10-diene	0.631697	0.068015
8759.1	(1R,7S)-1,12,13-trihydroxybisabola-3,10-diene	0.632006	0.0678388
8755.24	(1R,7S)-1,12,13-trihydroxybisabola-3,10-diene	0.631924	0.0678857
8751.38	(1R,7S)-1,12,13-trihydroxybisabola-3,10-diene	0.632088	0.0677924
8747.53	(1R,7S)-1,12,13-trihydroxybisabola-3,10-diene	0.63245	0.0675864
8743.67	(1R,7S)-1,12,13-trihydroxybisabola-3,10-diene	0.632406	0.0676117
8739.81	(1R,7S)-1,12,13-trihydroxybisabola-3,10-diene	0.632329	0.0676551
8735.95	(1R,7S)-1,12,13-trihydroxybisabola-3,10-diene	0.632521	0.0675461
8732.1	(1R,7S)-1,12,13-trihydroxybisabola-3,10-diene	0.63287	0.0673483
8728.24	(1R,7S)-1,12,13-trihydroxybisabola-3,10-diene	0.633018	0.0672644
8724.38	(1R,7S)-1,12,13-trihydroxybisabola-3,10-diene	0.633272	0.0671204
8720.53	(1R,7S)-1,12,13-trihydroxybisabola-3,10-diene	0.633333	0.0670861
8716.67	(1R,7S)-1,12,13-trihydroxybisabola-3,10-diene	0.633487	0.0669991
8712.81	(1R,7S)-1,12,13-trihydroxybisabola-3,10-diene	0.633933	0.0667471
8708.96	(1R,7S)-1,12,13-trihydroxybisabola-3,10-diene	0.634384	0.0664935
8705.1	(1R,7S)-1,12,13-trihydroxybisabola-3,10-diene	0.634783	0.0662693
8701.24	(1R,7S)-1,12,13-trihydroxybisabola-3,10-diene	0.634982	0.0661576
8697.38	(1R,7S)-1,12,13-trihydroxybisabola-3,10-diene	0.635118	0.0660814
8693.53	(1R,7S)-1,12,13-trihydroxybisabola-3,10-diene	0.635151	0.0660629
8689.67	(1R,7S)-1,12,13-trihydroxybisabola-3,10-diene	0.635619	0.0658014
8685.81	(1R,7S)-1,12,13-trihydroxybisabola-3,10-diene	0.636102	0.0655318
8681.96	(1R,7S)-1,12,13-trihydroxybisabola-3,10-diene	0.636128	0.0655174
8678.1	(1R,7S)-1,12,13-trihydroxybisabola-3,10-diene	0.636051	0.0655603
8674.24	(1R,7S)-1,12,13-trihydroxybisabola-3,10-diene	0.636333	0.0654031
8670.39	(1R,7S)-1,12,13-trihydroxybisabola-3,10-diene	0.6368	0.0651437
8666.53	(1R,7S)-1,12,13-trihydroxybisabola-3,10-diene	0.63731	0.0648606
8662.67	(1R,7S)-1,12,13-trihydroxybisabola-3,10-diene	0.637443	0.0647872
8658.82	(1R,7S)-1,12,13-trihydroxybisabola-3,10-diene	0.637781	0.0646004
8654.96	(1R,7S)-1,12,13-trihydroxybisabola-3,10-diene	0.638087	0.0644313
8651.1	(1R,7S)-1,12,13-trihydroxybisabola-3,10-diene	0.638339	0.0642929
8647.25	(1R,7S)-1,12,13-trihydroxybisabola-3,10-diene	0.638425	0.0642456
8643.39	(1R,7S)-1,12,13-trihydroxybisabola-3,10-diene	0.638637	0.0641287
8639.53	(1R,7S)-1,12,13-trihydroxybisabola-3,10-diene	0.639115	0.0638664
8635.67	(1R,7S)-1,12,13-trihydroxybisabola-3,10-diene	0.639589	0.063607
8631.82	(1R,7S)-1,12,13-trihydroxybisabola-3,10-diene	0.639837	0.0634712
8627.96	(1R,7S)-1,12,13-trihydroxybisabola-3,10-diene	0.640245	0.0632487
8624.1	(1R,7S)-1,12,13-trihydroxybisabola-3,10-diene	0.640437	0.0631443
8620.25	(1R,7S)-1,12,13-trihydroxybisabola-3,10-diene	0.640718	0.0629914
8616.39	(1R,7S)-1,12,13-trihydroxybisabola-3,10-diene	0.641069	0.0628008
8612.53	(1R,7S)-1,12,13-trihydroxybisabola-3,10-diene	0.641504	0.0625652
8608.68	(1R,7S)-1,12,13-trihydroxybisabola-3,10-diene	0.642016	0.0622886
8604.82	(1R,7S)-1,12,13-trihydroxybisabola-3,10-diene	0.642456	0.0620513
8600.96	(1R,7S)-1,12,13-trihydroxybisabola-3,10-diene	0.643014	0.0617512
8597.1	(1R,7S)-1,12,13-trihydroxybisabola-3,10-diene	0.643394	0.0615472
8593.25	(1R,7S)-1,12,13-trihydroxybisabola-3,10-diene	0.643666	0.0614018
8589.39	(1R,7S)-1,12,13-trihydroxybisabola-3,10-diene	0.64396	0.0612447
8585.53	(1R,7S)-1,12,13-trihydroxybisabola-3,10-diene	0.644364	0.0610293
8581.68	(1R,7S)-1,12,13-trihydroxybisabola-3,10-diene	0.644936	0.0607248
8577.82	(1R,7S)-1,12,13-trihydroxybisabola-3,10-diene	0.645201	0.0605842
8573.96	(1R,7S)-1,12,13-trihydroxybisabola-3,10-diene	0.645603	0.0603717
8570.11	(1R,7S)-1,12,13-trihydroxybisabola-3,10-diene	0.646181	0.060066
8566.25	(1R,7S)-1,12,13-trihydroxybisabola-3,10-diene	0.646273	0.0600178
8562.39	(1R,7S)-1,12,13-trihydroxybisabola-3,10-diene	0.646614	0.0598381
8558.54	(1R,7S)-1,12,13-trihydroxybisabola-3,10-diene	0.647053	0.0596071
8554.68	(1R,7S)-1,12,13-trihydroxybisabola-3,10-diene	0.647535	0.0593544
8550.82	(1R,7S)-1,12,13-trihydroxybisabola-3,10-diene	0.647828	0.0592013
8546.96	(1R,7S)-1,12,13-trihydroxybisabola-3,10-diene	0.647989	0.0591174
8543.11	(1R,7S)-1,12,13-trihydroxybisabola-3,10-diene	0.648258	0.0589768
8539.25	(1R,7S)-1,12,13-trihydroxybisabola-3,10-diene	0.648591	0.0588033
8535.39	(1R,7S)-1,12,13-trihydroxybisabola-3,10-diene	0.649165	0.0585051
8531.54	(1R,7S)-1,12,13-trihydroxybisabola-3,10-diene	0.649332	0.0584187
8527.68	(1R,7S)-1,12,13-trihydroxybisabola-3,10-diene	0.649752	0.0582012
8523.82	(1R,7S)-1,12,13-trihydroxybisabola-3,10-diene	0.650045	0.0580497
8519.97	(1R,7S)-1,12,13-trihydroxybisabola-3,10-diene	0.650482	0.0578244
8516.11	(1R,7S)-1,12,13-trihydroxybisabola-3,10-diene	0.650979	0.057569
8512.25	(1R,7S)-1,12,13-trihydroxybisabola-3,10-diene	0.651212	0.0574492
8508.4	(1R,7S)-1,12,13-trihydroxybisabola-3,10-diene	0.651357	0.0573753
8504.54	(1R,7S)-1,12,13-trihydroxybisabola-3,10-diene	0.651813	0.0571419
8500.68	(1R,7S)-1,12,13-trihydroxybisabola-3,10-diene	0.652178	0.0569553
8496.82	(1R,7S)-1,12,13-trihydroxybisabola-3,10-diene	0.652326	0.0568798
8492.97	(1R,7S)-1,12,13-trihydroxybisabola-3,10-diene	0.652728	0.0566755
8489.11	(1R,7S)-1,12,13-trihydroxybisabola-3,10-diene	0.653202	0.0564347
8485.25	(1R,7S)-1,12,13-trihydroxybisabola-3,10-diene	0.653353	0.0563584
8481.4	(1R,7S)-1,12,13-trihydroxybisabola-3,10-diene	0.653808	0.0561278
8477.54	(1R,7S)-1,12,13-trihydroxybisabola-3,10-diene	0.654478	0.0557903
8473.68	(1R,7S)-1,12,13-trihydroxybisabola-3,10-diene	0.654956	0.0555498
8469.83	(1R,7S)-1,12,13-trihydroxybisabola-3,10-diene	0.655152	0.0554515
8465.97	(1R,7S)-1,12,13-trihydroxybisabola-3,10-diene	0.655637	0.0552086
8462.11	(1R,7S)-1,12,13-trihydroxybisabola-3,10-diene	0.655807	0.0551239
8458.25	(1R,7S)-1,12,13-trihydroxybisabola-3,10-diene	0.655837	0.0551084
8454.4	(1R,7S)-1,12,13-trihydroxybisabola-3,10-diene	0.656389	0.0548333
8450.54	(1R,7S)-1,12,13-trihydroxybisabola-3,10-diene	0.656847	0.0546055
8446.68	(1R,7S)-1,12,13-trihydroxybisabola-3,10-diene	0.657093	0.0544836
8442.83	(1R,7S)-1,12,13-trihydroxybisabola-3,10-diene	0.657492	0.0542859
8438.97	(1R,7S)-1,12,13-trihydroxybisabola-3,10-diene	0.657915	0.0540768
8435.11	(1R,7S)-1,12,13-trihydroxybisabola-3,10-diene	0.658345	0.053865
8431.26	(1R,7S)-1,12,13-trihydroxybisabola-3,10-diene	0.658769	0.0536569
8427.4	(1R,7S)-1,12,13-trihydroxybisabola-3,10-diene	0.659122	0.0534835
8423.54	(1R,7S)-1,12,13-trihydroxybisabola-3,10-diene	0.659339	0.0533774
8419.69	(1R,7S)-1,12,13-trihydroxybisabola-3,10-diene	0.659611	0.0532442
8415.83	(1R,7S)-1,12,13-trihydroxybisabola-3,10-diene	0.659815	0.0531448
8411.97	(1R,7S)-1,12,13-trihydroxybisabola-3,10-diene	0.660225	0.0529447
8408.12	(1R,7S)-1,12,13-trihydroxybisabola-3,10-diene	0.660451	0.0528348
8404.26	(1R,7S)-1,12,13-trihydroxybisabola-3,10-diene	0.660473	0.0528241
8400.4	(1R,7S)-1,12,13-trihydroxybisabola-3,10-diene	0.660727	0.0527007
8396.54	(1R,7S)-1,12,13-trihydroxybisabola-3,10-diene	0.660879	0.0526267
8392.69	(1R,7S)-1,12,13-trihydroxybisabola-3,10-diene	0.661092	0.0525237
8388.83	(1R,7S)-1,12,13-trihydroxybisabola-3,10-diene	0.661147	0.0524972
8384.97	(1R,7S)-1,12,13-trihydroxybisabola-3,10-diene	0.661049	0.0525446
8381.12	(1R,7S)-1,12,13-trihydroxybisabola-3,10-diene	0.66101	0.0525633
8377.26	(1R,7S)-1,12,13-trihydroxybisabola-3,10-diene	0.66094	0.0525975
8373.4	(1R,7S)-1,12,13-trihydroxybisabola-3,10-diene	0.661053	0.0525425
8369.55	(1R,7S)-1,12,13-trihydroxybisabola-3,10-diene	0.661361	0.0523937
8365.69	(1R,7S)-1,12,13-trihydroxybisabola-3,10-diene	0.661433	0.0523584
8361.83	(1R,7S)-1,12,13-trihydroxybisabola-3,10-diene	0.661263	0.0524408
8357.97	(1R,7S)-1,12,13-trihydroxybisabola-3,10-diene	0.661119	0.0525105
8354.12	(1R,7S)-1,12,13-trihydroxybisabola-3,10-diene	0.661024	0.0525566
8350.26	(1R,7S)-1,12,13-trihydroxybisabola-3,10-diene	0.661188	0.052477
8346.4	(1R,7S)-1,12,13-trihydroxybisabola-3,10-diene	0.661147	0.0524968
8342.55	(1R,7S)-1,12,13-trihydroxybisabola-3,10-diene	0.661052	0.0525429
8338.69	(1R,7S)-1,12,13-trihydroxybisabola-3,10-diene	0.661018	0.0525595
8334.83	(1R,7S)-1,12,13-trihydroxybisabola-3,10-diene	0.661048	0.0525448
8330.98	(1R,7S)-1,12,13-trihydroxybisabola-3,10-diene	0.66084	0.0526457
8327.12	(1R,7S)-1,12,13-trihydroxybisabola-3,10-diene	0.66075	0.0526894
8323.26	(1R,7S)-1,12,13-trihydroxybisabola-3,10-diene	0.660621	0.0527523
8319.41	(1R,7S)-1,12,13-trihydroxybisabola-3,10-diene	0.660404	0.0528575
8315.55	(1R,7S)-1,12,13-trihydroxybisabola-3,10-diene	0.660415	0.0528522
8311.69	(1R,7S)-1,12,13-trihydroxybisabola-3,10-diene	0.660258	0.0529288
8307.83	(1R,7S)-1,12,13-trihydroxybisabola-3,10-diene	0.659924	0.0530915
8303.98	(1R,7S)-1,12,13-trihydroxybisabola-3,10-diene	0.65966	0.0532202
8300.12	(1R,7S)-1,12,13-trihydroxybisabola-3,10-diene	0.659582	0.0532584
8296.26	(1R,7S)-1,12,13-trihydroxybisabola-3,10-diene	0.659447	0.0533246
8292.41	(1R,7S)-1,12,13-trihydroxybisabola-3,10-diene	0.659239	0.0534261
8288.55	(1R,7S)-1,12,13-trihydroxybisabola-3,10-diene	0.659145	0.0534723
8284.69	(1R,7S)-1,12,13-trihydroxybisabola-3,10-diene	0.658897	0.053594
8280.84	(1R,7S)-1,12,13-trihydroxybisabola-3,10-diene	0.6586	0.0537397
8276.98	(1R,7S)-1,12,13-trihydroxybisabola-3,10-diene	0.658614	0.0537326
8273.12	(1R,7S)-1,12,13-trihydroxybisabola-3,10-diene	0.658479	0.0537993
8269.27	(1R,7S)-1,12,13-trihydroxybisabola-3,10-diene	0.658246	0.0539137
8265.41	(1R,7S)-1,12,13-trihydroxybisabola-3,10-diene	0.657914	0.0540776
8261.55	(1R,7S)-1,12,13-trihydroxybisabola-3,10-diene	0.657624	0.0542209
8257.69	(1R,7S)-1,12,13-trihydroxybisabola-3,10-diene	0.657432	0.0543157
8253.84	(1R,7S)-1,12,13-trihydroxybisabola-3,10-diene	0.657389	0.0543372
8249.98	(1R,7S)-1,12,13-trihydroxybisabola-3,10-diene	0.657139	0.0544607
8246.12	(1R,7S)-1,12,13-trihydroxybisabola-3,10-diene	0.656786	0.054636
8242.27	(1R,7S)-1,12,13-trihydroxybisabola-3,10-diene	0.656657	0.0547001
8238.41	(1R,7S)-1,12,13-trihydroxybisabola-3,10-diene	0.656428	0.054814
8234.55	(1R,7S)-1,12,13-trihydroxybisabola-3,10-diene	0.656014	0.0550205
8230.7	(1R,7S)-1,12,13-trihydroxybisabola-3,10-diene	0.655764	0.0551449
8226.84	(1R,7S)-1,12,13-trihydroxybisabola-3,10-diene	0.655754	0.05515
8222.98	(1R,7S)-1,12,13-trihydroxybisabola-3,10-diene	0.655595	0.0552295
8219.13	(1R,7S)-1,12,13-trihydroxybisabola-3,10-diene	0.655285	0.0553849
8215.27	(1R,7S)-1,12,13-trihydroxybisabola-3,10-diene	0.654969	0.0555433
8211.41	(1R,7S)-1,12,13-trihydroxybisabola-3,10-diene	0.654549	0.0557544
8207.55	(1R,7S)-1,12,13-trihydroxybisabola-3,10-diene	0.65425	0.0559047
8203.7	(1R,7S)-1,12,13-trihydroxybisabola-3,10-diene	0.654276	0.055892
8199.84	(1R,7S)-1,12,13-trihydroxybisabola-3,10-diene	0.653867	0.056098
8195.98	(1R,7S)-1,12,13-trihydroxybisabola-3,10-diene	0.653309	0.0563803
8192.13	(1R,7S)-1,12,13-trihydroxybisabola-3,10-diene	0.653028	0.0565232
8188.27	(1R,7S)-1,12,13-trihydroxybisabola-3,10-diene	0.652714	0.0566824
8184.41	(1R,7S)-1,12,13-trihydroxybisabola-3,10-diene	0.652456	0.0568136
8180.56	(1R,7S)-1,12,13-trihydroxybisabola-3,10-diene	0.652347	0.0568694
8176.7	(1R,7S)-1,12,13-trihydroxybisabola-3,10-diene	0.652018	0.0570373
8172.84	(1R,7S)-1,12,13-trihydroxybisabola-3,10-diene	0.651581	0.0572603
8168.98	(1R,7S)-1,12,13-trihydroxybisabola-3,10-diene	0.65106	0.0575276
8165.13	(1R,7S)-1,12,13-trihydroxybisabola-3,10-diene	0.650638	0.0577443
8161.27	(1R,7S)-1,12,13-trihydroxybisabola-3,10-diene	0.650373	0.0578805
8157.41	(1R,7S)-1,12,13-trihydroxybisabola-3,10-diene	0.650141	0.0580002
8153.56	(1R,7S)-1,12,13-trihydroxybisabola-3,10-diene	0.649961	0.0580932
8149.7	(1R,7S)-1,12,13-trihydroxybisabola-3,10-diene	0.64976	0.0581969
8145.84	(1R,7S)-1,12,13-trihydroxybisabola-3,10-diene	0.64934	0.0584145
8141.99	(1R,7S)-1,12,13-trihydroxybisabola-3,10-diene	0.649031	0.0585746
8138.13	(1R,7S)-1,12,13-trihydroxybisabola-3,10-diene	0.648946	0.0586189
8134.27	(1R,7S)-1,12,13-trihydroxybisabola-3,10-diene	0.648513	0.0588441
8130.42	(1R,7S)-1,12,13-trihydroxybisabola-3,10-diene	0.648121	0.0590485
8126.56	(1R,7S)-1,12,13-trihydroxybisabola-3,10-diene	0.648057	0.0590819
8122.7	(1R,7S)-1,12,13-trihydroxybisabola-3,10-diene	0.647719	0.0592584
8118.84	(1R,7S)-1,12,13-trihydroxybisabola-3,10-diene	0.647377	0.0594374
8114.99	(1R,7S)-1,12,13-trihydroxybisabola-3,10-diene	0.64698	0.0596454
8111.13	(1R,7S)-1,12,13-trihydroxybisabola-3,10-diene	0.646553	0.0598702
8107.27	(1R,7S)-1,12,13-trihydroxybisabola-3,10-diene	0.646486	0.0599055
8103.42	(1R,7S)-1,12,13-trihydroxybisabola-3,10-diene	0.646247	0.0600312
8099.56	(1R,7S)-1,12,13-trihydroxybisabola-3,10-diene	0.645853	0.0602392
8095.7	(1R,7S)-1,12,13-trihydroxybisabola-3,10-diene	0.645845	0.0602435
8091.85	(1R,7S)-1,12,13-trihydroxybisabola-3,10-diene	0.64572	0.0603097
8087.99	(1R,7S)-1,12,13-trihydroxybisabola-3,10-diene	0.645339	0.0605115
8084.13	(1R,7S)-1,12,13-trihydroxybisabola-3,10-diene	0.645022	0.0606795
8080.28	(1R,7S)-1,12,13-trihydroxybisabola-3,10-diene	0.644775	0.0608103
8076.42	(1R,7S)-1,12,13-trihydroxybisabola-3,10-diene	0.64442	0.0609994
8072.56	(1R,7S)-1,12,13-trihydroxybisabola-3,10-diene	0.644277	0.0610754
8068.7	(1R,7S)-1,12,13-trihydroxybisabola-3,10-diene	0.644002	0.0612222
8064.85	(1R,7S)-1,12,13-trihydroxybisabola-3,10-diene	0.643597	0.0614386
8060.99	(1R,7S)-1,12,13-trihydroxybisabola-3,10-diene	0.6432	0.0616515
8057.13	(1R,7S)-1,12,13-trihydroxybisabola-3,10-diene	0.643299	0.0615983
8053.28	(1R,7S)-1,12,13-trihydroxybisabola-3,10-diene	0.643144	0.0616817
8049.42	(1R,7S)-1,12,13-trihydroxybisabola-3,10-diene	0.642944	0.0617886
8045.56	(1R,7S)-1,12,13-trihydroxybisabola-3,10-diene	0.642597	0.0619753
8041.71	(1R,7S)-1,12,13-trihydroxybisabola-3,10-diene	0.642168	0.0622062
8037.85	(1R,7S)-1,12,13-trihydroxybisabola-3,10-diene	0.641947	0.0623254
8033.99	(1R,7S)-1,12,13-trihydroxybisabola-3,10-diene	0.641858	0.0623735
8030.14	(1R,7S)-1,12,13-trihydroxybisabola-3,10-diene	0.641779	0.0624164
8026.28	(1R,7S)-1,12,13-trihydroxybisabola-3,10-diene	0.641499	0.0625678
8022.42	(1R,7S)-1,12,13-trihydroxybisabola-3,10-diene	0.641146	0.0627592
8018.56	(1R,7S)-1,12,13-trihydroxybisabola-3,10-diene	0.640897	0.062894
8014.71	(1R,7S)-1,12,13-trihydroxybisabola-3,10-diene	0.640738	0.0629806
8010.85	(1R,7S)-1,12,13-trihydroxybisabola-3,10-diene	0.640661	0.0630222
8006.99	(1R,7S)-1,12,13-trihydroxybisabola-3,10-diene	0.640393	0.0631684
8003.14	(1R,7S)-1,12,13-trihydroxybisabola-3,10-diene	0.640251	0.0632453
7999.28	(1R,7S)-1,12,13-trihydroxybisabola-3,10-diene	0.640019	0.0633721
7995.42	(1R,7S)-1,12,13-trihydroxybisabola-3,10-diene	0.639872	0.0634522
7991.57	(1R,7S)-1,12,13-trihydroxybisabola-3,10-diene	0.639732	0.0635285
7987.71	(1R,7S)-1,12,13-trihydroxybisabola-3,10-diene	0.639567	0.0636186
7983.85	(1R,7S)-1,12,13-trihydroxybisabola-3,10-diene	0.639335	0.0637458
7980	(1R,7S)-1,12,13-trihydroxybisabola-3,10-diene	0.639034	0.0639108
7976.14	(1R,7S)-1,12,13-trihydroxybisabola-3,10-diene	0.638937	0.0639642
7972.28	(1R,7S)-1,12,13-trihydroxybisabola-3,10-diene	0.638851	0.064011
7968.42	(1R,7S)-1,12,13-trihydroxybisabola-3,10-diene	0.63866	0.0641159
7964.57	(1R,7S)-1,12,13-trihydroxybisabola-3,10-diene	0.638607	0.0641451
7960.71	(1R,7S)-1,12,13-trihydroxybisabola-3,10-diene	0.638504	0.0642021
7956.85	(1R,7S)-1,12,13-trihydroxybisabola-3,10-diene	0.638519	0.0641936
7953	(1R,7S)-1,12,13-trihydroxybisabola-3,10-diene	0.638163	0.0643895
7949.14	(1R,7S)-1,12,13-trihydroxybisabola-3,10-diene	0.638029	0.0644632
7945.28	(1R,7S)-1,12,13-trihydroxybisabola-3,10-diene	0.63798	0.0644905
7941.43	(1R,7S)-1,12,13-trihydroxybisabola-3,10-diene	0.63798	0.0644907
7937.57	(1R,7S)-1,12,13-trihydroxybisabola-3,10-diene	0.637659	0.0646675
7933.71	(1R,7S)-1,12,13-trihydroxybisabola-3,10-diene	0.637446	0.0647857
7929.85	(1R,7S)-1,12,13-trihydroxybisabola-3,10-diene	0.637333	0.0648481
7926	(1R,7S)-1,12,13-trihydroxybisabola-3,10-diene	0.637258	0.0648895
7922.14	(1R,7S)-1,12,13-trihydroxybisabola-3,10-diene	0.637008	0.0650281
7918.28	(1R,7S)-1,12,13-trihydroxybisabola-3,10-diene	0.636874	0.0651024
7914.43	(1R,7S)-1,12,13-trihydroxybisabola-3,10-diene	0.636647	0.0652283
7910.57	(1R,7S)-1,12,13-trihydroxybisabola-3,10-diene	0.636607	0.0652509
7906.71	(1R,7S)-1,12,13-trihydroxybisabola-3,10-diene	0.636514	0.0653026
7902.86	(1R,7S)-1,12,13-trihydroxybisabola-3,10-diene	0.636351	0.0653932
7899	(1R,7S)-1,12,13-trihydroxybisabola-3,10-diene	0.636335	0.0654019
7895.14	(1R,7S)-1,12,13-trihydroxybisabola-3,10-diene	0.636297	0.0654229
7891.29	(1R,7S)-1,12,13-trihydroxybisabola-3,10-diene	0.635869	0.0656616
7887.43	(1R,7S)-1,12,13-trihydroxybisabola-3,10-diene	0.635702	0.0657547
7883.57	(1R,7S)-1,12,13-trihydroxybisabola-3,10-diene	0.635854	0.0656702
7879.71	(1R,7S)-1,12,13-trihydroxybisabola-3,10-diene	0.635789	0.0657062
7875.86	(1R,7S)-1,12,13-trihydroxybisabola-3,10-diene	0.635577	0.0658245
7872	(1R,7S)-1,12,13-trihydroxybisabola-3,10-diene	0.635217	0.0660257
7868.14	(1R,7S)-1,12,13-trihydroxybisabola-3,10-diene	0.635019	0.0661369
7864.29	(1R,7S)-1,12,13-trihydroxybisabola-3,10-diene	0.635147	0.066065
7860.43	(1R,7S)-1,12,13-trihydroxybisabola-3,10-diene	0.634966	0.0661668
7856.57	(1R,7S)-1,12,13-trihydroxybisabola-3,10-diene	0.634539	0.0664061
7852.72	(1R,7S)-1,12,13-trihydroxybisabola-3,10-diene	0.634487	0.0664356
7848.86	(1R,7S)-1,12,13-trihydroxybisabola-3,10-diene	0.63424	0.0665743
7845	(1R,7S)-1,12,13-trihydroxybisabola-3,10-diene	0.633994	0.0667127
7841.15	(1R,7S)-1,12,13-trihydroxybisabola-3,10-diene	0.634144	0.0666286
7837.29	(1R,7S)-1,12,13-trihydroxybisabola-3,10-diene	0.634272	0.0665564
7833.43	(1R,7S)-1,12,13-trihydroxybisabola-3,10-diene	0.633858	0.0667896
7829.57	(1R,7S)-1,12,13-trihydroxybisabola-3,10-diene	0.633536	0.0669711
7825.72	(1R,7S)-1,12,13-trihydroxybisabola-3,10-diene	0.633227	0.0671458
7821.86	(1R,7S)-1,12,13-trihydroxybisabola-3,10-diene	0.633134	0.0671986
7818	(1R,7S)-1,12,13-trihydroxybisabola-3,10-diene	0.632977	0.0672875
7814.15	(1R,7S)-1,12,13-trihydroxybisabola-3,10-diene	0.632702	0.0674432
7810.29	(1R,7S)-1,12,13-trihydroxybisabola-3,10-diene	0.632586	0.0675094
7806.43	(1R,7S)-1,12,13-trihydroxybisabola-3,10-diene	0.632492	0.0675628
7802.58	(1R,7S)-1,12,13-trihydroxybisabola-3,10-diene	0.632241	0.067705
7798.72	(1R,7S)-1,12,13-trihydroxybisabola-3,10-diene	0.632033	0.0678237
7794.86	(1R,7S)-1,12,13-trihydroxybisabola-3,10-diene	0.631815	0.0679479
7791.01	(1R,7S)-1,12,13-trihydroxybisabola-3,10-diene	0.63142	0.0681732
7787.15	(1R,7S)-1,12,13-trihydroxybisabola-3,10-diene	0.631255	0.0682676
7783.29	(1R,7S)-1,12,13-trihydroxybisabola-3,10-diene	0.63102	0.0684019
7779.43	(1R,7S)-1,12,13-trihydroxybisabola-3,10-diene	0.63067	0.0686025
7775.58	(1R,7S)-1,12,13-trihydroxybisabola-3,10-diene	0.630423	0.0687439
7771.72	(1R,7S)-1,12,13-trihydroxybisabola-3,10-diene	0.630398	0.0687585
7767.86	(1R,7S)-1,12,13-trihydroxybisabola-3,10-diene	0.630231	0.0688542
7764.01	(1R,7S)-1,12,13-trihydroxybisabola-3,10-diene	0.629911	0.0690384
7760.15	(1R,7S)-1,12,13-trihydroxybisabola-3,10-diene	0.629805	0.0690997
7756.29	(1R,7S)-1,12,13-trihydroxybisabola-3,10-diene	0.629783	0.0691123
7752.44	(1R,7S)-1,12,13-trihydroxybisabola-3,10-diene	0.629428	0.0693168
7748.58	(1R,7S)-1,12,13-trihydroxybisabola-3,10-diene	0.628973	0.0695796
7744.72	(1R,7S)-1,12,13-trihydroxybisabola-3,10-diene	0.628698	0.069739
7740.87	(1R,7S)-1,12,13-trihydroxybisabola-3,10-diene	0.628542	0.0698292
7737.01	(1R,7S)-1,12,13-trihydroxybisabola-3,10-diene	0.628519	0.0698426
7733.15	(1R,7S)-1,12,13-trihydroxybisabola-3,10-diene	0.628305	0.0699672
7729.29	(1R,7S)-1,12,13-trihydroxybisabola-3,10-diene	0.628009	0.0701389
7725.44	(1R,7S)-1,12,13-trihydroxybisabola-3,10-diene	0.627909	0.0701969
7721.58	(1R,7S)-1,12,13-trihydroxybisabola-3,10-diene	0.62757	0.0703944
7717.72	(1R,7S)-1,12,13-trihydroxybisabola-3,10-diene	0.627248	0.0705825
7713.87	(1R,7S)-1,12,13-trihydroxybisabola-3,10-diene	0.627148	0.0706404
7710.01	(1R,7S)-1,12,13-trihydroxybisabola-3,10-diene	0.627133	0.0706493
7706.15	(1R,7S)-1,12,13-trihydroxybisabola-3,10-diene	0.626971	0.070744
7702.3	(1R,7S)-1,12,13-trihydroxybisabola-3,10-diene	0.626911	0.0707794
7698.44	(1R,7S)-1,12,13-trihydroxybisabola-3,10-diene	0.626818	0.0708333
7694.58	(1R,7S)-1,12,13-trihydroxybisabola-3,10-diene	0.626565	0.0709819
7690.73	(1R,7S)-1,12,13-trihydroxybisabola-3,10-diene	0.62653	0.071002
7686.87	(1R,7S)-1,12,13-trihydroxybisabola-3,10-diene	0.62638	0.0710898
7683.01	(1R,7S)-1,12,13-trihydroxybisabola-3,10-diene	0.626113	0.0712465
7679.15	(1R,7S)-1,12,13-trihydroxybisabola-3,10-diene	0.625923	0.0713583
7675.3	(1R,7S)-1,12,13-trihydroxybisabola-3,10-diene	0.625764	0.0714518
7671.44	(1R,7S)-1,12,13-trihydroxybisabola-3,10-diene	0.625825	0.0714163
7667.58	(1R,7S)-1,12,13-trihydroxybisabola-3,10-diene	0.625735	0.0714691
7663.73	(1R,7S)-1,12,13-trihydroxybisabola-3,10-diene	0.625674	0.0715049
7659.87	(1R,7S)-1,12,13-trihydroxybisabola-3,10-diene	0.625613	0.0715407
7656.01	(1R,7S)-1,12,13-trihydroxybisabola-3,10-diene	0.625368	0.0716848
7652.16	(1R,7S)-1,12,13-trihydroxybisabola-3,10-diene	0.625434	0.0716464
7648.3	(1R,7S)-1,12,13-trihydroxybisabola-3,10-diene	0.625602	0.071547
7644.44	(1R,7S)-1,12,13-trihydroxybisabola-3,10-diene	0.625444	0.0716405
7640.58	(1R,7S)-1,12,13-trihydroxybisabola-3,10-diene	0.625392	0.0716711
7636.73	(1R,7S)-1,12,13-trihydroxybisabola-3,10-diene	0.625437	0.0716442
7632.87	(1R,7S)-1,12,13-trihydroxybisabola-3,10-diene	0.625531	0.0715889
7629.01	(1R,7S)-1,12,13-trihydroxybisabola-3,10-diene	0.625599	0.0715487
7625.16	(1R,7S)-1,12,13-trihydroxybisabola-3,10-diene	0.625542	0.0715826
7621.3	(1R,7S)-1,12,13-trihydroxybisabola-3,10-diene	0.625431	0.0716481
7617.44	(1R,7S)-1,12,13-trihydroxybisabola-3,10-diene	0.625743	0.0714642
7613.59	(1R,7S)-1,12,13-trihydroxybisabola-3,10-diene	0.625738	0.0714675
7609.73	(1R,7S)-1,12,13-trihydroxybisabola-3,10-diene	0.625804	0.0714283
7605.87	(1R,7S)-1,12,13-trihydroxybisabola-3,10-diene	0.625721	0.0714774
7602.02	(1R,7S)-1,12,13-trihydroxybisabola-3,10-diene	0.625928	0.0713555
7598.16	(1R,7S)-1,12,13-trihydroxybisabola-3,10-diene	0.626179	0.0712083
7594.3	(1R,7S)-1,12,13-trihydroxybisabola-3,10-diene	0.626165	0.0712164
7590.44	(1R,7S)-1,12,13-trihydroxybisabola-3,10-diene	0.626307	0.071133
7586.59	(1R,7S)-1,12,13-trihydroxybisabola-3,10-diene	0.626522	0.0710069
7582.73	(1R,7S)-1,12,13-trihydroxybisabola-3,10-diene	0.626645	0.0709347
7578.87	(1R,7S)-1,12,13-trihydroxybisabola-3,10-diene	0.626888	0.0707925
7575.02	(1R,7S)-1,12,13-trihydroxybisabola-3,10-diene	0.62697	0.0707447
7571.16	(1R,7S)-1,12,13-trihydroxybisabola-3,10-diene	0.627125	0.070654
7567.3	(1R,7S)-1,12,13-trihydroxybisabola-3,10-diene	0.62735	0.0705226
7563.45	(1R,7S)-1,12,13-trihydroxybisabola-3,10-diene	0.62788	0.0702143
7559.59	(1R,7S)-1,12,13-trihydroxybisabola-3,10-diene	0.627929	0.0701852
7555.73	(1R,7S)-1,12,13-trihydroxybisabola-3,10-diene	0.627905	0.0701992
7551.88	(1R,7S)-1,12,13-trihydroxybisabola-3,10-diene	0.628293	0.0699741
7548.02	(1R,7S)-1,12,13-trihydroxybisabola-3,10-diene	0.628767	0.0696993
7544.16	(1R,7S)-1,12,13-trihydroxybisabola-3,10-diene	0.629086	0.0695142
7540.3	(1R,7S)-1,12,13-trihydroxybisabola-3,10-diene	0.629383	0.0693429
7536.45	(1R,7S)-1,12,13-trihydroxybisabola-3,10-diene	0.629595	0.0692207
7532.59	(1R,7S)-1,12,13-trihydroxybisabola-3,10-diene	0.630121	0.0689177
7528.73	(1R,7S)-1,12,13-trihydroxybisabola-3,10-diene	0.630624	0.0686288
7524.88	(1R,7S)-1,12,13-trihydroxybisabola-3,10-diene	0.630991	0.0684187
7521.02	(1R,7S)-1,12,13-trihydroxybisabola-3,10-diene	0.631455	0.0681534
7517.16	(1R,7S)-1,12,13-trihydroxybisabola-3,10-diene	0.632158	0.0677522
7513.31	(1R,7S)-1,12,13-trihydroxybisabola-3,10-diene	0.632712	0.0674376
7509.45	(1R,7S)-1,12,13-trihydroxybisabola-3,10-diene	0.633111	0.0672117
7505.59	(1R,7S)-1,12,13-trihydroxybisabola-3,10-diene	0.6335	0.0669914
7501.74	(1R,7S)-1,12,13-trihydroxybisabola-3,10-diene	0.634213	0.0665894
7497.88	(1R,7S)-1,12,13-trihydroxybisabola-3,10-diene	0.634746	0.0662897
7494.02	(1R,7S)-1,12,13-trihydroxybisabola-3,10-diene	0.635159	0.0660585
7490.16	(1R,7S)-1,12,13-trihydroxybisabola-3,10-diene	0.635707	0.065752
7486.31	(1R,7S)-1,12,13-trihydroxybisabola-3,10-diene	0.636497	0.0653118
7482.45	(1R,7S)-1,12,13-trihydroxybisabola-3,10-diene	0.63729	0.064872
7478.59	(1R,7S)-1,12,13-trihydroxybisabola-3,10-diene	0.637787	0.0645968
7474.74	(1R,7S)-1,12,13-trihydroxybisabola-3,10-diene	0.638319	0.0643036
7470.88	(1R,7S)-1,12,13-trihydroxybisabola-3,10-diene	0.638954	0.0639549
7467.02	(1R,7S)-1,12,13-trihydroxybisabola-3,10-diene	0.639314	0.0637575
7463.17	(1R,7S)-1,12,13-trihydroxybisabola-3,10-diene	0.639913	0.06343
7459.31	(1R,7S)-1,12,13-trihydroxybisabola-3,10-diene	0.640551	0.063082
7455.45	(1R,7S)-1,12,13-trihydroxybisabola-3,10-diene	0.641419	0.0626112
7451.6	(1R,7S)-1,12,13-trihydroxybisabola-3,10-diene	0.642115	0.0622347
7447.74	(1R,7S)-1,12,13-trihydroxybisabola-3,10-diene	0.642608	0.0619696
7443.88	(1R,7S)-1,12,13-trihydroxybisabola-3,10-diene	0.64331	0.0615923
7440.02	(1R,7S)-1,12,13-trihydroxybisabola-3,10-diene	0.644002	0.0612222
7436.17	(1R,7S)-1,12,13-trihydroxybisabola-3,10-diene	0.644763	0.060817
7432.31	(1R,7S)-1,12,13-trihydroxybisabola-3,10-diene	0.645562	0.0603933
7428.45	(1R,7S)-1,12,13-trihydroxybisabola-3,10-diene	0.646305	0.0600008
7424.6	(1R,7S)-1,12,13-trihydroxybisabola-3,10-diene	0.647126	0.059569
7420.74	(1R,7S)-1,12,13-trihydroxybisabola-3,10-diene	0.64777	0.0592314
7416.88	(1R,7S)-1,12,13-trihydroxybisabola-3,10-diene	0.648339	0.0589346
7413.03	(1R,7S)-1,12,13-trihydroxybisabola-3,10-diene	0.649184	0.0584952
7409.17	(1R,7S)-1,12,13-trihydroxybisabola-3,10-diene	0.650188	0.0579758
7405.31	(1R,7S)-1,12,13-trihydroxybisabola-3,10-diene	0.650801	0.0576603
7401.46	(1R,7S)-1,12,13-trihydroxybisabola-3,10-diene	0.651528	0.0572878
7397.6	(1R,7S)-1,12,13-trihydroxybisabola-3,10-diene	0.652397	0.0568439
7393.74	(1R,7S)-1,12,13-trihydroxybisabola-3,10-diene	0.653104	0.0564845
7389.88	(1R,7S)-1,12,13-trihydroxybisabola-3,10-diene	0.653545	0.0562607
7386.03	(1R,7S)-1,12,13-trihydroxybisabola-3,10-diene	0.654504	0.0557767
7382.17	(1R,7S)-1,12,13-trihydroxybisabola-3,10-diene	0.655127	0.0554639
7378.31	(1R,7S)-1,12,13-trihydroxybisabola-3,10-diene	0.655273	0.0553908
7374.46	(1R,7S)-1,12,13-trihydroxybisabola-3,10-diene	0.655927	0.0550635
7370.6	(1R,7S)-1,12,13-trihydroxybisabola-3,10-diene	0.657063	0.0544986
7366.74	(1R,7S)-1,12,13-trihydroxybisabola-3,10-diene	0.657704	0.0541814
7362.89	(1R,7S)-1,12,13-trihydroxybisabola-3,10-diene	0.658522	0.0537782
7359.03	(1R,7S)-1,12,13-trihydroxybisabola-3,10-diene	0.659864	0.0531208
7355.17	(1R,7S)-1,12,13-trihydroxybisabola-3,10-diene	0.659911	0.0530977
7351.31	(1R,7S)-1,12,13-trihydroxybisabola-3,10-diene	0.660371	0.0528737
7347.46	(1R,7S)-1,12,13-trihydroxybisabola-3,10-diene	0.660718	0.0527051
7343.6	(1R,7S)-1,12,13-trihydroxybisabola-3,10-diene	0.660458	0.0528316
7339.74	(1R,7S)-1,12,13-trihydroxybisabola-3,10-diene	0.660143	0.0529848
7335.89	(1R,7S)-1,12,13-trihydroxybisabola-3,10-diene	0.662269	0.0519556
7332.03	(1R,7S)-1,12,13-trihydroxybisabola-3,10-diene	0.664314	0.0509777
7328.17	(1R,7S)-1,12,13-trihydroxybisabola-3,10-diene	0.663171	0.0515229
7324.32	(1R,7S)-1,12,13-trihydroxybisabola-3,10-diene	0.662551	0.05182
7320.46	(1R,7S)-1,12,13-trihydroxybisabola-3,10-diene	0.664539	0.0508707
7316.6	(1R,7S)-1,12,13-trihydroxybisabola-3,10-diene	0.665882	0.050236
7312.75	(1R,7S)-1,12,13-trihydroxybisabola-3,10-diene	0.665396	0.0504649
7308.89	(1R,7S)-1,12,13-trihydroxybisabola-3,10-diene	0.664966	0.0506684
7305.03	(1R,7S)-1,12,13-trihydroxybisabola-3,10-diene	0.66576	0.0502931
7301.17	(1R,7S)-1,12,13-trihydroxybisabola-3,10-diene	0.667194	0.0496207
7297.32	(1R,7S)-1,12,13-trihydroxybisabola-3,10-diene	0.667157	0.0496379
7293.46	(1R,7S)-1,12,13-trihydroxybisabola-3,10-diene	0.66693	0.0497438
7289.6	(1R,7S)-1,12,13-trihydroxybisabola-3,10-diene	0.667305	0.0495686
7285.75	(1R,7S)-1,12,13-trihydroxybisabola-3,10-diene	0.668248	0.0491297
7281.89	(1R,7S)-1,12,13-trihydroxybisabola-3,10-diene	0.669212	0.0486834
7278.03	(1R,7S)-1,12,13-trihydroxybisabola-3,10-diene	0.669972	0.0483336
7274.18	(1R,7S)-1,12,13-trihydroxybisabola-3,10-diene	0.669902	0.0483656
7270.32	(1R,7S)-1,12,13-trihydroxybisabola-3,10-diene	0.669908	0.0483627
7266.46	(1R,7S)-1,12,13-trihydroxybisabola-3,10-diene	0.670303	0.0481817
7262.61	(1R,7S)-1,12,13-trihydroxybisabola-3,10-diene	0.670412	0.0481317
7258.75	(1R,7S)-1,12,13-trihydroxybisabola-3,10-diene	0.67088	0.0479176
7254.89	(1R,7S)-1,12,13-trihydroxybisabola-3,10-diene	0.671218	0.0477632
7251.03	(1R,7S)-1,12,13-trihydroxybisabola-3,10-diene	0.670395	0.0481393
7247.18	(1R,7S)-1,12,13-trihydroxybisabola-3,10-diene	0.671652	0.0475655
7243.32	(1R,7S)-1,12,13-trihydroxybisabola-3,10-diene	0.670305	0.0481806
7239.46	(1R,7S)-1,12,13-trihydroxybisabola-3,10-diene	0.6696	0.0485045
7235.61	(1R,7S)-1,12,13-trihydroxybisabola-3,10-diene	0.671275	0.0477373
7231.75	(1R,7S)-1,12,13-trihydroxybisabola-3,10-diene	0.66954	0.0485322
7227.89	(1R,7S)-1,12,13-trihydroxybisabola-3,10-diene	0.669797	0.048414
7224.04	(1R,7S)-1,12,13-trihydroxybisabola-3,10-diene	0.671869	0.047467
7220.18	(1R,7S)-1,12,13-trihydroxybisabola-3,10-diene	0.672193	0.0473202
7216.32	(1R,7S)-1,12,13-trihydroxybisabola-3,10-diene	0.672193	0.0473202
7212.47	(1R,7S)-1,12,13-trihydroxybisabola-3,10-diene	0.672709	0.0470864
7208.61	(1R,7S)-1,12,13-trihydroxybisabola-3,10-diene	0.673605	0.0466827
7204.75	(1R,7S)-1,12,13-trihydroxybisabola-3,10-diene	0.672538	0.0471641
7200.89	(1R,7S)-1,12,13-trihydroxybisabola-3,10-diene	0.672468	0.0471954
7197.04	(1R,7S)-1,12,13-trihydroxybisabola-3,10-diene	0.674165	0.0464319
7193.18	(1R,7S)-1,12,13-trihydroxybisabola-3,10-diene	0.674318	0.0463631
7189.32	(1R,7S)-1,12,13-trihydroxybisabola-3,10-diene	0.674856	0.046123
7185.47	(1R,7S)-1,12,13-trihydroxybisabola-3,10-diene	0.675142	0.0459958
7181.61	(1R,7S)-1,12,13-trihydroxybisabola-3,10-diene	0.67376	0.0466132
7177.75	(1R,7S)-1,12,13-trihydroxybisabola-3,10-diene	0.674017	0.046498
7173.9	(1R,7S)-1,12,13-trihydroxybisabola-3,10-diene	0.675371	0.0458939
7170.04	(1R,7S)-1,12,13-trihydroxybisabola-3,10-diene	0.675208	0.0459665
7166.18	(1R,7S)-1,12,13-trihydroxybisabola-3,10-diene	0.674675	0.0462037
7162.33	(1R,7S)-1,12,13-trihydroxybisabola-3,10-diene	0.674763	0.0461644
7158.47	(1R,7S)-1,12,13-trihydroxybisabola-3,10-diene	0.675235	0.0459544
7154.61	(1R,7S)-1,12,13-trihydroxybisabola-3,10-diene	0.676758	0.0452799
7150.75	(1R,7S)-1,12,13-trihydroxybisabola-3,10-diene	0.677579	0.0449194
7146.9	(1R,7S)-1,12,13-trihydroxybisabola-3,10-diene	0.67772	0.0448574
7143.04	(1R,7S)-1,12,13-trihydroxybisabola-3,10-diene	0.677287	0.0450476
7139.18	(1R,7S)-1,12,13-trihydroxybisabola-3,10-diene	0.676846	0.0452413
7135.33	(1R,7S)-1,12,13-trihydroxybisabola-3,10-diene	0.677567	0.0449244
7131.47	(1R,7S)-1,12,13-trihydroxybisabola-3,10-diene	0.67923	0.0441993
7127.61	(1R,7S)-1,12,13-trihydroxybisabola-3,10-diene	0.680291	0.0437405
7123.76	(1R,7S)-1,12,13-trihydroxybisabola-3,10-diene	0.680782	0.0435292
7119.9	(1R,7S)-1,12,13-trihydroxybisabola-3,10-diene	0.680751	0.0435428
7116.04	(1R,7S)-1,12,13-trihydroxybisabola-3,10-diene	0.680693	0.0435677
7112.19	(1R,7S)-1,12,13-trihydroxybisabola-3,10-diene	0.682244	0.0429044
7108.33	(1R,7S)-1,12,13-trihydroxybisabola-3,10-diene	0.682942	0.042608
7104.47	(1R,7S)-1,12,13-trihydroxybisabola-3,10-diene	0.683107	0.0425381
7100.61	(1R,7S)-1,12,13-trihydroxybisabola-3,10-diene	0.684764	0.0418405
7096.76	(1R,7S)-1,12,13-trihydroxybisabola-3,10-diene	0.68569	0.0414536
7092.9	(1R,7S)-1,12,13-trihydroxybisabola-3,10-diene	0.685905	0.0413643
7089.04	(1R,7S)-1,12,13-trihydroxybisabola-3,10-diene	0.687318	0.0407797
7085.19	(1R,7S)-1,12,13-trihydroxybisabola-3,10-diene	0.688759	0.0401888
7081.33	(1R,7S)-1,12,13-trihydroxybisabola-3,10-diene	0.689755	0.0397839
7077.47	(1R,7S)-1,12,13-trihydroxybisabola-3,10-diene	0.690737	0.039387
7073.62	(1R,7S)-1,12,13-trihydroxybisabola-3,10-diene	0.69171	0.0389964
7069.76	(1R,7S)-1,12,13-trihydroxybisabola-3,10-diene	0.691967	0.0388936
7065.9	(1R,7S)-1,12,13-trihydroxybisabola-3,10-diene	0.69318	0.0384111
7062.04	(1R,7S)-1,12,13-trihydroxybisabola-3,10-diene	0.695019	0.0376869
7058.19	(1R,7S)-1,12,13-trihydroxybisabola-3,10-diene	0.696183	0.037233
7054.33	(1R,7S)-1,12,13-trihydroxybisabola-3,10-diene	0.696736	0.0370187
7050.47	(1R,7S)-1,12,13-trihydroxybisabola-3,10-diene	0.697534	0.0367106
7046.62	(1R,7S)-1,12,13-trihydroxybisabola-3,10-diene	0.698376	0.0363874
7042.76	(1R,7S)-1,12,13-trihydroxybisabola-3,10-diene	0.699356	0.0360138
7038.9	(1R,7S)-1,12,13-trihydroxybisabola-3,10-diene	0.700711	0.0355013
7035.05	(1R,7S)-1,12,13-trihydroxybisabola-3,10-diene	0.701819	0.0350854
7031.19	(1R,7S)-1,12,13-trihydroxybisabola-3,10-diene	0.702806	0.0347179
7027.33	(1R,7S)-1,12,13-trihydroxybisabola-3,10-diene	0.703599	0.0344245
7023.48	(1R,7S)-1,12,13-trihydroxybisabola-3,10-diene	0.704427	0.0341197
7019.62	(1R,7S)-1,12,13-trihydroxybisabola-3,10-diene	0.705517	0.0337212
7015.76	(1R,7S)-1,12,13-trihydroxybisabola-3,10-diene	0.706651	0.0333098
7011.9	(1R,7S)-1,12,13-trihydroxybisabola-3,10-diene	0.707407	0.0330377
7008.05	(1R,7S)-1,12,13-trihydroxybisabola-3,10-diene	0.708317	0.0327116
7004.19	(1R,7S)-1,12,13-trihydroxybisabola-3,10-diene	0.709016	0.0324624
7000.33	(1R,7S)-1,12,13-trihydroxybisabola-3,10-diene	0.709925	0.0321405
6996.48	(1R,7S)-1,12,13-trihydroxybisabola-3,10-diene	0.710892	0.0318007
6992.62	(1R,7S)-1,12,13-trihydroxybisabola-3,10-diene	0.711851	0.0314655
6988.76	(1R,7S)-1,12,13-trihydroxybisabola-3,10-diene	0.712409	0.0312717
6984.91	(1R,7S)-1,12,13-trihydroxybisabola-3,10-diene	0.712934	0.03109
6981.05	(1R,7S)-1,12,13-trihydroxybisabola-3,10-diene	0.713502	0.0308943
6977.19	(1R,7S)-1,12,13-trihydroxybisabola-3,10-diene	0.714305	0.0306189
6973.34	(1R,7S)-1,12,13-trihydroxybisabola-3,10-diene	0.715272	0.0302892
6969.48	(1R,7S)-1,12,13-trihydroxybisabola-3,10-diene	0.71592	0.0300698
6965.62	(1R,7S)-1,12,13-trihydroxybisabola-3,10-diene	0.716554	0.0298558
6961.76	(1R,7S)-1,12,13-trihydroxybisabola-3,10-diene	0.717108	0.0296698
6957.91	(1R,7S)-1,12,13-trihydroxybisabola-3,10-diene	0.717745	0.0294571
6954.05	(1R,7S)-1,12,13-trihydroxybisabola-3,10-diene	0.718033	0.0293611
6950.19	(1R,7S)-1,12,13-trihydroxybisabola-3,10-diene	0.718847	0.0290911
6946.34	(1R,7S)-1,12,13-trihydroxybisabola-3,10-diene	0.719372	0.0289176
6942.48	(1R,7S)-1,12,13-trihydroxybisabola-3,10-diene	0.719709	0.0288068
6938.62	(1R,7S)-1,12,13-trihydroxybisabola-3,10-diene	0.719947	0.0287286
6934.77	(1R,7S)-1,12,13-trihydroxybisabola-3,10-diene	0.720258	0.0286267
6930.91	(1R,7S)-1,12,13-trihydroxybisabola-3,10-diene	0.720638	0.0285028
6927.05	(1R,7S)-1,12,13-trihydroxybisabola-3,10-diene	0.721182	0.0283254
6923.2	(1R,7S)-1,12,13-trihydroxybisabola-3,10-diene	0.721665	0.0281689
6919.34	(1R,7S)-1,12,13-trihydroxybisabola-3,10-diene	0.721827	0.0281162
6915.48	(1R,7S)-1,12,13-trihydroxybisabola-3,10-diene	0.721601	0.0281896
6911.62	(1R,7S)-1,12,13-trihydroxybisabola-3,10-diene	0.72212	0.0280217
6907.77	(1R,7S)-1,12,13-trihydroxybisabola-3,10-diene	0.722626	0.0278587
6903.91	(1R,7S)-1,12,13-trihydroxybisabola-3,10-diene	0.722765	0.0278142
6900.05	(1R,7S)-1,12,13-trihydroxybisabola-3,10-diene	0.722886	0.0277751
6896.2	(1R,7S)-1,12,13-trihydroxybisabola-3,10-diene	0.722809	0.0277999
6892.34	(1R,7S)-1,12,13-trihydroxybisabola-3,10-diene	0.722775	0.027811
6888.48	(1R,7S)-1,12,13-trihydroxybisabola-3,10-diene	0.722988	0.0277426
6884.63	(1R,7S)-1,12,13-trihydroxybisabola-3,10-diene	0.723247	0.0276594
6880.77	(1R,7S)-1,12,13-trihydroxybisabola-3,10-diene	0.723329	0.0276334
6876.91	(1R,7S)-1,12,13-trihydroxybisabola-3,10-diene	0.723251	0.0276582
6873.06	(1R,7S)-1,12,13-trihydroxybisabola-3,10-diene	0.723243	0.0276609
6869.2	(1R,7S)-1,12,13-trihydroxybisabola-3,10-diene	0.723268	0.0276527
6865.34	(1R,7S)-1,12,13-trihydroxybisabola-3,10-diene	0.72313	0.027697
6861.48	(1R,7S)-1,12,13-trihydroxybisabola-3,10-diene	0.72301	0.0277355
6857.63	(1R,7S)-1,12,13-trihydroxybisabola-3,10-diene	0.723131	0.0276967
6853.77	(1R,7S)-1,12,13-trihydroxybisabola-3,10-diene	0.723198	0.0276753
6849.91	(1R,7S)-1,12,13-trihydroxybisabola-3,10-diene	0.722846	0.0277881
6846.06	(1R,7S)-1,12,13-trihydroxybisabola-3,10-diene	0.722537	0.0278874
6842.2	(1R,7S)-1,12,13-trihydroxybisabola-3,10-diene	0.722518	0.0278934
6838.34	(1R,7S)-1,12,13-trihydroxybisabola-3,10-diene	0.722376	0.0279391
6834.49	(1R,7S)-1,12,13-trihydroxybisabola-3,10-diene	0.722138	0.028016
6830.63	(1R,7S)-1,12,13-trihydroxybisabola-3,10-diene	0.722144	0.0280141
6826.77	(1R,7S)-1,12,13-trihydroxybisabola-3,10-diene	0.722192	0.0279985
6822.92	(1R,7S)-1,12,13-trihydroxybisabola-3,10-diene	0.722051	0.0280438
6819.06	(1R,7S)-1,12,13-trihydroxybisabola-3,10-diene	0.721689	0.028161
6815.2	(1R,7S)-1,12,13-trihydroxybisabola-3,10-diene	0.721405	0.0282532
6811.34	(1R,7S)-1,12,13-trihydroxybisabola-3,10-diene	0.721285	0.0282921
6807.49	(1R,7S)-1,12,13-trihydroxybisabola-3,10-diene	0.721223	0.0283123
6803.63	(1R,7S)-1,12,13-trihydroxybisabola-3,10-diene	0.721022	0.0283774
6799.77	(1R,7S)-1,12,13-trihydroxybisabola-3,10-diene	0.720914	0.0284126
6795.92	(1R,7S)-1,12,13-trihydroxybisabola-3,10-diene	0.720878	0.0284244
6792.06	(1R,7S)-1,12,13-trihydroxybisabola-3,10-diene	0.720902	0.0284164
6788.2	(1R,7S)-1,12,13-trihydroxybisabola-3,10-diene	0.720976	0.0283923
6784.35	(1R,7S)-1,12,13-trihydroxybisabola-3,10-diene	0.720812	0.0284458
6780.49	(1R,7S)-1,12,13-trihydroxybisabola-3,10-diene	0.720652	0.0284982
6776.63	(1R,7S)-1,12,13-trihydroxybisabola-3,10-diene	0.720588	0.0285189
6772.77	(1R,7S)-1,12,13-trihydroxybisabola-3,10-diene	0.720609	0.0285121
6768.92	(1R,7S)-1,12,13-trihydroxybisabola-3,10-diene	0.720596	0.0285165
6765.06	(1R,7S)-1,12,13-trihydroxybisabola-3,10-diene	0.72047	0.0285576
6761.2	(1R,7S)-1,12,13-trihydroxybisabola-3,10-diene	0.720481	0.0285539
6757.35	(1R,7S)-1,12,13-trihydroxybisabola-3,10-diene	0.720525	0.0285397
6753.49	(1R,7S)-1,12,13-trihydroxybisabola-3,10-diene	0.720534	0.0285367
6749.63	(1R,7S)-1,12,13-trihydroxybisabola-3,10-diene	0.720487	0.0285518
6745.78	(1R,7S)-1,12,13-trihydroxybisabola-3,10-diene	0.720536	0.0285361
6741.92	(1R,7S)-1,12,13-trihydroxybisabola-3,10-diene	0.720574	0.0285235
6738.06	(1R,7S)-1,12,13-trihydroxybisabola-3,10-diene	0.720585	0.02852
6734.21	(1R,7S)-1,12,13-trihydroxybisabola-3,10-diene	0.720463	0.0285598
6730.35	(1R,7S)-1,12,13-trihydroxybisabola-3,10-diene	0.720533	0.0285371
6726.49	(1R,7S)-1,12,13-trihydroxybisabola-3,10-diene	0.720657	0.0284965
6722.63	(1R,7S)-1,12,13-trihydroxybisabola-3,10-diene	0.720641	0.0285017
6718.78	(1R,7S)-1,12,13-trihydroxybisabola-3,10-diene	0.72048	0.0285543
6714.92	(1R,7S)-1,12,13-trihydroxybisabola-3,10-diene	0.720371	0.0285899
6711.06	(1R,7S)-1,12,13-trihydroxybisabola-3,10-diene	0.720338	0.0286007
6707.21	(1R,7S)-1,12,13-trihydroxybisabola-3,10-diene	0.720452	0.0285635
6703.35	(1R,7S)-1,12,13-trihydroxybisabola-3,10-diene	0.720422	0.0285731
6699.49	(1R,7S)-1,12,13-trihydroxybisabola-3,10-diene	0.720169	0.0286558
6695.64	(1R,7S)-1,12,13-trihydroxybisabola-3,10-diene	0.720185	0.0286507
6691.78	(1R,7S)-1,12,13-trihydroxybisabola-3,10-diene	0.720315	0.0286081
6687.92	(1R,7S)-1,12,13-trihydroxybisabola-3,10-diene	0.720375	0.0285885
6684.07	(1R,7S)-1,12,13-trihydroxybisabola-3,10-diene	0.720271	0.0286226
6680.21	(1R,7S)-1,12,13-trihydroxybisabola-3,10-diene	0.720228	0.0286366
6676.35	(1R,7S)-1,12,13-trihydroxybisabola-3,10-diene	0.720219	0.0286397
6672.49	(1R,7S)-1,12,13-trihydroxybisabola-3,10-diene	0.720146	0.0286635
6668.64	(1R,7S)-1,12,13-trihydroxybisabola-3,10-diene	0.720106	0.0286766
6664.78	(1R,7S)-1,12,13-trihydroxybisabola-3,10-diene	0.720129	0.028669
6660.92	(1R,7S)-1,12,13-trihydroxybisabola-3,10-diene	0.720254	0.0286282
6657.07	(1R,7S)-1,12,13-trihydroxybisabola-3,10-diene	0.720328	0.0286039
6653.21	(1R,7S)-1,12,13-trihydroxybisabola-3,10-diene	0.720156	0.0286603
6649.35	(1R,7S)-1,12,13-trihydroxybisabola-3,10-diene	0.720041	0.028698
6645.5	(1R,7S)-1,12,13-trihydroxybisabola-3,10-diene	0.720168	0.0286563
6641.64	(1R,7S)-1,12,13-trihydroxybisabola-3,10-diene	0.720134	0.0286673
6637.78	(1R,7S)-1,12,13-trihydroxybisabola-3,10-diene	0.720167	0.0286567
6633.93	(1R,7S)-1,12,13-trihydroxybisabola-3,10-diene	0.720303	0.0286122
6630.07	(1R,7S)-1,12,13-trihydroxybisabola-3,10-diene	0.720389	0.0285838
6626.21	(1R,7S)-1,12,13-trihydroxybisabola-3,10-diene	0.720359	0.0285937
6622.35	(1R,7S)-1,12,13-trihydroxybisabola-3,10-diene	0.720356	0.0285949
6618.5	(1R,7S)-1,12,13-trihydroxybisabola-3,10-diene	0.720409	0.0285776
6614.64	(1R,7S)-1,12,13-trihydroxybisabola-3,10-diene	0.720492	0.0285502
6610.78	(1R,7S)-1,12,13-trihydroxybisabola-3,10-diene	0.720535	0.0285363
6606.93	(1R,7S)-1,12,13-trihydroxybisabola-3,10-diene	0.720628	0.0285059
6603.07	(1R,7S)-1,12,13-trihydroxybisabola-3,10-diene	0.720669	0.0284925
6599.21	(1R,7S)-1,12,13-trihydroxybisabola-3,10-diene	0.720803	0.028449
6595.36	(1R,7S)-1,12,13-trihydroxybisabola-3,10-diene	0.720956	0.028399
6591.5	(1R,7S)-1,12,13-trihydroxybisabola-3,10-diene	0.72111	0.0283488
6587.64	(1R,7S)-1,12,13-trihydroxybisabola-3,10-diene	0.721119	0.028346
6583.79	(1R,7S)-1,12,13-trihydroxybisabola-3,10-diene	0.721382	0.0282604
6579.93	(1R,7S)-1,12,13-trihydroxybisabola-3,10-diene	0.721613	0.0281857
6576.07	(1R,7S)-1,12,13-trihydroxybisabola-3,10-diene	0.721667	0.0281682
6572.21	(1R,7S)-1,12,13-trihydroxybisabola-3,10-diene	0.721846	0.0281103
6568.36	(1R,7S)-1,12,13-trihydroxybisabola-3,10-diene	0.7221	0.0280281
6564.5	(1R,7S)-1,12,13-trihydroxybisabola-3,10-diene	0.722255	0.0279782
6560.64	(1R,7S)-1,12,13-trihydroxybisabola-3,10-diene	0.722535	0.0278881
6556.79	(1R,7S)-1,12,13-trihydroxybisabola-3,10-diene	0.722781	0.027809
6552.93	(1R,7S)-1,12,13-trihydroxybisabola-3,10-diene	0.723143	0.0276927
6549.07	(1R,7S)-1,12,13-trihydroxybisabola-3,10-diene	0.723291	0.0276455
6545.22	(1R,7S)-1,12,13-trihydroxybisabola-3,10-diene	0.723382	0.0276164
6541.36	(1R,7S)-1,12,13-trihydroxybisabola-3,10-diene	0.723626	0.0275385
6537.5	(1R,7S)-1,12,13-trihydroxybisabola-3,10-diene	0.72385	0.0274669
6533.65	(1R,7S)-1,12,13-trihydroxybisabola-3,10-diene	0.724077	0.0273949
6529.79	(1R,7S)-1,12,13-trihydroxybisabola-3,10-diene	0.724152	0.0273708
6525.93	(1R,7S)-1,12,13-trihydroxybisabola-3,10-diene	0.724171	0.0273649
6522.07	(1R,7S)-1,12,13-trihydroxybisabola-3,10-diene	0.724345	0.0273098
6518.22	(1R,7S)-1,12,13-trihydroxybisabola-3,10-diene	0.724368	0.0273022
6514.36	(1R,7S)-1,12,13-trihydroxybisabola-3,10-diene	0.724573	0.0272372
6510.5	(1R,7S)-1,12,13-trihydroxybisabola-3,10-diene	0.724953	0.0271172
6506.65	(1R,7S)-1,12,13-trihydroxybisabola-3,10-diene	0.725143	0.0270573
6502.79	(1R,7S)-1,12,13-trihydroxybisabola-3,10-diene	0.725246	0.0270246
6498.93	(1R,7S)-1,12,13-trihydroxybisabola-3,10-diene	0.725341	0.0269947
6495.08	(1R,7S)-1,12,13-trihydroxybisabola-3,10-diene	0.725465	0.0269557
6491.22	(1R,7S)-1,12,13-trihydroxybisabola-3,10-diene	0.725636	0.0269019
6487.36	(1R,7S)-1,12,13-trihydroxybisabola-3,10-diene	0.725813	0.0268464
6483.5	(1R,7S)-1,12,13-trihydroxybisabola-3,10-diene	0.726077	0.0267637
6479.65	(1R,7S)-1,12,13-trihydroxybisabola-3,10-diene	0.726186	0.0267297
6475.79	(1R,7S)-1,12,13-trihydroxybisabola-3,10-diene	0.726202	0.0267247
6471.93	(1R,7S)-1,12,13-trihydroxybisabola-3,10-diene	0.72639	0.0266658
6468.08	(1R,7S)-1,12,13-trihydroxybisabola-3,10-diene	0.726552	0.0266152
6464.22	(1R,7S)-1,12,13-trihydroxybisabola-3,10-diene	0.726677	0.0265761
6460.36	(1R,7S)-1,12,13-trihydroxybisabola-3,10-diene	0.726954	0.0264898
6456.51	(1R,7S)-1,12,13-trihydroxybisabola-3,10-diene	0.727176	0.0264211
6452.65	(1R,7S)-1,12,13-trihydroxybisabola-3,10-diene	0.727341	0.0263697
6448.79	(1R,7S)-1,12,13-trihydroxybisabola-3,10-diene	0.727463	0.026332
6444.94	(1R,7S)-1,12,13-trihydroxybisabola-3,10-diene	0.72757	0.0262987
6441.08	(1R,7S)-1,12,13-trihydroxybisabola-3,10-diene	0.72783	0.0262183
6437.22	(1R,7S)-1,12,13-trihydroxybisabola-3,10-diene	0.728039	0.0261538
6433.36	(1R,7S)-1,12,13-trihydroxybisabola-3,10-diene	0.72802	0.0261599
6429.51	(1R,7S)-1,12,13-trihydroxybisabola-3,10-diene	0.728269	0.0260829
6425.65	(1R,7S)-1,12,13-trihydroxybisabola-3,10-diene	0.728468	0.0260218
6421.79	(1R,7S)-1,12,13-trihydroxybisabola-3,10-diene	0.728487	0.0260159
6417.94	(1R,7S)-1,12,13-trihydroxybisabola-3,10-diene	0.728583	0.0259864
6414.08	(1R,7S)-1,12,13-trihydroxybisabola-3,10-diene	0.728647	0.0259667
6410.22	(1R,7S)-1,12,13-trihydroxybisabola-3,10-diene	0.728787	0.0259239
6406.37	(1R,7S)-1,12,13-trihydroxybisabola-3,10-diene	0.72892	0.0258831
6402.51	(1R,7S)-1,12,13-trihydroxybisabola-3,10-diene	0.728962	0.0258703
6398.65	(1R,7S)-1,12,13-trihydroxybisabola-3,10-diene	0.729091	0.0258308
6394.8	(1R,7S)-1,12,13-trihydroxybisabola-3,10-diene	0.729185	0.025802
6390.94	(1R,7S)-1,12,13-trihydroxybisabola-3,10-diene	0.729272	0.0257753
6387.08	(1R,7S)-1,12,13-trihydroxybisabola-3,10-diene	0.729205	0.0257958
6383.22	(1R,7S)-1,12,13-trihydroxybisabola-3,10-diene	0.729153	0.0258117
6379.37	(1R,7S)-1,12,13-trihydroxybisabola-3,10-diene	0.729354	0.0257502
6375.51	(1R,7S)-1,12,13-trihydroxybisabola-3,10-diene	0.729554	0.0256892
6371.65	(1R,7S)-1,12,13-trihydroxybisabola-3,10-diene	0.729446	0.0257221
6367.8	(1R,7S)-1,12,13-trihydroxybisabola-3,10-diene	0.729295	0.0257684
6363.94	(1R,7S)-1,12,13-trihydroxybisabola-3,10-diene	0.729222	0.0257906
6360.08	(1R,7S)-1,12,13-trihydroxybisabola-3,10-diene	0.729283	0.0257719
6356.23	(1R,7S)-1,12,13-trihydroxybisabola-3,10-diene	0.72936	0.0257484
6352.37	(1R,7S)-1,12,13-trihydroxybisabola-3,10-diene	0.729284	0.0257717
6348.51	(1R,7S)-1,12,13-trihydroxybisabola-3,10-diene	0.729187	0.0258014
6344.66	(1R,7S)-1,12,13-trihydroxybisabola-3,10-diene	0.729212	0.0257939
6340.8	(1R,7S)-1,12,13-trihydroxybisabola-3,10-diene	0.729188	0.025801
6336.94	(1R,7S)-1,12,13-trihydroxybisabola-3,10-diene	0.729119	0.0258222
6333.08	(1R,7S)-1,12,13-trihydroxybisabola-3,10-diene	0.729029	0.0258498
6329.23	(1R,7S)-1,12,13-trihydroxybisabola-3,10-diene	0.728928	0.0258807
6325.37	(1R,7S)-1,12,13-trihydroxybisabola-3,10-diene	0.728886	0.0258935
6321.51	(1R,7S)-1,12,13-trihydroxybisabola-3,10-diene	0.728899	0.0258895
6317.66	(1R,7S)-1,12,13-trihydroxybisabola-3,10-diene	0.728831	0.0259103
6313.8	(1R,7S)-1,12,13-trihydroxybisabola-3,10-diene	0.728678	0.0259573
6309.94	(1R,7S)-1,12,13-trihydroxybisabola-3,10-diene	0.728633	0.0259709
6306.09	(1R,7S)-1,12,13-trihydroxybisabola-3,10-diene	0.72867	0.0259597
6302.23	(1R,7S)-1,12,13-trihydroxybisabola-3,10-diene	0.728703	0.0259496
6298.37	(1R,7S)-1,12,13-trihydroxybisabola-3,10-diene	0.72863	0.0259722
6294.52	(1R,7S)-1,12,13-trihydroxybisabola-3,10-diene	0.728531	0.0260025
6290.66	(1R,7S)-1,12,13-trihydroxybisabola-3,10-diene	0.728599	0.0259817
6286.8	(1R,7S)-1,12,13-trihydroxybisabola-3,10-diene	0.728546	0.0259979
6282.94	(1R,7S)-1,12,13-trihydroxybisabola-3,10-diene	0.728519	0.026006
6279.09	(1R,7S)-1,12,13-trihydroxybisabola-3,10-diene	0.728517	0.0260069
6275.23	(1R,7S)-1,12,13-trihydroxybisabola-3,10-diene	0.728583	0.0259866
6271.37	(1R,7S)-1,12,13-trihydroxybisabola-3,10-diene	0.728658	0.0259633
6267.52	(1R,7S)-1,12,13-trihydroxybisabola-3,10-diene	0.728733	0.0259405
6263.66	(1R,7S)-1,12,13-trihydroxybisabola-3,10-diene	0.728722	0.0259437
6259.8	(1R,7S)-1,12,13-trihydroxybisabola-3,10-diene	0.728648	0.0259665
6255.95	(1R,7S)-1,12,13-trihydroxybisabola-3,10-diene	0.728601	0.0259809
6252.09	(1R,7S)-1,12,13-trihydroxybisabola-3,10-diene	0.728527	0.0260035
6248.23	(1R,7S)-1,12,13-trihydroxybisabola-3,10-diene	0.728631	0.0259718
6244.38	(1R,7S)-1,12,13-trihydroxybisabola-3,10-diene	0.728877	0.0258961
6240.52	(1R,7S)-1,12,13-trihydroxybisabola-3,10-diene	0.72897	0.0258676
6236.66	(1R,7S)-1,12,13-trihydroxybisabola-3,10-diene	0.728868	0.025899
6232.8	(1R,7S)-1,12,13-trihydroxybisabola-3,10-diene	0.728734	0.02594
6228.95	(1R,7S)-1,12,13-trihydroxybisabola-3,10-diene	0.728789	0.0259231
6225.09	(1R,7S)-1,12,13-trihydroxybisabola-3,10-diene	0.72877	0.0259292
6221.23	(1R,7S)-1,12,13-trihydroxybisabola-3,10-diene	0.728667	0.0259608
6217.38	(1R,7S)-1,12,13-trihydroxybisabola-3,10-diene	0.728595	0.0259829
6213.52	(1R,7S)-1,12,13-trihydroxybisabola-3,10-diene	0.728662	0.0259623
6209.66	(1R,7S)-1,12,13-trihydroxybisabola-3,10-diene	0.728696	0.0259516
6205.81	(1R,7S)-1,12,13-trihydroxybisabola-3,10-diene	0.728769	0.0259294
6201.95	(1R,7S)-1,12,13-trihydroxybisabola-3,10-diene	0.728858	0.0259022
6198.09	(1R,7S)-1,12,13-trihydroxybisabola-3,10-diene	0.728801	0.0259194
6194.23	(1R,7S)-1,12,13-trihydroxybisabola-3,10-diene	0.728755	0.0259335
6190.38	(1R,7S)-1,12,13-trihydroxybisabola-3,10-diene	0.728786	0.0259242
6186.52	(1R,7S)-1,12,13-trihydroxybisabola-3,10-diene	0.728712	0.0259468
6182.66	(1R,7S)-1,12,13-trihydroxybisabola-3,10-diene	0.728645	0.0259673
6178.81	(1R,7S)-1,12,13-trihydroxybisabola-3,10-diene	0.728705	0.025949
6174.95	(1R,7S)-1,12,13-trihydroxybisabola-3,10-diene	0.728738	0.0259388
6171.09	(1R,7S)-1,12,13-trihydroxybisabola-3,10-diene	0.728664	0.0259615
6167.24	(1R,7S)-1,12,13-trihydroxybisabola-3,10-diene	0.728728	0.0259419
6163.38	(1R,7S)-1,12,13-trihydroxybisabola-3,10-diene	0.728708	0.0259482
6159.52	(1R,7S)-1,12,13-trihydroxybisabola-3,10-diene	0.728713	0.0259467
6155.67	(1R,7S)-1,12,13-trihydroxybisabola-3,10-diene	0.728858	0.0259021
6151.81	(1R,7S)-1,12,13-trihydroxybisabola-3,10-diene	0.728965	0.0258692
6147.95	(1R,7S)-1,12,13-trihydroxybisabola-3,10-diene	0.729037	0.0258473
6144.09	(1R,7S)-1,12,13-trihydroxybisabola-3,10-diene	0.72924	0.025785
6140.24	(1R,7S)-1,12,13-trihydroxybisabola-3,10-diene	0.729342	0.0257539
6136.38	(1R,7S)-1,12,13-trihydroxybisabola-3,10-diene	0.729344	0.0257535
6132.52	(1R,7S)-1,12,13-trihydroxybisabola-3,10-diene	0.72934	0.0257547
6128.67	(1R,7S)-1,12,13-trihydroxybisabola-3,10-diene	0.729247	0.0257829
6124.81	(1R,7S)-1,12,13-trihydroxybisabola-3,10-diene	0.72935	0.0257515
6120.95	(1R,7S)-1,12,13-trihydroxybisabola-3,10-diene	0.729518	0.0257004
6117.1	(1R,7S)-1,12,13-trihydroxybisabola-3,10-diene	0.729611	0.0256721
6113.24	(1R,7S)-1,12,13-trihydroxybisabola-3,10-diene	0.729752	0.025629
6109.38	(1R,7S)-1,12,13-trihydroxybisabola-3,10-diene	0.730082	0.0255287
6105.53	(1R,7S)-1,12,13-trihydroxybisabola-3,10-diene	0.730368	0.0254421
6101.67	(1R,7S)-1,12,13-trihydroxybisabola-3,10-diene	0.730305	0.0254612
6097.81	(1R,7S)-1,12,13-trihydroxybisabola-3,10-diene	0.730021	0.0255471
6093.95	(1R,7S)-1,12,13-trihydroxybisabola-3,10-diene	0.729752	0.025629
6090.1	(1R,7S)-1,12,13-trihydroxybisabola-3,10-diene	0.729614	0.0256709
6086.24	(1R,7S)-1,12,13-trihydroxybisabola-3,10-diene	0.729374	0.0257443
6082.38	(1R,7S)-1,12,13-trihydroxybisabola-3,10-diene	0.72906	0.0258403
6078.53	(1R,7S)-1,12,13-trihydroxybisabola-3,10-diene	0.728731	0.0259409
6074.67	(1R,7S)-1,12,13-trihydroxybisabola-3,10-diene	0.728566	0.0259918
6070.81	(1R,7S)-1,12,13-trihydroxybisabola-3,10-diene	0.728536	0.026001
6066.96	(1R,7S)-1,12,13-trihydroxybisabola-3,10-diene	0.728494	0.0260139
6063.1	(1R,7S)-1,12,13-trihydroxybisabola-3,10-diene	0.728415	0.0260381
6059.24	(1R,7S)-1,12,13-trihydroxybisabola-3,10-diene	0.728362	0.0260545
6055.39	(1R,7S)-1,12,13-trihydroxybisabola-3,10-diene	0.728263	0.0260849
6051.53	(1R,7S)-1,12,13-trihydroxybisabola-3,10-diene	0.728311	0.0260701
6047.67	(1R,7S)-1,12,13-trihydroxybisabola-3,10-diene	0.728354	0.0260569
6043.81	(1R,7S)-1,12,13-trihydroxybisabola-3,10-diene	0.7284	0.0260427
6039.96	(1R,7S)-1,12,13-trihydroxybisabola-3,10-diene	0.728433	0.0260324
6036.1	(1R,7S)-1,12,13-trihydroxybisabola-3,10-diene	0.728483	0.0260171
6032.24	(1R,7S)-1,12,13-trihydroxybisabola-3,10-diene	0.728551	0.0259963
6028.39	(1R,7S)-1,12,13-trihydroxybisabola-3,10-diene	0.728602	0.0259806
6024.53	(1R,7S)-1,12,13-trihydroxybisabola-3,10-diene	0.728642	0.0259684
6020.67	(1R,7S)-1,12,13-trihydroxybisabola-3,10-diene	0.728681	0.0259564
6016.82	(1R,7S)-1,12,13-trihydroxybisabola-3,10-diene	0.728788	0.0259237
6012.96	(1R,7S)-1,12,13-trihydroxybisabola-3,10-diene	0.728792	0.0259224
6009.1	(1R,7S)-1,12,13-trihydroxybisabola-3,10-diene	0.728832	0.02591
6005.25	(1R,7S)-1,12,13-trihydroxybisabola-3,10-diene	0.728875	0.0258969
6001.39	(1R,7S)-1,12,13-trihydroxybisabola-3,10-diene	0.728809	0.025917
5997.53	(1R,7S)-1,12,13-trihydroxybisabola-3,10-diene	0.728764	0.0259308
5993.67	(1R,7S)-1,12,13-trihydroxybisabola-3,10-diene	0.728642	0.0259682
5989.82	(1R,7S)-1,12,13-trihydroxybisabola-3,10-diene	0.728579	0.0259875
5985.96	(1R,7S)-1,12,13-trihydroxybisabola-3,10-diene	0.728676	0.025958
5982.1	(1R,7S)-1,12,13-trihydroxybisabola-3,10-diene	0.728696	0.0259517
5978.25	(1R,7S)-1,12,13-trihydroxybisabola-3,10-diene	0.728608	0.0259788
5974.39	(1R,7S)-1,12,13-trihydroxybisabola-3,10-diene	0.728635	0.0259705
5970.53	(1R,7S)-1,12,13-trihydroxybisabola-3,10-diene	0.728699	0.0259509
5966.68	(1R,7S)-1,12,13-trihydroxybisabola-3,10-diene	0.728778	0.0259266
5962.82	(1R,7S)-1,12,13-trihydroxybisabola-3,10-diene	0.729	0.0258586
5958.96	(1R,7S)-1,12,13-trihydroxybisabola-3,10-diene	0.729353	0.0257508
5955.1	(1R,7S)-1,12,13-trihydroxybisabola-3,10-diene	0.729624	0.025668
5951.25	(1R,7S)-1,12,13-trihydroxybisabola-3,10-diene	0.729935	0.0255733
5947.39	(1R,7S)-1,12,13-trihydroxybisabola-3,10-diene	0.730239	0.0254811
5943.53	(1R,7S)-1,12,13-trihydroxybisabola-3,10-diene	0.730602	0.0253712
5939.68	(1R,7S)-1,12,13-trihydroxybisabola-3,10-diene	0.73098	0.025257
5935.82	(1R,7S)-1,12,13-trihydroxybisabola-3,10-diene	0.73136	0.0251428
5931.96	(1R,7S)-1,12,13-trihydroxybisabola-3,10-diene	0.731701	0.0250402
5928.11	(1R,7S)-1,12,13-trihydroxybisabola-3,10-diene	0.731981	0.0249565
5924.25	(1R,7S)-1,12,13-trihydroxybisabola-3,10-diene	0.732168	0.0249006
5920.39	(1R,7S)-1,12,13-trihydroxybisabola-3,10-diene	0.732302	0.0248605
5916.54	(1R,7S)-1,12,13-trihydroxybisabola-3,10-diene	0.732541	0.0247894
5912.68	(1R,7S)-1,12,13-trihydroxybisabola-3,10-diene	0.732772	0.0247206
5908.82	(1R,7S)-1,12,13-trihydroxybisabola-3,10-diene	0.732948	0.0246685
5904.96	(1R,7S)-1,12,13-trihydroxybisabola-3,10-diene	0.733169	0.0246029
5901.11	(1R,7S)-1,12,13-trihydroxybisabola-3,10-diene	0.7332	0.0245936
5897.25	(1R,7S)-1,12,13-trihydroxybisabola-3,10-diene	0.733179	0.0245998
5893.39	(1R,7S)-1,12,13-trihydroxybisabola-3,10-diene	0.733164	0.0246042
5889.54	(1R,7S)-1,12,13-trihydroxybisabola-3,10-diene	0.733118	0.024618
5885.68	(1R,7S)-1,12,13-trihydroxybisabola-3,10-diene	0.732882	0.024688
5881.82	(1R,7S)-1,12,13-trihydroxybisabola-3,10-diene	0.73261	0.0247688
5877.97	(1R,7S)-1,12,13-trihydroxybisabola-3,10-diene	0.732319	0.0248556
5874.11	(1R,7S)-1,12,13-trihydroxybisabola-3,10-diene	0.731992	0.0249531
5870.25	(1R,7S)-1,12,13-trihydroxybisabola-3,10-diene	0.731871	0.0249894
5866.4	(1R,7S)-1,12,13-trihydroxybisabola-3,10-diene	0.731784	0.0250153
5862.54	(1R,7S)-1,12,13-trihydroxybisabola-3,10-diene	0.731622	0.0250641
5858.68	(1R,7S)-1,12,13-trihydroxybisabola-3,10-diene	0.731503	0.0250996
5854.82	(1R,7S)-1,12,13-trihydroxybisabola-3,10-diene	0.731302	0.02516
5850.97	(1R,7S)-1,12,13-trihydroxybisabola-3,10-diene	0.731051	0.0252355
5847.11	(1R,7S)-1,12,13-trihydroxybisabola-3,10-diene	0.730841	0.0252988
5843.25	(1R,7S)-1,12,13-trihydroxybisabola-3,10-diene	0.730432	0.0254226
5839.4	(1R,7S)-1,12,13-trihydroxybisabola-3,10-diene	0.730187	0.0254969
5835.54	(1R,7S)-1,12,13-trihydroxybisabola-3,10-diene	0.73003	0.0255445
5831.68	(1R,7S)-1,12,13-trihydroxybisabola-3,10-diene	0.729639	0.0256635
5827.83	(1R,7S)-1,12,13-trihydroxybisabola-3,10-diene	0.729234	0.025787
5823.97	(1R,7S)-1,12,13-trihydroxybisabola-3,10-diene	0.728862	0.0259009
5820.11	(1R,7S)-1,12,13-trihydroxybisabola-3,10-diene	0.728586	0.0259856
5816.26	(1R,7S)-1,12,13-trihydroxybisabola-3,10-diene	0.72824	0.0260919
5812.4	(1R,7S)-1,12,13-trihydroxybisabola-3,10-diene	0.72788	0.0262028
5808.54	(1R,7S)-1,12,13-trihydroxybisabola-3,10-diene	0.727599	0.0262898
5804.68	(1R,7S)-1,12,13-trihydroxybisabola-3,10-diene	0.72739	0.0263547
5800.83	(1R,7S)-1,12,13-trihydroxybisabola-3,10-diene	0.727173	0.026422
5796.97	(1R,7S)-1,12,13-trihydroxybisabola-3,10-diene	0.727059	0.0264572
5793.11	(1R,7S)-1,12,13-trihydroxybisabola-3,10-diene	0.727073	0.0264531
5789.26	(1R,7S)-1,12,13-trihydroxybisabola-3,10-diene	0.727091	0.0264473
5785.4	(1R,7S)-1,12,13-trihydroxybisabola-3,10-diene	0.727258	0.0263954
5781.54	(1R,7S)-1,12,13-trihydroxybisabola-3,10-diene	0.727342	0.0263695
5777.69	(1R,7S)-1,12,13-trihydroxybisabola-3,10-diene	0.727322	0.0263755
5773.83	(1R,7S)-1,12,13-trihydroxybisabola-3,10-diene	0.727278	0.0263893
5769.97	(1R,7S)-1,12,13-trihydroxybisabola-3,10-diene	0.727321	0.0263759
5766.12	(1R,7S)-1,12,13-trihydroxybisabola-3,10-diene	0.727452	0.0263355
5762.26	(1R,7S)-1,12,13-trihydroxybisabola-3,10-diene	0.727651	0.0262737
5758.4	(1R,7S)-1,12,13-trihydroxybisabola-3,10-diene	0.727933	0.0261865
5754.54	(1R,7S)-1,12,13-trihydroxybisabola-3,10-diene	0.727916	0.0261918
5750.69	(1R,7S)-1,12,13-trihydroxybisabola-3,10-diene	0.727904	0.0261956
5746.83	(1R,7S)-1,12,13-trihydroxybisabola-3,10-diene	0.727924	0.0261893
5742.97	(1R,7S)-1,12,13-trihydroxybisabola-3,10-diene	0.727934	0.0261861
5739.12	(1R,7S)-1,12,13-trihydroxybisabola-3,10-diene	0.727747	0.026244
5735.26	(1R,7S)-1,12,13-trihydroxybisabola-3,10-diene	0.727711	0.0262552
5731.4	(1R,7S)-1,12,13-trihydroxybisabola-3,10-diene	0.727675	0.0262663
5727.55	(1R,7S)-1,12,13-trihydroxybisabola-3,10-diene	0.727625	0.0262819
5723.69	(1R,7S)-1,12,13-trihydroxybisabola-3,10-diene	0.727427	0.0263431
5719.83	(1R,7S)-1,12,13-trihydroxybisabola-3,10-diene	0.727376	0.026359
5715.98	(1R,7S)-1,12,13-trihydroxybisabola-3,10-diene	0.727393	0.0263538
5712.12	(1R,7S)-1,12,13-trihydroxybisabola-3,10-diene	0.727254	0.0263969
5708.26	(1R,7S)-1,12,13-trihydroxybisabola-3,10-diene	0.726936	0.0264956
5704.4	(1R,7S)-1,12,13-trihydroxybisabola-3,10-diene	0.726625	0.0265924
5700.55	(1R,7S)-1,12,13-trihydroxybisabola-3,10-diene	0.726283	0.0266993
5696.69	(1R,7S)-1,12,13-trihydroxybisabola-3,10-diene	0.725807	0.0268484
5692.83	(1R,7S)-1,12,13-trihydroxybisabola-3,10-diene	0.725228	0.0270304
5688.98	(1R,7S)-1,12,13-trihydroxybisabola-3,10-diene	0.724715	0.0271925
5685.12	(1R,7S)-1,12,13-trihydroxybisabola-3,10-diene	0.724364	0.0273036
5681.26	(1R,7S)-1,12,13-trihydroxybisabola-3,10-diene	0.723991	0.0274222
5677.41	(1R,7S)-1,12,13-trihydroxybisabola-3,10-diene	0.723597	0.0275477
5673.55	(1R,7S)-1,12,13-trihydroxybisabola-3,10-diene	0.723316	0.0276376
5669.69	(1R,7S)-1,12,13-trihydroxybisabola-3,10-diene	0.723091	0.0277095
5665.83	(1R,7S)-1,12,13-trihydroxybisabola-3,10-diene	0.722818	0.0277971
5661.98	(1R,7S)-1,12,13-trihydroxybisabola-3,10-diene	0.722394	0.0279334
5658.12	(1R,7S)-1,12,13-trihydroxybisabola-3,10-diene	0.722095	0.0280298
5654.26	(1R,7S)-1,12,13-trihydroxybisabola-3,10-diene	0.721807	0.0281229
5650.41	(1R,7S)-1,12,13-trihydroxybisabola-3,10-diene	0.721533	0.0282114
5646.55	(1R,7S)-1,12,13-trihydroxybisabola-3,10-diene	0.721298	0.0282879
5642.69	(1R,7S)-1,12,13-trihydroxybisabola-3,10-diene	0.720973	0.0283935
5638.84	(1R,7S)-1,12,13-trihydroxybisabola-3,10-diene	0.720635	0.0285038
5634.98	(1R,7S)-1,12,13-trihydroxybisabola-3,10-diene	0.720301	0.0286129
5631.12	(1R,7S)-1,12,13-trihydroxybisabola-3,10-diene	0.720002	0.0287108
5627.27	(1R,7S)-1,12,13-trihydroxybisabola-3,10-diene	0.71976	0.02879
5623.41	(1R,7S)-1,12,13-trihydroxybisabola-3,10-diene	0.719431	0.0288982
5619.55	(1R,7S)-1,12,13-trihydroxybisabola-3,10-diene	0.719098	0.0290081
5615.69	(1R,7S)-1,12,13-trihydroxybisabola-3,10-diene	0.718735	0.0291283
5611.84	(1R,7S)-1,12,13-trihydroxybisabola-3,10-diene	0.71844	0.0292259
5607.98	(1R,7S)-1,12,13-trihydroxybisabola-3,10-diene	0.718082	0.0293449
5604.12	(1R,7S)-1,12,13-trihydroxybisabola-3,10-diene	0.717723	0.0294643
5600.27	(1R,7S)-1,12,13-trihydroxybisabola-3,10-diene	0.717298	0.0296064
5596.41	(1R,7S)-1,12,13-trihydroxybisabola-3,10-diene	0.717129	0.0296631
5592.55	(1R,7S)-1,12,13-trihydroxybisabola-3,10-diene	0.716934	0.0297282
5588.7	(1R,7S)-1,12,13-trihydroxybisabola-3,10-diene	0.716667	0.0298178
5584.84	(1R,7S)-1,12,13-trihydroxybisabola-3,10-diene	0.716399	0.0299081
5580.98	(1R,7S)-1,12,13-trihydroxybisabola-3,10-diene	0.716384	0.0299132
5577.13	(1R,7S)-1,12,13-trihydroxybisabola-3,10-diene	0.71621	0.0299717
5573.27	(1R,7S)-1,12,13-trihydroxybisabola-3,10-diene	0.715942	0.0300621
5569.41	(1R,7S)-1,12,13-trihydroxybisabola-3,10-diene	0.715707	0.0301417
5565.55	(1R,7S)-1,12,13-trihydroxybisabola-3,10-diene	0.715694	0.0301461
5561.7	(1R,7S)-1,12,13-trihydroxybisabola-3,10-diene	0.715497	0.0302129
5557.84	(1R,7S)-1,12,13-trihydroxybisabola-3,10-diene	0.715351	0.0302624
5553.98	(1R,7S)-1,12,13-trihydroxybisabola-3,10-diene	0.715038	0.0303689
5550.13	(1R,7S)-1,12,13-trihydroxybisabola-3,10-diene	0.714892	0.0304183
5546.27	(1R,7S)-1,12,13-trihydroxybisabola-3,10-diene	0.714856	0.0304305
5542.41	(1R,7S)-1,12,13-trihydroxybisabola-3,10-diene	0.714849	0.030433
5538.56	(1R,7S)-1,12,13-trihydroxybisabola-3,10-diene	0.714627	0.0305088
5534.7	(1R,7S)-1,12,13-trihydroxybisabola-3,10-diene	0.714385	0.0305914
5530.84	(1R,7S)-1,12,13-trihydroxybisabola-3,10-diene	0.714403	0.0305852
5526.99	(1R,7S)-1,12,13-trihydroxybisabola-3,10-diene	0.714197	0.0306558
5523.13	(1R,7S)-1,12,13-trihydroxybisabola-3,10-diene	0.713871	0.0307675
5519.27	(1R,7S)-1,12,13-trihydroxybisabola-3,10-diene	0.713798	0.0307926
5515.41	(1R,7S)-1,12,13-trihydroxybisabola-3,10-diene	0.713537	0.0308822
5511.56	(1R,7S)-1,12,13-trihydroxybisabola-3,10-diene	0.713512	0.0308908
5507.7	(1R,7S)-1,12,13-trihydroxybisabola-3,10-diene	0.713135	0.0310207
5503.84	(1R,7S)-1,12,13-trihydroxybisabola-3,10-diene	0.712991	0.0310703
5499.99	(1R,7S)-1,12,13-trihydroxybisabola-3,10-diene	0.71308	0.0310395
5496.13	(1R,7S)-1,12,13-trihydroxybisabola-3,10-diene	0.71282	0.0311292
5492.27	(1R,7S)-1,12,13-trihydroxybisabola-3,10-diene	0.711773	0.0314928
5488.42	(1R,7S)-1,12,13-trihydroxybisabola-3,10-diene	0.711701	0.0315177
5484.56	(1R,7S)-1,12,13-trihydroxybisabola-3,10-diene	0.712424	0.0312663
5480.7	(1R,7S)-1,12,13-trihydroxybisabola-3,10-diene	0.712762	0.0311496
5476.85	(1R,7S)-1,12,13-trihydroxybisabola-3,10-diene	0.711961	0.0314273
5472.99	(1R,7S)-1,12,13-trihydroxybisabola-3,10-diene	0.711336	0.0316453
5469.13	(1R,7S)-1,12,13-trihydroxybisabola-3,10-diene	0.711513	0.0315834
5465.27	(1R,7S)-1,12,13-trihydroxybisabola-3,10-diene	0.711154	0.0317087
5461.42	(1R,7S)-1,12,13-trihydroxybisabola-3,10-diene	0.710931	0.0317868
5457.56	(1R,7S)-1,12,13-trihydroxybisabola-3,10-diene	0.71091	0.0317942
5453.7	(1R,7S)-1,12,13-trihydroxybisabola-3,10-diene	0.711249	0.0316756
5449.85	(1R,7S)-1,12,13-trihydroxybisabola-3,10-diene	0.7106	0.031903
5445.99	(1R,7S)-1,12,13-trihydroxybisabola-3,10-diene	0.709499	0.0322913
5442.13	(1R,7S)-1,12,13-trihydroxybisabola-3,10-diene	0.709151	0.0324147
5438.28	(1R,7S)-1,12,13-trihydroxybisabola-3,10-diene	0.709589	0.0322593
5434.42	(1R,7S)-1,12,13-trihydroxybisabola-3,10-diene	0.709407	0.0323239
5430.56	(1R,7S)-1,12,13-trihydroxybisabola-3,10-diene	0.70871	0.0325715
5426.71	(1R,7S)-1,12,13-trihydroxybisabola-3,10-diene	0.708818	0.0325328
5422.85	(1R,7S)-1,12,13-trihydroxybisabola-3,10-diene	0.709909	0.0321463
5418.99	(1R,7S)-1,12,13-trihydroxybisabola-3,10-diene	0.710056	0.0320946
5415.13	(1R,7S)-1,12,13-trihydroxybisabola-3,10-diene	0.708604	0.032609
5411.28	(1R,7S)-1,12,13-trihydroxybisabola-3,10-diene	0.706354	0.0334173
5407.42	(1R,7S)-1,12,13-trihydroxybisabola-3,10-diene	0.707108	0.0331452
5403.56	(1R,7S)-1,12,13-trihydroxybisabola-3,10-diene	0.708237	0.0327402
5399.71	(1R,7S)-1,12,13-trihydroxybisabola-3,10-diene	0.708196	0.0327549
5395.85	(1R,7S)-1,12,13-trihydroxybisabola-3,10-diene	0.707047	0.0331671
5391.99	(1R,7S)-1,12,13-trihydroxybisabola-3,10-diene	0.706308	0.0334341
5388.14	(1R,7S)-1,12,13-trihydroxybisabola-3,10-diene	0.706665	0.0333047
5384.28	(1R,7S)-1,12,13-trihydroxybisabola-3,10-diene	0.705564	0.033704
5380.42	(1R,7S)-1,12,13-trihydroxybisabola-3,10-diene	0.705723	0.0336463
5376.56	(1R,7S)-1,12,13-trihydroxybisabola-3,10-diene	0.704252	0.0341839
5372.71	(1R,7S)-1,12,13-trihydroxybisabola-3,10-diene	0.70405	0.0342581
5368.85	(1R,7S)-1,12,13-trihydroxybisabola-3,10-diene	0.704553	0.0340737
5364.99	(1R,7S)-1,12,13-trihydroxybisabola-3,10-diene	0.7037	0.0343872
5361.14	(1R,7S)-1,12,13-trihydroxybisabola-3,10-diene	0.70273	0.034746
5357.28	(1R,7S)-1,12,13-trihydroxybisabola-3,10-diene	0.702046	0.0350008
5353.42	(1R,7S)-1,12,13-trihydroxybisabola-3,10-diene	0.699633	0.0359087
5349.57	(1R,7S)-1,12,13-trihydroxybisabola-3,10-diene	0.69842	0.0363706
5345.71	(1R,7S)-1,12,13-trihydroxybisabola-3,10-diene	0.696742	0.0370162
5341.85	(1R,7S)-1,12,13-trihydroxybisabola-3,10-diene	0.694937	0.037719
5338	(1R,7S)-1,12,13-trihydroxybisabola-3,10-diene	0.69326	0.0383794
5334.14	(1R,7S)-1,12,13-trihydroxybisabola-3,10-diene	0.692367	0.0387339
5330.28	(1R,7S)-1,12,13-trihydroxybisabola-3,10-diene	0.691319	0.039153
5326.42	(1R,7S)-1,12,13-trihydroxybisabola-3,10-diene	0.689017	0.0400837
5322.57	(1R,7S)-1,12,13-trihydroxybisabola-3,10-diene	0.687612	0.0406586
5318.71	(1R,7S)-1,12,13-trihydroxybisabola-3,10-diene	0.685587	0.0414965
5314.85	(1R,7S)-1,12,13-trihydroxybisabola-3,10-diene	0.682566	0.0427675
5311	(1R,7S)-1,12,13-trihydroxybisabola-3,10-diene	0.679634	0.0440244
5307.14	(1R,7S)-1,12,13-trihydroxybisabola-3,10-diene	0.675522	0.0458267
5303.28	(1R,7S)-1,12,13-trihydroxybisabola-3,10-diene	0.671721	0.0475342
5299.43	(1R,7S)-1,12,13-trihydroxybisabola-3,10-diene	0.667512	0.0494721
5295.57	(1R,7S)-1,12,13-trihydroxybisabola-3,10-diene	0.663157	0.0515296
5291.71	(1R,7S)-1,12,13-trihydroxybisabola-3,10-diene	0.657762	0.0541527
5287.86	(1R,7S)-1,12,13-trihydroxybisabola-3,10-diene	0.651545	0.057279
5284	(1R,7S)-1,12,13-trihydroxybisabola-3,10-diene	0.645464	0.0604451
5280.14	(1R,7S)-1,12,13-trihydroxybisabola-3,10-diene	0.638811	0.0640334
5276.28	(1R,7S)-1,12,13-trihydroxybisabola-3,10-diene	0.632113	0.0677779
5272.43	(1R,7S)-1,12,13-trihydroxybisabola-3,10-diene	0.624501	0.0721972
5268.57	(1R,7S)-1,12,13-trihydroxybisabola-3,10-diene	0.615785	0.0774732
5264.71	(1R,7S)-1,12,13-trihydroxybisabola-3,10-diene	0.605786	0.0838126
5260.86	(1R,7S)-1,12,13-trihydroxybisabola-3,10-diene	0.596358	0.0900747
5257	(1R,7S)-1,12,13-trihydroxybisabola-3,10-diene	0.587876	0.0959471
5253.14	(1R,7S)-1,12,13-trihydroxybisabola-3,10-diene	0.578074	0.103017
5249.29	(1R,7S)-1,12,13-trihydroxybisabola-3,10-diene	0.567688	0.110845
5245.43	(1R,7S)-1,12,13-trihydroxybisabola-3,10-diene	0.556589	0.119594
5241.57	(1R,7S)-1,12,13-trihydroxybisabola-3,10-diene	0.547424	0.12712
5237.72	(1R,7S)-1,12,13-trihydroxybisabola-3,10-diene	0.538863	0.134398
5233.86	(1R,7S)-1,12,13-trihydroxybisabola-3,10-diene	0.528625	0.143418
5230	(1R,7S)-1,12,13-trihydroxybisabola-3,10-diene	0.518876	0.152328
5226.14	(1R,7S)-1,12,13-trihydroxybisabola-3,10-diene	0.50959	0.161106
5222.29	(1R,7S)-1,12,13-trihydroxybisabola-3,10-diene	0.501201	0.169281
5218.43	(1R,7S)-1,12,13-trihydroxybisabola-3,10-diene	0.493724	0.176764
5214.57	(1R,7S)-1,12,13-trihydroxybisabola-3,10-diene	0.486732	0.183929
5210.72	(1R,7S)-1,12,13-trihydroxybisabola-3,10-diene	0.479466	0.191545
5206.86	(1R,7S)-1,12,13-trihydroxybisabola-3,10-diene	0.471622	0.199964
5203	(1R,7S)-1,12,13-trihydroxybisabola-3,10-diene	0.466649	0.205405
5199.15	(1R,7S)-1,12,13-trihydroxybisabola-3,10-diene	0.461644	0.210965
5195.29	(1R,7S)-1,12,13-trihydroxybisabola-3,10-diene	0.456333	0.216954
5191.43	(1R,7S)-1,12,13-trihydroxybisabola-3,10-diene	0.452029	0.221875
5187.58	(1R,7S)-1,12,13-trihydroxybisabola-3,10-diene	0.447093	0.227593
5183.72	(1R,7S)-1,12,13-trihydroxybisabola-3,10-diene	0.442948	0.232457
5179.86	(1R,7S)-1,12,13-trihydroxybisabola-3,10-diene	0.439127	0.236989
5176	(1R,7S)-1,12,13-trihydroxybisabola-3,10-diene	0.435603	0.241212
5172.15	(1R,7S)-1,12,13-trihydroxybisabola-3,10-diene	0.431973	0.245603
5168.29	(1R,7S)-1,12,13-trihydroxybisabola-3,10-diene	0.428917	0.249333
5164.43	(1R,7S)-1,12,13-trihydroxybisabola-3,10-diene	0.425371	0.253698
5160.58	(1R,7S)-1,12,13-trihydroxybisabola-3,10-diene	0.4218	0.258135
5156.72	(1R,7S)-1,12,13-trihydroxybisabola-3,10-diene	0.417434	0.263617
5152.86	(1R,7S)-1,12,13-trihydroxybisabola-3,10-diene	0.413787	0.268241
5149.01	(1R,7S)-1,12,13-trihydroxybisabola-3,10-diene	0.410632	0.272276
5145.15	(1R,7S)-1,12,13-trihydroxybisabola-3,10-diene	0.407616	0.276162
5141.29	(1R,7S)-1,12,13-trihydroxybisabola-3,10-diene	0.404485	0.280229
5137.44	(1R,7S)-1,12,13-trihydroxybisabola-3,10-diene	0.402212	0.283199
5133.58	(1R,7S)-1,12,13-trihydroxybisabola-3,10-diene	0.400772	0.28509
5129.72	(1R,7S)-1,12,13-trihydroxybisabola-3,10-diene	0.401154	0.284587
5125.86	(1R,7S)-1,12,13-trihydroxybisabola-3,10-diene	0.402126	0.283311
5122.01	(1R,7S)-1,12,13-trihydroxybisabola-3,10-diene	0.404415	0.280319
5118.15	(1R,7S)-1,12,13-trihydroxybisabola-3,10-diene	0.406672	0.277385
5114.29	(1R,7S)-1,12,13-trihydroxybisabola-3,10-diene	0.409399	0.273862
5110.44	(1R,7S)-1,12,13-trihydroxybisabola-3,10-diene	0.411629	0.270997
5106.58	(1R,7S)-1,12,13-trihydroxybisabola-3,10-diene	0.414036	0.267924
5102.72	(1R,7S)-1,12,13-trihydroxybisabola-3,10-diene	0.415796	0.265688
5098.87	(1R,7S)-1,12,13-trihydroxybisabola-3,10-diene	0.417839	0.263105
5095.01	(1R,7S)-1,12,13-trihydroxybisabola-3,10-diene	0.418945	0.261713
5091.15	(1R,7S)-1,12,13-trihydroxybisabola-3,10-diene	0.419958	0.260441
5087.29	(1R,7S)-1,12,13-trihydroxybisabola-3,10-diene	0.420659	0.259563
5083.44	(1R,7S)-1,12,13-trihydroxybisabola-3,10-diene	0.421985	0.257905
5079.58	(1R,7S)-1,12,13-trihydroxybisabola-3,10-diene	0.422477	0.257291
5075.72	(1R,7S)-1,12,13-trihydroxybisabola-3,10-diene	0.423678	0.255797
5071.87	(1R,7S)-1,12,13-trihydroxybisabola-3,10-diene	0.42426	0.255074
5068.01	(1R,7S)-1,12,13-trihydroxybisabola-3,10-diene	0.425501	0.253538
5064.15	(1R,7S)-1,12,13-trihydroxybisabola-3,10-diene	0.426877	0.251839
5060.3	(1R,7S)-1,12,13-trihydroxybisabola-3,10-diene	0.429083	0.24913
5056.44	(1R,7S)-1,12,13-trihydroxybisabola-3,10-diene	0.430906	0.246902
5052.58	(1R,7S)-1,12,13-trihydroxybisabola-3,10-diene	0.432975	0.244387
5048.73	(1R,7S)-1,12,13-trihydroxybisabola-3,10-diene	0.435109	0.241807
5044.87	(1R,7S)-1,12,13-trihydroxybisabola-3,10-diene	0.438101	0.238214
5041.01	(1R,7S)-1,12,13-trihydroxybisabola-3,10-diene	0.441368	0.234325
5037.15	(1R,7S)-1,12,13-trihydroxybisabola-3,10-diene	0.445128	0.229892
5033.3	(1R,7S)-1,12,13-trihydroxybisabola-3,10-diene	0.448768	0.225645
5029.44	(1R,7S)-1,12,13-trihydroxybisabola-3,10-diene	0.453439	0.220256
5025.58	(1R,7S)-1,12,13-trihydroxybisabola-3,10-diene	0.457921	0.215153
5021.73	(1R,7S)-1,12,13-trihydroxybisabola-3,10-diene	0.463134	0.209302
5017.87	(1R,7S)-1,12,13-trihydroxybisabola-3,10-diene	0.468167	0.203737
5014.01	(1R,7S)-1,12,13-trihydroxybisabola-3,10-diene	0.473623	0.197797
5010.16	(1R,7S)-1,12,13-trihydroxybisabola-3,10-diene	0.478929	0.192115
5006.3	(1R,7S)-1,12,13-trihydroxybisabola-3,10-diene	0.485045	0.185681
5002.44	(1R,7S)-1,12,13-trihydroxybisabola-3,10-diene	0.490646	0.179898
4998.59	(1R,7S)-1,12,13-trihydroxybisabola-3,10-diene	0.496834	0.17363
4994.73	(1R,7S)-1,12,13-trihydroxybisabola-3,10-diene	0.502615	0.167887
4990.87	(1R,7S)-1,12,13-trihydroxybisabola-3,10-diene	0.508689	0.161973
4987.01	(1R,7S)-1,12,13-trihydroxybisabola-3,10-diene	0.514761	0.156182
4983.16	(1R,7S)-1,12,13-trihydroxybisabola-3,10-diene	0.521349	0.150038
4979.3	(1R,7S)-1,12,13-trihydroxybisabola-3,10-diene	0.527702	0.144247
4975.44	(1R,7S)-1,12,13-trihydroxybisabola-3,10-diene	0.534359	0.138324
4971.59	(1R,7S)-1,12,13-trihydroxybisabola-3,10-diene	0.540529	0.132963
4967.73	(1R,7S)-1,12,13-trihydroxybisabola-3,10-diene	0.547519	0.12704
4963.87	(1R,7S)-1,12,13-trihydroxybisabola-3,10-diene	0.554401	0.121366
4960.02	(1R,7S)-1,12,13-trihydroxybisabola-3,10-diene	0.561189	0.115919
4956.16	(1R,7S)-1,12,13-trihydroxybisabola-3,10-diene	0.567419	0.111052
4952.3	(1R,7S)-1,12,13-trihydroxybisabola-3,10-diene	0.57379	0.106204
4948.45	(1R,7S)-1,12,13-trihydroxybisabola-3,10-diene	0.579916	0.101665
4944.59	(1R,7S)-1,12,13-trihydroxybisabola-3,10-diene	0.585857	0.0973782
4940.73	(1R,7S)-1,12,13-trihydroxybisabola-3,10-diene	0.591387	0.0934891
4936.87	(1R,7S)-1,12,13-trihydroxybisabola-3,10-diene	0.597036	0.089615
4933.02	(1R,7S)-1,12,13-trihydroxybisabola-3,10-diene	0.60199	0.0863004
4929.16	(1R,7S)-1,12,13-trihydroxybisabola-3,10-diene	0.606458	0.0833768
4925.3	(1R,7S)-1,12,13-trihydroxybisabola-3,10-diene	0.610567	0.0807426
4921.45	(1R,7S)-1,12,13-trihydroxybisabola-3,10-diene	0.614756	0.0781112
4917.59	(1R,7S)-1,12,13-trihydroxybisabola-3,10-diene	0.618291	0.0759327
4913.73	(1R,7S)-1,12,13-trihydroxybisabola-3,10-diene	0.621818	0.0737967
4909.88	(1R,7S)-1,12,13-trihydroxybisabola-3,10-diene	0.624812	0.072013
4906.02	(1R,7S)-1,12,13-trihydroxybisabola-3,10-diene	0.627645	0.0703505
4902.16	(1R,7S)-1,12,13-trihydroxybisabola-3,10-diene	0.629864	0.0690658
4898.31	(1R,7S)-1,12,13-trihydroxybisabola-3,10-diene	0.631965	0.0678624
4894.45	(1R,7S)-1,12,13-trihydroxybisabola-3,10-diene	0.633682	0.0668889
4890.59	(1R,7S)-1,12,13-trihydroxybisabola-3,10-diene	0.63536	0.0659458
4886.73	(1R,7S)-1,12,13-trihydroxybisabola-3,10-diene	0.636663	0.0652195
4882.88	(1R,7S)-1,12,13-trihydroxybisabola-3,10-diene	0.637726	0.0646305
4879.02	(1R,7S)-1,12,13-trihydroxybisabola-3,10-diene	0.638432	0.0642417
4875.16	(1R,7S)-1,12,13-trihydroxybisabola-3,10-diene	0.638992	0.0639336
4871.31	(1R,7S)-1,12,13-trihydroxybisabola-3,10-diene	0.638971	0.0639455
4867.45	(1R,7S)-1,12,13-trihydroxybisabola-3,10-diene	0.639339	0.0637436
4863.59	(1R,7S)-1,12,13-trihydroxybisabola-3,10-diene	0.639023	0.063917
4859.74	(1R,7S)-1,12,13-trihydroxybisabola-3,10-diene	0.638432	0.0642417
4855.88	(1R,7S)-1,12,13-trihydroxybisabola-3,10-diene	0.637571	0.0647166
4852.02	(1R,7S)-1,12,13-trihydroxybisabola-3,10-diene	0.636888	0.0650947
4848.17	(1R,7S)-1,12,13-trihydroxybisabola-3,10-diene	0.635991	0.0655935
4844.31	(1R,7S)-1,12,13-trihydroxybisabola-3,10-diene	0.635145	0.0660664
4840.45	(1R,7S)-1,12,13-trihydroxybisabola-3,10-diene	0.633843	0.0667979
4836.59	(1R,7S)-1,12,13-trihydroxybisabola-3,10-diene	0.632924	0.0673176
4832.74	(1R,7S)-1,12,13-trihydroxybisabola-3,10-diene	0.631796	0.0679587
4828.88	(1R,7S)-1,12,13-trihydroxybisabola-3,10-diene	0.630698	0.0685864
4825.02	(1R,7S)-1,12,13-trihydroxybisabola-3,10-diene	0.629828	0.0690865
4821.17	(1R,7S)-1,12,13-trihydroxybisabola-3,10-diene	0.629358	0.0693573
4817.31	(1R,7S)-1,12,13-trihydroxybisabola-3,10-diene	0.628809	0.0696747
4813.45	(1R,7S)-1,12,13-trihydroxybisabola-3,10-diene	0.628785	0.0696886
4809.6	(1R,7S)-1,12,13-trihydroxybisabola-3,10-diene	0.628823	0.0696666
4805.74	(1R,7S)-1,12,13-trihydroxybisabola-3,10-diene	0.629091	0.0695114
4801.88	(1R,7S)-1,12,13-trihydroxybisabola-3,10-diene	0.629398	0.0693343
4798.02	(1R,7S)-1,12,13-trihydroxybisabola-3,10-diene	0.630136	0.0689091
4794.17	(1R,7S)-1,12,13-trihydroxybisabola-3,10-diene	0.630897	0.0684722
4790.31	(1R,7S)-1,12,13-trihydroxybisabola-3,10-diene	0.631592	0.0680749
4786.45	(1R,7S)-1,12,13-trihydroxybisabola-3,10-diene	0.631894	0.0679026
4782.6	(1R,7S)-1,12,13-trihydroxybisabola-3,10-diene	0.632528	0.0675419
4778.74	(1R,7S)-1,12,13-trihydroxybisabola-3,10-diene	0.632915	0.0673227
4774.88	(1R,7S)-1,12,13-trihydroxybisabola-3,10-diene	0.633694	0.0668823
4771.03	(1R,7S)-1,12,13-trihydroxybisabola-3,10-diene	0.634249	0.0665693
4767.17	(1R,7S)-1,12,13-trihydroxybisabola-3,10-diene	0.635281	0.0659902
4763.31	(1R,7S)-1,12,13-trihydroxybisabola-3,10-diene	0.636255	0.0654464
4759.46	(1R,7S)-1,12,13-trihydroxybisabola-3,10-diene	0.637076	0.0649904
4755.6	(1R,7S)-1,12,13-trihydroxybisabola-3,10-diene	0.638115	0.0644162
4751.74	(1R,7S)-1,12,13-trihydroxybisabola-3,10-diene	0.639378	0.063722
4747.88	(1R,7S)-1,12,13-trihydroxybisabola-3,10-diene	0.640333	0.0632008
4744.03	(1R,7S)-1,12,13-trihydroxybisabola-3,10-diene	0.641594	0.0625163
4740.17	(1R,7S)-1,12,13-trihydroxybisabola-3,10-diene	0.642576	0.0619865
4736.31	(1R,7S)-1,12,13-trihydroxybisabola-3,10-diene	0.643603	0.0614355
4732.46	(1R,7S)-1,12,13-trihydroxybisabola-3,10-diene	0.644968	0.0607078
4728.6	(1R,7S)-1,12,13-trihydroxybisabola-3,10-diene	0.646485	0.0599059
4724.74	(1R,7S)-1,12,13-trihydroxybisabola-3,10-diene	0.647845	0.0591927
4720.89	(1R,7S)-1,12,13-trihydroxybisabola-3,10-diene	0.649855	0.0581478
4717.03	(1R,7S)-1,12,13-trihydroxybisabola-3,10-diene	0.651749	0.0571747
4713.17	(1R,7S)-1,12,13-trihydroxybisabola-3,10-diene	0.653558	0.0562543
4709.32	(1R,7S)-1,12,13-trihydroxybisabola-3,10-diene	0.655536	0.0552591
4705.46	(1R,7S)-1,12,13-trihydroxybisabola-3,10-diene	0.657983	0.0540436
4701.6	(1R,7S)-1,12,13-trihydroxybisabola-3,10-diene	0.660093	0.0530091
4697.74	(1R,7S)-1,12,13-trihydroxybisabola-3,10-diene	0.662451	0.0518682
4693.89	(1R,7S)-1,12,13-trihydroxybisabola-3,10-diene	0.664452	0.0509122
4690.03	(1R,7S)-1,12,13-trihydroxybisabola-3,10-diene	0.666451	0.0499686
4686.17	(1R,7S)-1,12,13-trihydroxybisabola-3,10-diene	0.6685	0.0490126
4682.32	(1R,7S)-1,12,13-trihydroxybisabola-3,10-diene	0.670622	0.0480354
4678.46	(1R,7S)-1,12,13-trihydroxybisabola-3,10-diene	0.672565	0.0471517
4674.6	(1R,7S)-1,12,13-trihydroxybisabola-3,10-diene	0.674688	0.0461979
4670.75	(1R,7S)-1,12,13-trihydroxybisabola-3,10-diene	0.67634	0.0454645
4666.89	(1R,7S)-1,12,13-trihydroxybisabola-3,10-diene	0.677922	0.0447693
4663.03	(1R,7S)-1,12,13-trihydroxybisabola-3,10-diene	0.67938	0.0441344
4659.18	(1R,7S)-1,12,13-trihydroxybisabola-3,10-diene	0.680924	0.0434683
4655.32	(1R,7S)-1,12,13-trihydroxybisabola-3,10-diene	0.68221	0.0429188
4651.46	(1R,7S)-1,12,13-trihydroxybisabola-3,10-diene	0.68372	0.042279
4647.6	(1R,7S)-1,12,13-trihydroxybisabola-3,10-diene	0.685004	0.0417402
4643.75	(1R,7S)-1,12,13-trihydroxybisabola-3,10-diene	0.686347	0.041181
4639.89	(1R,7S)-1,12,13-trihydroxybisabola-3,10-diene	0.687274	0.0407977
4636.03	(1R,7S)-1,12,13-trihydroxybisabola-3,10-diene	0.688172	0.040429
4632.18	(1R,7S)-1,12,13-trihydroxybisabola-3,10-diene	0.688875	0.0401416
4628.32	(1R,7S)-1,12,13-trihydroxybisabola-3,10-diene	0.689739	0.0397902
4624.46	(1R,7S)-1,12,13-trihydroxybisabola-3,10-diene	0.690266	0.0395769
4620.61	(1R,7S)-1,12,13-trihydroxybisabola-3,10-diene	0.690763	0.0393767
4616.75	(1R,7S)-1,12,13-trihydroxybisabola-3,10-diene	0.691421	0.0391121
4612.89	(1R,7S)-1,12,13-trihydroxybisabola-3,10-diene	0.691789	0.0389648
4609.04	(1R,7S)-1,12,13-trihydroxybisabola-3,10-diene	0.692084	0.0388468
4605.18	(1R,7S)-1,12,13-trihydroxybisabola-3,10-diene	0.692469	0.0386933
4601.32	(1R,7S)-1,12,13-trihydroxybisabola-3,10-diene	0.692624	0.0386318
4597.46	(1R,7S)-1,12,13-trihydroxybisabola-3,10-diene	0.692872	0.0385334
4593.61	(1R,7S)-1,12,13-trihydroxybisabola-3,10-diene	0.693216	0.038397
4589.75	(1R,7S)-1,12,13-trihydroxybisabola-3,10-diene	0.693622	0.0382361
4585.89	(1R,7S)-1,12,13-trihydroxybisabola-3,10-diene	0.694006	0.0380846
4582.04	(1R,7S)-1,12,13-trihydroxybisabola-3,10-diene	0.694491	0.0378938
4578.18	(1R,7S)-1,12,13-trihydroxybisabola-3,10-diene	0.695003	0.0376929
4574.32	(1R,7S)-1,12,13-trihydroxybisabola-3,10-diene	0.695675	0.0374307
4570.47	(1R,7S)-1,12,13-trihydroxybisabola-3,10-diene	0.696156	0.0372434
4566.61	(1R,7S)-1,12,13-trihydroxybisabola-3,10-diene	0.696669	0.0370446
4562.75	(1R,7S)-1,12,13-trihydroxybisabola-3,10-diene	0.697322	0.0367922
4558.9	(1R,7S)-1,12,13-trihydroxybisabola-3,10-diene	0.698063	0.0365073
4555.04	(1R,7S)-1,12,13-trihydroxybisabola-3,10-diene	0.698449	0.0363595
4551.18	(1R,7S)-1,12,13-trihydroxybisabola-3,10-diene	0.698889	0.0361917
4547.32	(1R,7S)-1,12,13-trihydroxybisabola-3,10-diene	0.699407	0.0359942
4543.47	(1R,7S)-1,12,13-trihydroxybisabola-3,10-diene	0.69998	0.0357773
4539.61	(1R,7S)-1,12,13-trihydroxybisabola-3,10-diene	0.700551	0.0355614
4535.75	(1R,7S)-1,12,13-trihydroxybisabola-3,10-diene	0.701306	0.0352777
4531.9	(1R,7S)-1,12,13-trihydroxybisabola-3,10-diene	0.701978	0.0350261
4528.04	(1R,7S)-1,12,13-trihydroxybisabola-3,10-diene	0.702605	0.0347926
4524.18	(1R,7S)-1,12,13-trihydroxybisabola-3,10-diene	0.702803	0.034719
4520.33	(1R,7S)-1,12,13-trihydroxybisabola-3,10-diene	0.702678	0.0347655
4516.47	(1R,7S)-1,12,13-trihydroxybisabola-3,10-diene	0.702418	0.034862
4512.61	(1R,7S)-1,12,13-trihydroxybisabola-3,10-diene	0.702469	0.0348432
4508.75	(1R,7S)-1,12,13-trihydroxybisabola-3,10-diene	0.702501	0.0348312
4504.9	(1R,7S)-1,12,13-trihydroxybisabola-3,10-diene	0.702471	0.0348425
4501.04	(1R,7S)-1,12,13-trihydroxybisabola-3,10-diene	0.702076	0.0349897
4497.18	(1R,7S)-1,12,13-trihydroxybisabola-3,10-diene	0.701931	0.0350435
4493.33	(1R,7S)-1,12,13-trihydroxybisabola-3,10-diene	0.701542	0.0351892
4489.47	(1R,7S)-1,12,13-trihydroxybisabola-3,10-diene	0.701129	0.0353441
4485.61	(1R,7S)-1,12,13-trihydroxybisabola-3,10-diene	0.700665	0.0355184
4481.76	(1R,7S)-1,12,13-trihydroxybisabola-3,10-diene	0.700225	0.0356845
4477.9	(1R,7S)-1,12,13-trihydroxybisabola-3,10-diene	0.6996	0.035921
4474.04	(1R,7S)-1,12,13-trihydroxybisabola-3,10-diene	0.698897	0.0361886
4470.19	(1R,7S)-1,12,13-trihydroxybisabola-3,10-diene	0.698136	0.0364794
4466.33	(1R,7S)-1,12,13-trihydroxybisabola-3,10-diene	0.697288	0.0368056
4462.47	(1R,7S)-1,12,13-trihydroxybisabola-3,10-diene	0.696373	0.0371592
4458.61	(1R,7S)-1,12,13-trihydroxybisabola-3,10-diene	0.695622	0.0374512
4454.76	(1R,7S)-1,12,13-trihydroxybisabola-3,10-diene	0.694882	0.0377403
4450.9	(1R,7S)-1,12,13-trihydroxybisabola-3,10-diene	0.694467	0.0379033
4447.04	(1R,7S)-1,12,13-trihydroxybisabola-3,10-diene	0.694134	0.0380342
4443.19	(1R,7S)-1,12,13-trihydroxybisabola-3,10-diene	0.693919	0.0381189
4439.33	(1R,7S)-1,12,13-trihydroxybisabola-3,10-diene	0.693805	0.0381637
4435.47	(1R,7S)-1,12,13-trihydroxybisabola-3,10-diene	0.693686	0.0382109
4431.62	(1R,7S)-1,12,13-trihydroxybisabola-3,10-diene	0.693651	0.0382245
4427.76	(1R,7S)-1,12,13-trihydroxybisabola-3,10-diene	0.693829	0.0381543
4423.9	(1R,7S)-1,12,13-trihydroxybisabola-3,10-diene	0.693685	0.0382113
4420.05	(1R,7S)-1,12,13-trihydroxybisabola-3,10-diene	0.693379	0.0383322
4416.19	(1R,7S)-1,12,13-trihydroxybisabola-3,10-diene	0.692864	0.0385364
4412.33	(1R,7S)-1,12,13-trihydroxybisabola-3,10-diene	0.692141	0.0388242
4408.47	(1R,7S)-1,12,13-trihydroxybisabola-3,10-diene	0.690912	0.0393165
4404.62	(1R,7S)-1,12,13-trihydroxybisabola-3,10-diene	0.689165	0.0400235
4400.76	(1R,7S)-1,12,13-trihydroxybisabola-3,10-diene	0.68723	0.0408157
4396.9	(1R,7S)-1,12,13-trihydroxybisabola-3,10-diene	0.685788	0.0414128
4393.05	(1R,7S)-1,12,13-trihydroxybisabola-3,10-diene	0.684507	0.0419479
4389.19	(1R,7S)-1,12,13-trihydroxybisabola-3,10-diene	0.683872	0.0422149
4385.33	(1R,7S)-1,12,13-trihydroxybisabola-3,10-diene	0.683376	0.0424242
4381.48	(1R,7S)-1,12,13-trihydroxybisabola-3,10-diene	0.682882	0.0426335
4377.62	(1R,7S)-1,12,13-trihydroxybisabola-3,10-diene	0.682078	0.0429749
4373.76	(1R,7S)-1,12,13-trihydroxybisabola-3,10-diene	0.681295	0.0433095
4369.91	(1R,7S)-1,12,13-trihydroxybisabola-3,10-diene	0.680222	0.0437702
4366.05	(1R,7S)-1,12,13-trihydroxybisabola-3,10-diene	0.678718	0.0444216
4362.19	(1R,7S)-1,12,13-trihydroxybisabola-3,10-diene	0.676745	0.0452859
4358.33	(1R,7S)-1,12,13-trihydroxybisabola-3,10-diene	0.674295	0.0463736
4354.48	(1R,7S)-1,12,13-trihydroxybisabola-3,10-diene	0.671332	0.0477111
4350.62	(1R,7S)-1,12,13-trihydroxybisabola-3,10-diene	0.668205	0.0491498
4346.76	(1R,7S)-1,12,13-trihydroxybisabola-3,10-diene	0.664943	0.0506791
4342.91	(1R,7S)-1,12,13-trihydroxybisabola-3,10-diene	0.661411	0.0523692
4339.05	(1R,7S)-1,12,13-trihydroxybisabola-3,10-diene	0.65763	0.054218
4335.19	(1R,7S)-1,12,13-trihydroxybisabola-3,10-diene	0.654773	0.0556419
4331.34	(1R,7S)-1,12,13-trihydroxybisabola-3,10-diene	0.652877	0.0565996
4327.48	(1R,7S)-1,12,13-trihydroxybisabola-3,10-diene	0.651696	0.0572014
4323.62	(1R,7S)-1,12,13-trihydroxybisabola-3,10-diene	0.649939	0.0581044
4319.77	(1R,7S)-1,12,13-trihydroxybisabola-3,10-diene	0.647355	0.0594486
4315.91	(1R,7S)-1,12,13-trihydroxybisabola-3,10-diene	0.6438	0.0613301
4312.05	(1R,7S)-1,12,13-trihydroxybisabola-3,10-diene	0.640422	0.0631525
4308.19	(1R,7S)-1,12,13-trihydroxybisabola-3,10-diene	0.637358	0.0648342
4304.34	(1R,7S)-1,12,13-trihydroxybisabola-3,10-diene	0.63464	0.0663497
4300.48	(1R,7S)-1,12,13-trihydroxybisabola-3,10-diene	0.631853	0.0679261
4296.62	(1R,7S)-1,12,13-trihydroxybisabola-3,10-diene	0.629644	0.0691922
4292.77	(1R,7S)-1,12,13-trihydroxybisabola-3,10-diene	0.627746	0.0702922
4288.91	(1R,7S)-1,12,13-trihydroxybisabola-3,10-diene	0.626409	0.0710729
4285.05	(1R,7S)-1,12,13-trihydroxybisabola-3,10-diene	0.625196	0.0717865
4281.2	(1R,7S)-1,12,13-trihydroxybisabola-3,10-diene	0.624285	0.0723252
4277.34	(1R,7S)-1,12,13-trihydroxybisabola-3,10-diene	0.623077	0.0730433
4273.48	(1R,7S)-1,12,13-trihydroxybisabola-3,10-diene	0.622192	0.0735726
4269.63	(1R,7S)-1,12,13-trihydroxybisabola-3,10-diene	0.621046	0.0742611
4265.77	(1R,7S)-1,12,13-trihydroxybisabola-3,10-diene	0.61989	0.0749596
4261.91	(1R,7S)-1,12,13-trihydroxybisabola-3,10-diene	0.6189	0.0755607
4258.05	(1R,7S)-1,12,13-trihydroxybisabola-3,10-diene	0.618567	0.075764
4254.2	(1R,7S)-1,12,13-trihydroxybisabola-3,10-diene	0.618005	0.0761073
4250.34	(1R,7S)-1,12,13-trihydroxybisabola-3,10-diene	0.616764	0.0768686
4246.48	(1R,7S)-1,12,13-trihydroxybisabola-3,10-diene	0.614884	0.0780319
4242.63	(1R,7S)-1,12,13-trihydroxybisabola-3,10-diene	0.613094	0.0791489
4238.77	(1R,7S)-1,12,13-trihydroxybisabola-3,10-diene	0.611291	0.0802844
4234.91	(1R,7S)-1,12,13-trihydroxybisabola-3,10-diene	0.61	0.081103
4231.06	(1R,7S)-1,12,13-trihydroxybisabola-3,10-diene	0.608608	0.0819921
4227.2	(1R,7S)-1,12,13-trihydroxybisabola-3,10-diene	0.607723	0.0825601
4223.34	(1R,7S)-1,12,13-trihydroxybisabola-3,10-diene	0.60685	0.0831234
4219.48	(1R,7S)-1,12,13-trihydroxybisabola-3,10-diene	0.60574	0.0838424
4215.63	(1R,7S)-1,12,13-trihydroxybisabola-3,10-diene	0.604937	0.084365
4211.77	(1R,7S)-1,12,13-trihydroxybisabola-3,10-diene	0.604297	0.0847835
4207.91	(1R,7S)-1,12,13-trihydroxybisabola-3,10-diene	0.603858	0.0850707
4204.06	(1R,7S)-1,12,13-trihydroxybisabola-3,10-diene	0.604592	0.0845904
4200.2	(1R,7S)-1,12,13-trihydroxybisabola-3,10-diene	0.605016	0.084314
4196.34	(1R,7S)-1,12,13-trihydroxybisabola-3,10-diene	0.605317	0.0841176
4192.49	(1R,7S)-1,12,13-trihydroxybisabola-3,10-diene	0.605465	0.0840213
4188.63	(1R,7S)-1,12,13-trihydroxybisabola-3,10-diene	0.60547	0.0840178
4184.77	(1R,7S)-1,12,13-trihydroxybisabola-3,10-diene	0.604934	0.0843669
4180.92	(1R,7S)-1,12,13-trihydroxybisabola-3,10-diene	0.604218	0.084835
4177.06	(1R,7S)-1,12,13-trihydroxybisabola-3,10-diene	0.603099	0.0855688
4173.2	(1R,7S)-1,12,13-trihydroxybisabola-3,10-diene	0.601493	0.08663
4169.34	(1R,7S)-1,12,13-trihydroxybisabola-3,10-diene	0.599698	0.0878249
4165.49	(1R,7S)-1,12,13-trihydroxybisabola-3,10-diene	0.598095	0.0889001
4161.63	(1R,7S)-1,12,13-trihydroxybisabola-3,10-diene	0.59543	0.0907065
4157.77	(1R,7S)-1,12,13-trihydroxybisabola-3,10-diene	0.592729	0.0925593
4153.92	(1R,7S)-1,12,13-trihydroxybisabola-3,10-diene	0.589931	0.0945036
4150.06	(1R,7S)-1,12,13-trihydroxybisabola-3,10-diene	0.587183	0.0964371
4146.2	(1R,7S)-1,12,13-trihydroxybisabola-3,10-diene	0.58423	0.0985415
4142.35	(1R,7S)-1,12,13-trihydroxybisabola-3,10-diene	0.581568	0.100462
4138.49	(1R,7S)-1,12,13-trihydroxybisabola-3,10-diene	0.57861	0.102623
4134.63	(1R,7S)-1,12,13-trihydroxybisabola-3,10-diene	0.575198	0.10515
4130.78	(1R,7S)-1,12,13-trihydroxybisabola-3,10-diene	0.570933	0.108362
4126.92	(1R,7S)-1,12,13-trihydroxybisabola-3,10-diene	0.566103	0.11207
4123.06	(1R,7S)-1,12,13-trihydroxybisabola-3,10-diene	0.559664	0.11713
4119.2	(1R,7S)-1,12,13-trihydroxybisabola-3,10-diene	0.553264	0.122293
4115.35	(1R,7S)-1,12,13-trihydroxybisabola-3,10-diene	0.546555	0.127848
4111.49	(1R,7S)-1,12,13-trihydroxybisabola-3,10-diene	0.539962	0.13345
4107.63	(1R,7S)-1,12,13-trihydroxybisabola-3,10-diene	0.533124	0.139412
4103.78	(1R,7S)-1,12,13-trihydroxybisabola-3,10-diene	0.526269	0.145542
4099.92	(1R,7S)-1,12,13-trihydroxybisabola-3,10-diene	0.519156	0.152067
4096.06	(1R,7S)-1,12,13-trihydroxybisabola-3,10-diene	0.512889	0.157955
4092.21	(1R,7S)-1,12,13-trihydroxybisabola-3,10-diene	0.506632	0.163962
4088.35	(1R,7S)-1,12,13-trihydroxybisabola-3,10-diene	0.499856	0.170614
4084.49	(1R,7S)-1,12,13-trihydroxybisabola-3,10-diene	0.492746	0.177756
4080.64	(1R,7S)-1,12,13-trihydroxybisabola-3,10-diene	0.485239	0.185479
4076.78	(1R,7S)-1,12,13-trihydroxybisabola-3,10-diene	0.477037	0.194131
4072.92	(1R,7S)-1,12,13-trihydroxybisabola-3,10-diene	0.469412	0.202372
4069.06	(1R,7S)-1,12,13-trihydroxybisabola-3,10-diene	0.460979	0.21171
4065.21	(1R,7S)-1,12,13-trihydroxybisabola-3,10-diene	0.451941	0.221976
4061.35	(1R,7S)-1,12,13-trihydroxybisabola-3,10-diene	0.441399	0.234288
4057.49	(1R,7S)-1,12,13-trihydroxybisabola-3,10-diene	0.431113	0.246649
4053.64	(1R,7S)-1,12,13-trihydroxybisabola-3,10-diene	0.420154	0.260195
4049.78	(1R,7S)-1,12,13-trihydroxybisabola-3,10-diene	0.408786	0.274652
4045.92	(1R,7S)-1,12,13-trihydroxybisabola-3,10-diene	0.396627	0.290567
4042.07	(1R,7S)-1,12,13-trihydroxybisabola-3,10-diene	0.385597	0.305404
4038.21	(1R,7S)-1,12,13-trihydroxybisabola-3,10-diene	0.374854	0.320215
4034.35	(1R,7S)-1,12,13-trihydroxybisabola-3,10-diene	0.364858	0.334313
4030.5	(1R,7S)-1,12,13-trihydroxybisabola-3,10-diene	0.35513	0.348321
4026.64	(1R,7S)-1,12,13-trihydroxybisabola-3,10-diene	0.345627	0.362274
4022.78	(1R,7S)-1,12,13-trihydroxybisabola-3,10-diene	0.336528	0.375879
4018.92	(1R,7S)-1,12,13-trihydroxybisabola-3,10-diene	0.328489	0.388098
4015.07	(1R,7S)-1,12,13-trihydroxybisabola-3,10-diene	0.322108	0.397926
4011.21	(1R,7S)-1,12,13-trihydroxybisabola-3,10-diene	0.317637	0.40488
4007.35	(1R,7S)-1,12,13-trihydroxybisabola-3,10-diene	0.315798	0.407757
4003.5	(1R,7S)-1,12,13-trihydroxybisabola-3,10-diene	0.316965	0.40593
3999.64	(1R,7S)-1,12,13-trihydroxybisabola-3,10-diene	0.318184	0.404027
10001	(3,5-dihydroxyphenyl)-(4-hydroxy-2,6-dimethoxyphenyl)methanone	0.610806	0.0805914
9997.17	(3,5-dihydroxyphenyl)-(4-hydroxy-2,6-dimethoxyphenyl)methanone	0.610864	0.0805543
9993.31	(3,5-dihydroxyphenyl)-(4-hydroxy-2,6-dimethoxyphenyl)methanone	0.610589	0.0807287
9989.46	(3,5-dihydroxyphenyl)-(4-hydroxy-2,6-dimethoxyphenyl)methanone	0.610596	0.0807244
9985.6	(3,5-dihydroxyphenyl)-(4-hydroxy-2,6-dimethoxyphenyl)methanone	0.610818	0.0805839
9981.74	(3,5-dihydroxyphenyl)-(4-hydroxy-2,6-dimethoxyphenyl)methanone	0.610492	0.0807905
9977.89	(3,5-dihydroxyphenyl)-(4-hydroxy-2,6-dimethoxyphenyl)methanone	0.610645	0.0806935
9974.03	(3,5-dihydroxyphenyl)-(4-hydroxy-2,6-dimethoxyphenyl)methanone	0.610488	0.0807933
9970.17	(3,5-dihydroxyphenyl)-(4-hydroxy-2,6-dimethoxyphenyl)methanone	0.609502	0.0814208
9966.32	(3,5-dihydroxyphenyl)-(4-hydroxy-2,6-dimethoxyphenyl)methanone	0.609527	0.0814048
9962.46	(3,5-dihydroxyphenyl)-(4-hydroxy-2,6-dimethoxyphenyl)methanone	0.609633	0.0813372
9958.6	(3,5-dihydroxyphenyl)-(4-hydroxy-2,6-dimethoxyphenyl)methanone	0.608967	0.0817626
9954.75	(3,5-dihydroxyphenyl)-(4-hydroxy-2,6-dimethoxyphenyl)methanone	0.608987	0.0817496
9950.89	(3,5-dihydroxyphenyl)-(4-hydroxy-2,6-dimethoxyphenyl)methanone	0.609591	0.081364
9947.03	(3,5-dihydroxyphenyl)-(4-hydroxy-2,6-dimethoxyphenyl)methanone	0.60986	0.0811924
9943.17	(3,5-dihydroxyphenyl)-(4-hydroxy-2,6-dimethoxyphenyl)methanone	0.609614	0.0813489
9939.32	(3,5-dihydroxyphenyl)-(4-hydroxy-2,6-dimethoxyphenyl)methanone	0.609493	0.0814262
9935.46	(3,5-dihydroxyphenyl)-(4-hydroxy-2,6-dimethoxyphenyl)methanone	0.609485	0.0814316
9931.6	(3,5-dihydroxyphenyl)-(4-hydroxy-2,6-dimethoxyphenyl)methanone	0.609456	0.0814501
9927.75	(3,5-dihydroxyphenyl)-(4-hydroxy-2,6-dimethoxyphenyl)methanone	0.609695	0.0812977
9923.89	(3,5-dihydroxyphenyl)-(4-hydroxy-2,6-dimethoxyphenyl)methanone	0.608776	0.0818848
9920.03	(3,5-dihydroxyphenyl)-(4-hydroxy-2,6-dimethoxyphenyl)methanone	0.608568	0.0820175
9916.18	(3,5-dihydroxyphenyl)-(4-hydroxy-2,6-dimethoxyphenyl)methanone	0.609263	0.0815734
9912.32	(3,5-dihydroxyphenyl)-(4-hydroxy-2,6-dimethoxyphenyl)methanone	0.609011	0.0817341
9908.46	(3,5-dihydroxyphenyl)-(4-hydroxy-2,6-dimethoxyphenyl)methanone	0.608705	0.08193
9904.61	(3,5-dihydroxyphenyl)-(4-hydroxy-2,6-dimethoxyphenyl)methanone	0.608727	0.0819162
9900.75	(3,5-dihydroxyphenyl)-(4-hydroxy-2,6-dimethoxyphenyl)methanone	0.608582	0.0820085
9896.89	(3,5-dihydroxyphenyl)-(4-hydroxy-2,6-dimethoxyphenyl)methanone	0.608294	0.0821932
9893.03	(3,5-dihydroxyphenyl)-(4-hydroxy-2,6-dimethoxyphenyl)methanone	0.608379	0.0821389
9889.18	(3,5-dihydroxyphenyl)-(4-hydroxy-2,6-dimethoxyphenyl)methanone	0.608202	0.0822523
9885.32	(3,5-dihydroxyphenyl)-(4-hydroxy-2,6-dimethoxyphenyl)methanone	0.607929	0.0824282
9881.46	(3,5-dihydroxyphenyl)-(4-hydroxy-2,6-dimethoxyphenyl)methanone	0.60754	0.0826781
9877.61	(3,5-dihydroxyphenyl)-(4-hydroxy-2,6-dimethoxyphenyl)methanone	0.607572	0.0826578
9873.75	(3,5-dihydroxyphenyl)-(4-hydroxy-2,6-dimethoxyphenyl)methanone	0.607665	0.082598
9869.89	(3,5-dihydroxyphenyl)-(4-hydroxy-2,6-dimethoxyphenyl)methanone	0.60774	0.0825496
9866.04	(3,5-dihydroxyphenyl)-(4-hydroxy-2,6-dimethoxyphenyl)methanone	0.607763	0.0825347
9862.18	(3,5-dihydroxyphenyl)-(4-hydroxy-2,6-dimethoxyphenyl)methanone	0.60806	0.082344
9858.32	(3,5-dihydroxyphenyl)-(4-hydroxy-2,6-dimethoxyphenyl)methanone	0.607623	0.0826246
9854.46	(3,5-dihydroxyphenyl)-(4-hydroxy-2,6-dimethoxyphenyl)methanone	0.606867	0.0831123
9850.61	(3,5-dihydroxyphenyl)-(4-hydroxy-2,6-dimethoxyphenyl)methanone	0.607482	0.0827156
9846.75	(3,5-dihydroxyphenyl)-(4-hydroxy-2,6-dimethoxyphenyl)methanone	0.607513	0.0826956
9842.89	(3,5-dihydroxyphenyl)-(4-hydroxy-2,6-dimethoxyphenyl)methanone	0.607175	0.0829132
9839.04	(3,5-dihydroxyphenyl)-(4-hydroxy-2,6-dimethoxyphenyl)methanone	0.607263	0.0828566
9835.18	(3,5-dihydroxyphenyl)-(4-hydroxy-2,6-dimethoxyphenyl)methanone	0.60677	0.0831754
9831.32	(3,5-dihydroxyphenyl)-(4-hydroxy-2,6-dimethoxyphenyl)methanone	0.606671	0.0832391
9827.47	(3,5-dihydroxyphenyl)-(4-hydroxy-2,6-dimethoxyphenyl)methanone	0.606515	0.0833399
9823.61	(3,5-dihydroxyphenyl)-(4-hydroxy-2,6-dimethoxyphenyl)methanone	0.606294	0.0834829
9819.75	(3,5-dihydroxyphenyl)-(4-hydroxy-2,6-dimethoxyphenyl)methanone	0.606418	0.083403
9815.9	(3,5-dihydroxyphenyl)-(4-hydroxy-2,6-dimethoxyphenyl)methanone	0.606214	0.0835348
9812.04	(3,5-dihydroxyphenyl)-(4-hydroxy-2,6-dimethoxyphenyl)methanone	0.60607	0.0836282
9808.18	(3,5-dihydroxyphenyl)-(4-hydroxy-2,6-dimethoxyphenyl)methanone	0.606063	0.0836329
9804.33	(3,5-dihydroxyphenyl)-(4-hydroxy-2,6-dimethoxyphenyl)methanone	0.605787	0.0838123
9800.47	(3,5-dihydroxyphenyl)-(4-hydroxy-2,6-dimethoxyphenyl)methanone	0.605785	0.0838134
9796.61	(3,5-dihydroxyphenyl)-(4-hydroxy-2,6-dimethoxyphenyl)methanone	0.606057	0.083637
9792.75	(3,5-dihydroxyphenyl)-(4-hydroxy-2,6-dimethoxyphenyl)methanone	0.60568	0.0838816
9788.9	(3,5-dihydroxyphenyl)-(4-hydroxy-2,6-dimethoxyphenyl)methanone	0.604796	0.0844574
9785.04	(3,5-dihydroxyphenyl)-(4-hydroxy-2,6-dimethoxyphenyl)methanone	0.605032	0.0843033
9781.18	(3,5-dihydroxyphenyl)-(4-hydroxy-2,6-dimethoxyphenyl)methanone	0.605158	0.0842214
9777.33	(3,5-dihydroxyphenyl)-(4-hydroxy-2,6-dimethoxyphenyl)methanone	0.605085	0.0842689
9773.47	(3,5-dihydroxyphenyl)-(4-hydroxy-2,6-dimethoxyphenyl)methanone	0.605205	0.0841906
9769.61	(3,5-dihydroxyphenyl)-(4-hydroxy-2,6-dimethoxyphenyl)methanone	0.60546	0.0840247
9765.76	(3,5-dihydroxyphenyl)-(4-hydroxy-2,6-dimethoxyphenyl)methanone	0.605631	0.0839133
9761.9	(3,5-dihydroxyphenyl)-(4-hydroxy-2,6-dimethoxyphenyl)methanone	0.605324	0.084113
9758.04	(3,5-dihydroxyphenyl)-(4-hydroxy-2,6-dimethoxyphenyl)methanone	0.604822	0.0844403
9754.18	(3,5-dihydroxyphenyl)-(4-hydroxy-2,6-dimethoxyphenyl)methanone	0.604446	0.0846857
9750.33	(3,5-dihydroxyphenyl)-(4-hydroxy-2,6-dimethoxyphenyl)methanone	0.604715	0.0845104
9746.47	(3,5-dihydroxyphenyl)-(4-hydroxy-2,6-dimethoxyphenyl)methanone	0.60466	0.0845463
9742.61	(3,5-dihydroxyphenyl)-(4-hydroxy-2,6-dimethoxyphenyl)methanone	0.604344	0.0847524
9738.76	(3,5-dihydroxyphenyl)-(4-hydroxy-2,6-dimethoxyphenyl)methanone	0.604095	0.0849155
9734.9	(3,5-dihydroxyphenyl)-(4-hydroxy-2,6-dimethoxyphenyl)methanone	0.604261	0.0848067
9731.04	(3,5-dihydroxyphenyl)-(4-hydroxy-2,6-dimethoxyphenyl)methanone	0.604228	0.0848284
9727.19	(3,5-dihydroxyphenyl)-(4-hydroxy-2,6-dimethoxyphenyl)methanone	0.604027	0.08496
9723.33	(3,5-dihydroxyphenyl)-(4-hydroxy-2,6-dimethoxyphenyl)methanone	0.604045	0.084948
9719.47	(3,5-dihydroxyphenyl)-(4-hydroxy-2,6-dimethoxyphenyl)methanone	0.603508	0.0853003
9715.62	(3,5-dihydroxyphenyl)-(4-hydroxy-2,6-dimethoxyphenyl)methanone	0.603499	0.0853063
9711.76	(3,5-dihydroxyphenyl)-(4-hydroxy-2,6-dimethoxyphenyl)methanone	0.603348	0.0854056
9707.9	(3,5-dihydroxyphenyl)-(4-hydroxy-2,6-dimethoxyphenyl)methanone	0.603532	0.0852848
9704.04	(3,5-dihydroxyphenyl)-(4-hydroxy-2,6-dimethoxyphenyl)methanone	0.603655	0.0852039
9700.19	(3,5-dihydroxyphenyl)-(4-hydroxy-2,6-dimethoxyphenyl)methanone	0.603368	0.0853922
9696.33	(3,5-dihydroxyphenyl)-(4-hydroxy-2,6-dimethoxyphenyl)methanone	0.60299	0.085641
9692.47	(3,5-dihydroxyphenyl)-(4-hydroxy-2,6-dimethoxyphenyl)methanone	0.602684	0.0858422
9688.62	(3,5-dihydroxyphenyl)-(4-hydroxy-2,6-dimethoxyphenyl)methanone	0.60289	0.0857066
9684.76	(3,5-dihydroxyphenyl)-(4-hydroxy-2,6-dimethoxyphenyl)methanone	0.602955	0.0856641
9680.9	(3,5-dihydroxyphenyl)-(4-hydroxy-2,6-dimethoxyphenyl)methanone	0.602823	0.0857509
9677.05	(3,5-dihydroxyphenyl)-(4-hydroxy-2,6-dimethoxyphenyl)methanone	0.602492	0.0859691
9673.19	(3,5-dihydroxyphenyl)-(4-hydroxy-2,6-dimethoxyphenyl)methanone	0.602393	0.0860346
9669.33	(3,5-dihydroxyphenyl)-(4-hydroxy-2,6-dimethoxyphenyl)methanone	0.602637	0.0858734
9665.48	(3,5-dihydroxyphenyl)-(4-hydroxy-2,6-dimethoxyphenyl)methanone	0.602618	0.0858859
9661.62	(3,5-dihydroxyphenyl)-(4-hydroxy-2,6-dimethoxyphenyl)methanone	0.602124	0.0862119
9657.76	(3,5-dihydroxyphenyl)-(4-hydroxy-2,6-dimethoxyphenyl)methanone	0.601615	0.0865485
9653.9	(3,5-dihydroxyphenyl)-(4-hydroxy-2,6-dimethoxyphenyl)methanone	0.601751	0.0864587
9650.05	(3,5-dihydroxyphenyl)-(4-hydroxy-2,6-dimethoxyphenyl)methanone	0.601885	0.0863701
9646.19	(3,5-dihydroxyphenyl)-(4-hydroxy-2,6-dimethoxyphenyl)methanone	0.601612	0.0865509
9642.33	(3,5-dihydroxyphenyl)-(4-hydroxy-2,6-dimethoxyphenyl)methanone	0.601839	0.0864002
9638.48	(3,5-dihydroxyphenyl)-(4-hydroxy-2,6-dimethoxyphenyl)methanone	0.601733	0.0864705
9634.62	(3,5-dihydroxyphenyl)-(4-hydroxy-2,6-dimethoxyphenyl)methanone	0.60114	0.0868637
9630.76	(3,5-dihydroxyphenyl)-(4-hydroxy-2,6-dimethoxyphenyl)methanone	0.60118	0.0868374
9626.91	(3,5-dihydroxyphenyl)-(4-hydroxy-2,6-dimethoxyphenyl)methanone	0.601172	0.0868428
9623.05	(3,5-dihydroxyphenyl)-(4-hydroxy-2,6-dimethoxyphenyl)methanone	0.601157	0.0868527
9619.19	(3,5-dihydroxyphenyl)-(4-hydroxy-2,6-dimethoxyphenyl)methanone	0.600916	0.0870129
9615.33	(3,5-dihydroxyphenyl)-(4-hydroxy-2,6-dimethoxyphenyl)methanone	0.60095	0.0869902
9611.48	(3,5-dihydroxyphenyl)-(4-hydroxy-2,6-dimethoxyphenyl)methanone	0.600774	0.0871074
9607.62	(3,5-dihydroxyphenyl)-(4-hydroxy-2,6-dimethoxyphenyl)methanone	0.600752	0.0871214
9603.76	(3,5-dihydroxyphenyl)-(4-hydroxy-2,6-dimethoxyphenyl)methanone	0.600479	0.0873035
9599.91	(3,5-dihydroxyphenyl)-(4-hydroxy-2,6-dimethoxyphenyl)methanone	0.60002	0.0876096
9596.05	(3,5-dihydroxyphenyl)-(4-hydroxy-2,6-dimethoxyphenyl)methanone	0.600004	0.08762
9592.19	(3,5-dihydroxyphenyl)-(4-hydroxy-2,6-dimethoxyphenyl)methanone	0.600541	0.0872623
9588.34	(3,5-dihydroxyphenyl)-(4-hydroxy-2,6-dimethoxyphenyl)methanone	0.600406	0.0873524
9584.48	(3,5-dihydroxyphenyl)-(4-hydroxy-2,6-dimethoxyphenyl)methanone	0.600044	0.0875938
9580.62	(3,5-dihydroxyphenyl)-(4-hydroxy-2,6-dimethoxyphenyl)methanone	0.599705	0.0878196
9576.77	(3,5-dihydroxyphenyl)-(4-hydroxy-2,6-dimethoxyphenyl)methanone	0.59947	0.0879772
9572.91	(3,5-dihydroxyphenyl)-(4-hydroxy-2,6-dimethoxyphenyl)methanone	0.59962	0.0878768
9569.05	(3,5-dihydroxyphenyl)-(4-hydroxy-2,6-dimethoxyphenyl)methanone	0.599972	0.0876412
9565.2	(3,5-dihydroxyphenyl)-(4-hydroxy-2,6-dimethoxyphenyl)methanone	0.599745	0.0877931
9561.34	(3,5-dihydroxyphenyl)-(4-hydroxy-2,6-dimethoxyphenyl)methanone	0.599419	0.0880113
9557.48	(3,5-dihydroxyphenyl)-(4-hydroxy-2,6-dimethoxyphenyl)methanone	0.599199	0.0881587
9553.62	(3,5-dihydroxyphenyl)-(4-hydroxy-2,6-dimethoxyphenyl)methanone	0.599209	0.0881517
9549.77	(3,5-dihydroxyphenyl)-(4-hydroxy-2,6-dimethoxyphenyl)methanone	0.598815	0.0884164
9545.91	(3,5-dihydroxyphenyl)-(4-hydroxy-2,6-dimethoxyphenyl)methanone	0.598736	0.0884688
9542.05	(3,5-dihydroxyphenyl)-(4-hydroxy-2,6-dimethoxyphenyl)methanone	0.599063	0.0882496
9538.2	(3,5-dihydroxyphenyl)-(4-hydroxy-2,6-dimethoxyphenyl)methanone	0.598976	0.0883079
9534.34	(3,5-dihydroxyphenyl)-(4-hydroxy-2,6-dimethoxyphenyl)methanone	0.598522	0.0886129
9530.48	(3,5-dihydroxyphenyl)-(4-hydroxy-2,6-dimethoxyphenyl)methanone	0.598252	0.0887946
9526.63	(3,5-dihydroxyphenyl)-(4-hydroxy-2,6-dimethoxyphenyl)methanone	0.598318	0.0887502
9522.77	(3,5-dihydroxyphenyl)-(4-hydroxy-2,6-dimethoxyphenyl)methanone	0.598635	0.0885372
9518.91	(3,5-dihydroxyphenyl)-(4-hydroxy-2,6-dimethoxyphenyl)methanone	0.598282	0.0887741
9515.05	(3,5-dihydroxyphenyl)-(4-hydroxy-2,6-dimethoxyphenyl)methanone	0.598276	0.0887786
9511.2	(3,5-dihydroxyphenyl)-(4-hydroxy-2,6-dimethoxyphenyl)methanone	0.598031	0.0889433
9507.34	(3,5-dihydroxyphenyl)-(4-hydroxy-2,6-dimethoxyphenyl)methanone	0.597728	0.0891475
9503.48	(3,5-dihydroxyphenyl)-(4-hydroxy-2,6-dimethoxyphenyl)methanone	0.597657	0.0891957
9499.63	(3,5-dihydroxyphenyl)-(4-hydroxy-2,6-dimethoxyphenyl)methanone	0.598069	0.0889175
9495.77	(3,5-dihydroxyphenyl)-(4-hydroxy-2,6-dimethoxyphenyl)methanone	0.598163	0.0888543
9491.91	(3,5-dihydroxyphenyl)-(4-hydroxy-2,6-dimethoxyphenyl)methanone	0.597925	0.089015
9488.06	(3,5-dihydroxyphenyl)-(4-hydroxy-2,6-dimethoxyphenyl)methanone	0.597524	0.0892851
9484.2	(3,5-dihydroxyphenyl)-(4-hydroxy-2,6-dimethoxyphenyl)methanone	0.597205	0.089501
9480.34	(3,5-dihydroxyphenyl)-(4-hydroxy-2,6-dimethoxyphenyl)methanone	0.597619	0.0892209
9476.49	(3,5-dihydroxyphenyl)-(4-hydroxy-2,6-dimethoxyphenyl)methanone	0.597887	0.0890404
9472.63	(3,5-dihydroxyphenyl)-(4-hydroxy-2,6-dimethoxyphenyl)methanone	0.59758	0.0892474
9468.77	(3,5-dihydroxyphenyl)-(4-hydroxy-2,6-dimethoxyphenyl)methanone	0.597451	0.0893347
9464.92	(3,5-dihydroxyphenyl)-(4-hydroxy-2,6-dimethoxyphenyl)methanone	0.597554	0.0892647
9461.06	(3,5-dihydroxyphenyl)-(4-hydroxy-2,6-dimethoxyphenyl)methanone	0.597086	0.0895816
9457.2	(3,5-dihydroxyphenyl)-(4-hydroxy-2,6-dimethoxyphenyl)methanone	0.596528	0.0899596
9453.34	(3,5-dihydroxyphenyl)-(4-hydroxy-2,6-dimethoxyphenyl)methanone	0.596612	0.0899024
9449.49	(3,5-dihydroxyphenyl)-(4-hydroxy-2,6-dimethoxyphenyl)methanone	0.596688	0.0898511
9445.63	(3,5-dihydroxyphenyl)-(4-hydroxy-2,6-dimethoxyphenyl)methanone	0.596578	0.0899257
9441.77	(3,5-dihydroxyphenyl)-(4-hydroxy-2,6-dimethoxyphenyl)methanone	0.59655	0.0899444
9437.92	(3,5-dihydroxyphenyl)-(4-hydroxy-2,6-dimethoxyphenyl)methanone	0.59634	0.0900868
9434.06	(3,5-dihydroxyphenyl)-(4-hydroxy-2,6-dimethoxyphenyl)methanone	0.596131	0.0902287
9430.2	(3,5-dihydroxyphenyl)-(4-hydroxy-2,6-dimethoxyphenyl)methanone	0.596246	0.0901506
9426.35	(3,5-dihydroxyphenyl)-(4-hydroxy-2,6-dimethoxyphenyl)methanone	0.596553	0.0899424
9422.49	(3,5-dihydroxyphenyl)-(4-hydroxy-2,6-dimethoxyphenyl)methanone	0.596469	0.0899992
9418.63	(3,5-dihydroxyphenyl)-(4-hydroxy-2,6-dimethoxyphenyl)methanone	0.596097	0.0902519
9414.77	(3,5-dihydroxyphenyl)-(4-hydroxy-2,6-dimethoxyphenyl)methanone	0.595713	0.0905131
9410.92	(3,5-dihydroxyphenyl)-(4-hydroxy-2,6-dimethoxyphenyl)methanone	0.595847	0.0904225
9407.06	(3,5-dihydroxyphenyl)-(4-hydroxy-2,6-dimethoxyphenyl)methanone	0.595799	0.0904547
9403.2	(3,5-dihydroxyphenyl)-(4-hydroxy-2,6-dimethoxyphenyl)methanone	0.595801	0.0904536
9399.35	(3,5-dihydroxyphenyl)-(4-hydroxy-2,6-dimethoxyphenyl)methanone	0.595472	0.0906777
9395.49	(3,5-dihydroxyphenyl)-(4-hydroxy-2,6-dimethoxyphenyl)methanone	0.595322	0.0907797
9391.63	(3,5-dihydroxyphenyl)-(4-hydroxy-2,6-dimethoxyphenyl)methanone	0.595436	0.0907022
9387.78	(3,5-dihydroxyphenyl)-(4-hydroxy-2,6-dimethoxyphenyl)methanone	0.595587	0.0905991
9383.92	(3,5-dihydroxyphenyl)-(4-hydroxy-2,6-dimethoxyphenyl)methanone	0.595459	0.0906868
9380.06	(3,5-dihydroxyphenyl)-(4-hydroxy-2,6-dimethoxyphenyl)methanone	0.59504	0.0909726
9376.21	(3,5-dihydroxyphenyl)-(4-hydroxy-2,6-dimethoxyphenyl)methanone	0.594809	0.0911303
9372.35	(3,5-dihydroxyphenyl)-(4-hydroxy-2,6-dimethoxyphenyl)methanone	0.594665	0.0912286
9368.49	(3,5-dihydroxyphenyl)-(4-hydroxy-2,6-dimethoxyphenyl)methanone	0.594385	0.0914204
9364.63	(3,5-dihydroxyphenyl)-(4-hydroxy-2,6-dimethoxyphenyl)methanone	0.593901	0.0917522
9360.78	(3,5-dihydroxyphenyl)-(4-hydroxy-2,6-dimethoxyphenyl)methanone	0.593714	0.0918807
9356.92	(3,5-dihydroxyphenyl)-(4-hydroxy-2,6-dimethoxyphenyl)methanone	0.594017	0.0916727
9353.06	(3,5-dihydroxyphenyl)-(4-hydroxy-2,6-dimethoxyphenyl)methanone	0.594023	0.0916685
9349.21	(3,5-dihydroxyphenyl)-(4-hydroxy-2,6-dimethoxyphenyl)methanone	0.59389	0.0917599
9345.35	(3,5-dihydroxyphenyl)-(4-hydroxy-2,6-dimethoxyphenyl)methanone	0.593644	0.0919291
9341.49	(3,5-dihydroxyphenyl)-(4-hydroxy-2,6-dimethoxyphenyl)methanone	0.59312	0.0922899
9337.64	(3,5-dihydroxyphenyl)-(4-hydroxy-2,6-dimethoxyphenyl)methanone	0.592939	0.0924145
9333.78	(3,5-dihydroxyphenyl)-(4-hydroxy-2,6-dimethoxyphenyl)methanone	0.593537	0.0920026
9329.92	(3,5-dihydroxyphenyl)-(4-hydroxy-2,6-dimethoxyphenyl)methanone	0.593861	0.0917797
9326.07	(3,5-dihydroxyphenyl)-(4-hydroxy-2,6-dimethoxyphenyl)methanone	0.593382	0.0921095
9322.21	(3,5-dihydroxyphenyl)-(4-hydroxy-2,6-dimethoxyphenyl)methanone	0.593037	0.0923472
9318.35	(3,5-dihydroxyphenyl)-(4-hydroxy-2,6-dimethoxyphenyl)methanone	0.593023	0.0923566
9314.49	(3,5-dihydroxyphenyl)-(4-hydroxy-2,6-dimethoxyphenyl)methanone	0.592814	0.0925005
9310.64	(3,5-dihydroxyphenyl)-(4-hydroxy-2,6-dimethoxyphenyl)methanone	0.592731	0.092558
9306.78	(3,5-dihydroxyphenyl)-(4-hydroxy-2,6-dimethoxyphenyl)methanone	0.592849	0.092477
9302.92	(3,5-dihydroxyphenyl)-(4-hydroxy-2,6-dimethoxyphenyl)methanone	0.592655	0.0926108
9299.07	(3,5-dihydroxyphenyl)-(4-hydroxy-2,6-dimethoxyphenyl)methanone	0.592517	0.0927062
9295.21	(3,5-dihydroxyphenyl)-(4-hydroxy-2,6-dimethoxyphenyl)methanone	0.592382	0.0927992
9291.35	(3,5-dihydroxyphenyl)-(4-hydroxy-2,6-dimethoxyphenyl)methanone	0.592572	0.0926682
9287.5	(3,5-dihydroxyphenyl)-(4-hydroxy-2,6-dimethoxyphenyl)methanone	0.592283	0.0928676
9283.64	(3,5-dihydroxyphenyl)-(4-hydroxy-2,6-dimethoxyphenyl)methanone	0.591794	0.0932064
9279.78	(3,5-dihydroxyphenyl)-(4-hydroxy-2,6-dimethoxyphenyl)methanone	0.592072	0.093014
9275.92	(3,5-dihydroxyphenyl)-(4-hydroxy-2,6-dimethoxyphenyl)methanone	0.592445	0.0927559
9272.07	(3,5-dihydroxyphenyl)-(4-hydroxy-2,6-dimethoxyphenyl)methanone	0.592466	0.0927411
9268.21	(3,5-dihydroxyphenyl)-(4-hydroxy-2,6-dimethoxyphenyl)methanone	0.59199	0.0930702
9264.35	(3,5-dihydroxyphenyl)-(4-hydroxy-2,6-dimethoxyphenyl)methanone	0.591927	0.0931142
9260.5	(3,5-dihydroxyphenyl)-(4-hydroxy-2,6-dimethoxyphenyl)methanone	0.591963	0.0930889
9256.64	(3,5-dihydroxyphenyl)-(4-hydroxy-2,6-dimethoxyphenyl)methanone	0.591767	0.0932248
9252.78	(3,5-dihydroxyphenyl)-(4-hydroxy-2,6-dimethoxyphenyl)methanone	0.591812	0.0931941
9248.93	(3,5-dihydroxyphenyl)-(4-hydroxy-2,6-dimethoxyphenyl)methanone	0.591782	0.0932147
9245.07	(3,5-dihydroxyphenyl)-(4-hydroxy-2,6-dimethoxyphenyl)methanone	0.591482	0.0934228
9241.21	(3,5-dihydroxyphenyl)-(4-hydroxy-2,6-dimethoxyphenyl)methanone	0.591286	0.0935591
9237.36	(3,5-dihydroxyphenyl)-(4-hydroxy-2,6-dimethoxyphenyl)methanone	0.590953	0.0937908
9233.5	(3,5-dihydroxyphenyl)-(4-hydroxy-2,6-dimethoxyphenyl)methanone	0.590462	0.094133
9229.64	(3,5-dihydroxyphenyl)-(4-hydroxy-2,6-dimethoxyphenyl)methanone	0.590445	0.0941449
9225.79	(3,5-dihydroxyphenyl)-(4-hydroxy-2,6-dimethoxyphenyl)methanone	0.590638	0.0940099
9221.93	(3,5-dihydroxyphenyl)-(4-hydroxy-2,6-dimethoxyphenyl)methanone	0.590794	0.0939014
9218.07	(3,5-dihydroxyphenyl)-(4-hydroxy-2,6-dimethoxyphenyl)methanone	0.590698	0.093968
9214.21	(3,5-dihydroxyphenyl)-(4-hydroxy-2,6-dimethoxyphenyl)methanone	0.590531	0.0940848
9210.36	(3,5-dihydroxyphenyl)-(4-hydroxy-2,6-dimethoxyphenyl)methanone	0.590477	0.0941226
9206.5	(3,5-dihydroxyphenyl)-(4-hydroxy-2,6-dimethoxyphenyl)methanone	0.590192	0.0943209
9202.64	(3,5-dihydroxyphenyl)-(4-hydroxy-2,6-dimethoxyphenyl)methanone	0.590317	0.0942339
9198.79	(3,5-dihydroxyphenyl)-(4-hydroxy-2,6-dimethoxyphenyl)methanone	0.590333	0.0942229
9194.93	(3,5-dihydroxyphenyl)-(4-hydroxy-2,6-dimethoxyphenyl)methanone	0.590289	0.0942535
9191.07	(3,5-dihydroxyphenyl)-(4-hydroxy-2,6-dimethoxyphenyl)methanone	0.590115	0.0943749
9187.22	(3,5-dihydroxyphenyl)-(4-hydroxy-2,6-dimethoxyphenyl)methanone	0.589734	0.0946413
9183.36	(3,5-dihydroxyphenyl)-(4-hydroxy-2,6-dimethoxyphenyl)methanone	0.589561	0.0947627
9179.5	(3,5-dihydroxyphenyl)-(4-hydroxy-2,6-dimethoxyphenyl)methanone	0.589903	0.0945232
9175.64	(3,5-dihydroxyphenyl)-(4-hydroxy-2,6-dimethoxyphenyl)methanone	0.589716	0.0946537
9171.79	(3,5-dihydroxyphenyl)-(4-hydroxy-2,6-dimethoxyphenyl)methanone	0.589281	0.0949584
9167.93	(3,5-dihydroxyphenyl)-(4-hydroxy-2,6-dimethoxyphenyl)methanone	0.589217	0.0950038
9164.07	(3,5-dihydroxyphenyl)-(4-hydroxy-2,6-dimethoxyphenyl)methanone	0.589267	0.0949682
9160.22	(3,5-dihydroxyphenyl)-(4-hydroxy-2,6-dimethoxyphenyl)methanone	0.58925	0.0949802
9156.36	(3,5-dihydroxyphenyl)-(4-hydroxy-2,6-dimethoxyphenyl)methanone	0.589308	0.0949395
9152.5	(3,5-dihydroxyphenyl)-(4-hydroxy-2,6-dimethoxyphenyl)methanone	0.588737	0.0953409
9148.65	(3,5-dihydroxyphenyl)-(4-hydroxy-2,6-dimethoxyphenyl)methanone	0.588793	0.0953013
9144.79	(3,5-dihydroxyphenyl)-(4-hydroxy-2,6-dimethoxyphenyl)methanone	0.588441	0.095549
9140.93	(3,5-dihydroxyphenyl)-(4-hydroxy-2,6-dimethoxyphenyl)methanone	0.588197	0.0957204
9137.08	(3,5-dihydroxyphenyl)-(4-hydroxy-2,6-dimethoxyphenyl)methanone	0.588496	0.09551
9133.22	(3,5-dihydroxyphenyl)-(4-hydroxy-2,6-dimethoxyphenyl)methanone	0.588667	0.0953898
9129.36	(3,5-dihydroxyphenyl)-(4-hydroxy-2,6-dimethoxyphenyl)methanone	0.588263	0.0956743
9125.5	(3,5-dihydroxyphenyl)-(4-hydroxy-2,6-dimethoxyphenyl)methanone	0.588164	0.0957438
9121.65	(3,5-dihydroxyphenyl)-(4-hydroxy-2,6-dimethoxyphenyl)methanone	0.588116	0.095778
9117.79	(3,5-dihydroxyphenyl)-(4-hydroxy-2,6-dimethoxyphenyl)methanone	0.588133	0.095766
9113.93	(3,5-dihydroxyphenyl)-(4-hydroxy-2,6-dimethoxyphenyl)methanone	0.58794	0.0959017
9110.08	(3,5-dihydroxyphenyl)-(4-hydroxy-2,6-dimethoxyphenyl)methanone	0.588158	0.095748
9106.22	(3,5-dihydroxyphenyl)-(4-hydroxy-2,6-dimethoxyphenyl)methanone	0.588229	0.095698
9102.36	(3,5-dihydroxyphenyl)-(4-hydroxy-2,6-dimethoxyphenyl)methanone	0.588153	0.0957516
9098.51	(3,5-dihydroxyphenyl)-(4-hydroxy-2,6-dimethoxyphenyl)methanone	0.587775	0.0960185
9094.65	(3,5-dihydroxyphenyl)-(4-hydroxy-2,6-dimethoxyphenyl)methanone	0.587833	0.0959773
9090.79	(3,5-dihydroxyphenyl)-(4-hydroxy-2,6-dimethoxyphenyl)methanone	0.58751	0.0962056
9086.94	(3,5-dihydroxyphenyl)-(4-hydroxy-2,6-dimethoxyphenyl)methanone	0.586842	0.0966789
9083.08	(3,5-dihydroxyphenyl)-(4-hydroxy-2,6-dimethoxyphenyl)methanone	0.5868	0.0967083
9079.22	(3,5-dihydroxyphenyl)-(4-hydroxy-2,6-dimethoxyphenyl)methanone	0.586978	0.096582
9075.36	(3,5-dihydroxyphenyl)-(4-hydroxy-2,6-dimethoxyphenyl)methanone	0.586705	0.0967756
9071.51	(3,5-dihydroxyphenyl)-(4-hydroxy-2,6-dimethoxyphenyl)methanone	0.586738	0.0967526
9067.65	(3,5-dihydroxyphenyl)-(4-hydroxy-2,6-dimethoxyphenyl)methanone	0.586706	0.0967748
9063.79	(3,5-dihydroxyphenyl)-(4-hydroxy-2,6-dimethoxyphenyl)methanone	0.586858	0.0966674
9059.94	(3,5-dihydroxyphenyl)-(4-hydroxy-2,6-dimethoxyphenyl)methanone	0.586925	0.0966199
9056.08	(3,5-dihydroxyphenyl)-(4-hydroxy-2,6-dimethoxyphenyl)methanone	0.587014	0.096557
9052.22	(3,5-dihydroxyphenyl)-(4-hydroxy-2,6-dimethoxyphenyl)methanone	0.586766	0.0967327
9048.37	(3,5-dihydroxyphenyl)-(4-hydroxy-2,6-dimethoxyphenyl)methanone	0.586609	0.0968437
9044.51	(3,5-dihydroxyphenyl)-(4-hydroxy-2,6-dimethoxyphenyl)methanone	0.586705	0.096776
9040.65	(3,5-dihydroxyphenyl)-(4-hydroxy-2,6-dimethoxyphenyl)methanone	0.586279	0.097078
9036.79	(3,5-dihydroxyphenyl)-(4-hydroxy-2,6-dimethoxyphenyl)methanone	0.585905	0.0973441
9032.94	(3,5-dihydroxyphenyl)-(4-hydroxy-2,6-dimethoxyphenyl)methanone	0.58592	0.0973335
9029.08	(3,5-dihydroxyphenyl)-(4-hydroxy-2,6-dimethoxyphenyl)methanone	0.585768	0.0974419
9025.22	(3,5-dihydroxyphenyl)-(4-hydroxy-2,6-dimethoxyphenyl)methanone	0.585867	0.0973711
9021.37	(3,5-dihydroxyphenyl)-(4-hydroxy-2,6-dimethoxyphenyl)methanone	0.58591	0.0973406
9017.51	(3,5-dihydroxyphenyl)-(4-hydroxy-2,6-dimethoxyphenyl)methanone	0.585876	0.0973648
9013.65	(3,5-dihydroxyphenyl)-(4-hydroxy-2,6-dimethoxyphenyl)methanone	0.585631	0.0975394
9009.8	(3,5-dihydroxyphenyl)-(4-hydroxy-2,6-dimethoxyphenyl)methanone	0.585567	0.0975853
9005.94	(3,5-dihydroxyphenyl)-(4-hydroxy-2,6-dimethoxyphenyl)methanone	0.586046	0.0972437
9002.08	(3,5-dihydroxyphenyl)-(4-hydroxy-2,6-dimethoxyphenyl)methanone	0.585878	0.0973632
8998.23	(3,5-dihydroxyphenyl)-(4-hydroxy-2,6-dimethoxyphenyl)methanone	0.585773	0.0974381
8994.37	(3,5-dihydroxyphenyl)-(4-hydroxy-2,6-dimethoxyphenyl)methanone	0.585444	0.097673
8990.51	(3,5-dihydroxyphenyl)-(4-hydroxy-2,6-dimethoxyphenyl)methanone	0.585369	0.0977261
8986.66	(3,5-dihydroxyphenyl)-(4-hydroxy-2,6-dimethoxyphenyl)methanone	0.585714	0.0974803
8982.8	(3,5-dihydroxyphenyl)-(4-hydroxy-2,6-dimethoxyphenyl)methanone	0.58568	0.0975049
8978.94	(3,5-dihydroxyphenyl)-(4-hydroxy-2,6-dimethoxyphenyl)methanone	0.58525	0.0978115
8975.08	(3,5-dihydroxyphenyl)-(4-hydroxy-2,6-dimethoxyphenyl)methanone	0.58538	0.0977189
8971.23	(3,5-dihydroxyphenyl)-(4-hydroxy-2,6-dimethoxyphenyl)methanone	0.585395	0.0977079
8967.37	(3,5-dihydroxyphenyl)-(4-hydroxy-2,6-dimethoxyphenyl)methanone	0.585058	0.0979483
8963.51	(3,5-dihydroxyphenyl)-(4-hydroxy-2,6-dimethoxyphenyl)methanone	0.585071	0.0979393
8959.66	(3,5-dihydroxyphenyl)-(4-hydroxy-2,6-dimethoxyphenyl)methanone	0.585052	0.097953
8955.8	(3,5-dihydroxyphenyl)-(4-hydroxy-2,6-dimethoxyphenyl)methanone	0.584697	0.0982068
8951.94	(3,5-dihydroxyphenyl)-(4-hydroxy-2,6-dimethoxyphenyl)methanone	0.584836	0.0981075
8948.09	(3,5-dihydroxyphenyl)-(4-hydroxy-2,6-dimethoxyphenyl)methanone	0.585085	0.097929
8944.23	(3,5-dihydroxyphenyl)-(4-hydroxy-2,6-dimethoxyphenyl)methanone	0.585293	0.0977803
8940.37	(3,5-dihydroxyphenyl)-(4-hydroxy-2,6-dimethoxyphenyl)methanone	0.585079	0.0979333
8936.51	(3,5-dihydroxyphenyl)-(4-hydroxy-2,6-dimethoxyphenyl)methanone	0.584969	0.098012
8932.66	(3,5-dihydroxyphenyl)-(4-hydroxy-2,6-dimethoxyphenyl)methanone	0.584946	0.0980285
8928.8	(3,5-dihydroxyphenyl)-(4-hydroxy-2,6-dimethoxyphenyl)methanone	0.584954	0.0980229
8924.94	(3,5-dihydroxyphenyl)-(4-hydroxy-2,6-dimethoxyphenyl)methanone	0.584724	0.098187
8921.09	(3,5-dihydroxyphenyl)-(4-hydroxy-2,6-dimethoxyphenyl)methanone	0.584878	0.0980775
8917.23	(3,5-dihydroxyphenyl)-(4-hydroxy-2,6-dimethoxyphenyl)methanone	0.584615	0.0982657
8913.37	(3,5-dihydroxyphenyl)-(4-hydroxy-2,6-dimethoxyphenyl)methanone	0.584614	0.0982658
8909.52	(3,5-dihydroxyphenyl)-(4-hydroxy-2,6-dimethoxyphenyl)methanone	0.584943	0.0980307
8905.66	(3,5-dihydroxyphenyl)-(4-hydroxy-2,6-dimethoxyphenyl)methanone	0.58438	0.0984337
8901.8	(3,5-dihydroxyphenyl)-(4-hydroxy-2,6-dimethoxyphenyl)methanone	0.584543	0.0983171
8897.95	(3,5-dihydroxyphenyl)-(4-hydroxy-2,6-dimethoxyphenyl)methanone	0.584505	0.0983442
8894.09	(3,5-dihydroxyphenyl)-(4-hydroxy-2,6-dimethoxyphenyl)methanone	0.584774	0.0981517
8890.23	(3,5-dihydroxyphenyl)-(4-hydroxy-2,6-dimethoxyphenyl)methanone	0.585094	0.0979229
8886.38	(3,5-dihydroxyphenyl)-(4-hydroxy-2,6-dimethoxyphenyl)methanone	0.584622	0.0982607
8882.52	(3,5-dihydroxyphenyl)-(4-hydroxy-2,6-dimethoxyphenyl)methanone	0.584575	0.0982938
8878.66	(3,5-dihydroxyphenyl)-(4-hydroxy-2,6-dimethoxyphenyl)methanone	0.584998	0.097991
8874.8	(3,5-dihydroxyphenyl)-(4-hydroxy-2,6-dimethoxyphenyl)methanone	0.584863	0.098088
8870.95	(3,5-dihydroxyphenyl)-(4-hydroxy-2,6-dimethoxyphenyl)methanone	0.584655	0.0982371
8867.09	(3,5-dihydroxyphenyl)-(4-hydroxy-2,6-dimethoxyphenyl)methanone	0.584699	0.0982054
8863.23	(3,5-dihydroxyphenyl)-(4-hydroxy-2,6-dimethoxyphenyl)methanone	0.585033	0.0979667
8859.38	(3,5-dihydroxyphenyl)-(4-hydroxy-2,6-dimethoxyphenyl)methanone	0.585171	0.0978677
8855.52	(3,5-dihydroxyphenyl)-(4-hydroxy-2,6-dimethoxyphenyl)methanone	0.585261	0.0978036
8851.66	(3,5-dihydroxyphenyl)-(4-hydroxy-2,6-dimethoxyphenyl)methanone	0.58505	0.0979544
8847.81	(3,5-dihydroxyphenyl)-(4-hydroxy-2,6-dimethoxyphenyl)methanone	0.585145	0.0978865
8843.95	(3,5-dihydroxyphenyl)-(4-hydroxy-2,6-dimethoxyphenyl)methanone	0.585622	0.0975456
8840.09	(3,5-dihydroxyphenyl)-(4-hydroxy-2,6-dimethoxyphenyl)methanone	0.585561	0.0975892
8836.23	(3,5-dihydroxyphenyl)-(4-hydroxy-2,6-dimethoxyphenyl)methanone	0.585651	0.0975254
8832.38	(3,5-dihydroxyphenyl)-(4-hydroxy-2,6-dimethoxyphenyl)methanone	0.585809	0.0974129
8828.52	(3,5-dihydroxyphenyl)-(4-hydroxy-2,6-dimethoxyphenyl)methanone	0.586162	0.0971615
8824.66	(3,5-dihydroxyphenyl)-(4-hydroxy-2,6-dimethoxyphenyl)methanone	0.586177	0.0971511
8820.81	(3,5-dihydroxyphenyl)-(4-hydroxy-2,6-dimethoxyphenyl)methanone	0.585896	0.0973508
8816.95	(3,5-dihydroxyphenyl)-(4-hydroxy-2,6-dimethoxyphenyl)methanone	0.586081	0.0972188
8813.09	(3,5-dihydroxyphenyl)-(4-hydroxy-2,6-dimethoxyphenyl)methanone	0.585883	0.0973599
8809.24	(3,5-dihydroxyphenyl)-(4-hydroxy-2,6-dimethoxyphenyl)methanone	0.58584	0.0973905
8805.38	(3,5-dihydroxyphenyl)-(4-hydroxy-2,6-dimethoxyphenyl)methanone	0.586897	0.0966396
8801.52	(3,5-dihydroxyphenyl)-(4-hydroxy-2,6-dimethoxyphenyl)methanone	0.586876	0.0966545
8797.67	(3,5-dihydroxyphenyl)-(4-hydroxy-2,6-dimethoxyphenyl)methanone	0.587179	0.0964395
8793.81	(3,5-dihydroxyphenyl)-(4-hydroxy-2,6-dimethoxyphenyl)methanone	0.587527	0.0961938
8789.95	(3,5-dihydroxyphenyl)-(4-hydroxy-2,6-dimethoxyphenyl)methanone	0.58758	0.0961559
8786.09	(3,5-dihydroxyphenyl)-(4-hydroxy-2,6-dimethoxyphenyl)methanone	0.587615	0.0961312
8782.24	(3,5-dihydroxyphenyl)-(4-hydroxy-2,6-dimethoxyphenyl)methanone	0.587456	0.0962436
8778.38	(3,5-dihydroxyphenyl)-(4-hydroxy-2,6-dimethoxyphenyl)methanone	0.587725	0.0960538
8774.52	(3,5-dihydroxyphenyl)-(4-hydroxy-2,6-dimethoxyphenyl)methanone	0.587994	0.095864
8770.67	(3,5-dihydroxyphenyl)-(4-hydroxy-2,6-dimethoxyphenyl)methanone	0.587903	0.0959283
8766.81	(3,5-dihydroxyphenyl)-(4-hydroxy-2,6-dimethoxyphenyl)methanone	0.588025	0.0958422
8762.95	(3,5-dihydroxyphenyl)-(4-hydroxy-2,6-dimethoxyphenyl)methanone	0.58809	0.0957961
8759.1	(3,5-dihydroxyphenyl)-(4-hydroxy-2,6-dimethoxyphenyl)methanone	0.588462	0.095534
8755.24	(3,5-dihydroxyphenyl)-(4-hydroxy-2,6-dimethoxyphenyl)methanone	0.588333	0.0956247
8751.38	(3,5-dihydroxyphenyl)-(4-hydroxy-2,6-dimethoxyphenyl)methanone	0.588432	0.0955551
8747.53	(3,5-dihydroxyphenyl)-(4-hydroxy-2,6-dimethoxyphenyl)methanone	0.588759	0.0953251
8743.67	(3,5-dihydroxyphenyl)-(4-hydroxy-2,6-dimethoxyphenyl)methanone	0.588621	0.0954219
8739.81	(3,5-dihydroxyphenyl)-(4-hydroxy-2,6-dimethoxyphenyl)methanone	0.588508	0.0955015
8735.95	(3,5-dihydroxyphenyl)-(4-hydroxy-2,6-dimethoxyphenyl)methanone	0.588701	0.0953657
8732.1	(3,5-dihydroxyphenyl)-(4-hydroxy-2,6-dimethoxyphenyl)methanone	0.589006	0.095152
8728.24	(3,5-dihydroxyphenyl)-(4-hydroxy-2,6-dimethoxyphenyl)methanone	0.589053	0.0951184
8724.38	(3,5-dihydroxyphenyl)-(4-hydroxy-2,6-dimethoxyphenyl)methanone	0.589374	0.0948934
8720.53	(3,5-dihydroxyphenyl)-(4-hydroxy-2,6-dimethoxyphenyl)methanone	0.589463	0.0948309
8716.67	(3,5-dihydroxyphenyl)-(4-hydroxy-2,6-dimethoxyphenyl)methanone	0.589544	0.0947743
8712.81	(3,5-dihydroxyphenyl)-(4-hydroxy-2,6-dimethoxyphenyl)methanone	0.589955	0.094487
8708.96	(3,5-dihydroxyphenyl)-(4-hydroxy-2,6-dimethoxyphenyl)methanone	0.590391	0.0941821
8705.1	(3,5-dihydroxyphenyl)-(4-hydroxy-2,6-dimethoxyphenyl)methanone	0.590763	0.0939226
8701.24	(3,5-dihydroxyphenyl)-(4-hydroxy-2,6-dimethoxyphenyl)methanone	0.590969	0.0937792
8697.38	(3,5-dihydroxyphenyl)-(4-hydroxy-2,6-dimethoxyphenyl)methanone	0.591057	0.0937186
8693.53	(3,5-dihydroxyphenyl)-(4-hydroxy-2,6-dimethoxyphenyl)methanone	0.591012	0.0937498
8689.67	(3,5-dihydroxyphenyl)-(4-hydroxy-2,6-dimethoxyphenyl)methanone	0.591509	0.093404
8685.81	(3,5-dihydroxyphenyl)-(4-hydroxy-2,6-dimethoxyphenyl)methanone	0.592	0.0930638
8681.96	(3,5-dihydroxyphenyl)-(4-hydroxy-2,6-dimethoxyphenyl)methanone	0.592034	0.0930401
8678.1	(3,5-dihydroxyphenyl)-(4-hydroxy-2,6-dimethoxyphenyl)methanone	0.591931	0.0931112
8674.24	(3,5-dihydroxyphenyl)-(4-hydroxy-2,6-dimethoxyphenyl)methanone	0.592207	0.0929204
8670.39	(3,5-dihydroxyphenyl)-(4-hydroxy-2,6-dimethoxyphenyl)methanone	0.59269	0.0925863
8666.53	(3,5-dihydroxyphenyl)-(4-hydroxy-2,6-dimethoxyphenyl)methanone	0.593196	0.0922376
8662.67	(3,5-dihydroxyphenyl)-(4-hydroxy-2,6-dimethoxyphenyl)methanone	0.5933	0.0921655
8658.82	(3,5-dihydroxyphenyl)-(4-hydroxy-2,6-dimethoxyphenyl)methanone	0.593616	0.0919484
8654.96	(3,5-dihydroxyphenyl)-(4-hydroxy-2,6-dimethoxyphenyl)methanone	0.593909	0.0917471
8651.1	(3,5-dihydroxyphenyl)-(4-hydroxy-2,6-dimethoxyphenyl)methanone	0.594148	0.0915827
8647.25	(3,5-dihydroxyphenyl)-(4-hydroxy-2,6-dimethoxyphenyl)methanone	0.594215	0.0915368
8643.39	(3,5-dihydroxyphenyl)-(4-hydroxy-2,6-dimethoxyphenyl)methanone	0.594441	0.091382
8639.53	(3,5-dihydroxyphenyl)-(4-hydroxy-2,6-dimethoxyphenyl)methanone	0.594915	0.0910581
8635.67	(3,5-dihydroxyphenyl)-(4-hydroxy-2,6-dimethoxyphenyl)methanone	0.59542	0.0907128
8631.82	(3,5-dihydroxyphenyl)-(4-hydroxy-2,6-dimethoxyphenyl)methanone	0.595667	0.090545
8627.96	(3,5-dihydroxyphenyl)-(4-hydroxy-2,6-dimethoxyphenyl)methanone	0.596035	0.0902946
8624.1	(3,5-dihydroxyphenyl)-(4-hydroxy-2,6-dimethoxyphenyl)methanone	0.596228	0.0901634
8620.25	(3,5-dihydroxyphenyl)-(4-hydroxy-2,6-dimethoxyphenyl)methanone	0.596498	0.0899797
8616.39	(3,5-dihydroxyphenyl)-(4-hydroxy-2,6-dimethoxyphenyl)methanone	0.596805	0.089772
8612.53	(3,5-dihydroxyphenyl)-(4-hydroxy-2,6-dimethoxyphenyl)methanone	0.597294	0.0894405
8608.68	(3,5-dihydroxyphenyl)-(4-hydroxy-2,6-dimethoxyphenyl)methanone	0.597824	0.089083
8604.82	(3,5-dihydroxyphenyl)-(4-hydroxy-2,6-dimethoxyphenyl)methanone	0.598193	0.0888343
8600.96	(3,5-dihydroxyphenyl)-(4-hydroxy-2,6-dimethoxyphenyl)methanone	0.598718	0.0884811
8597.1	(3,5-dihydroxyphenyl)-(4-hydroxy-2,6-dimethoxyphenyl)methanone	0.599091	0.0882312
8593.25	(3,5-dihydroxyphenyl)-(4-hydroxy-2,6-dimethoxyphenyl)methanone	0.599352	0.0880557
8589.39	(3,5-dihydroxyphenyl)-(4-hydroxy-2,6-dimethoxyphenyl)methanone	0.599658	0.0878512
8585.53	(3,5-dihydroxyphenyl)-(4-hydroxy-2,6-dimethoxyphenyl)methanone	0.600038	0.0875976
8581.68	(3,5-dihydroxyphenyl)-(4-hydroxy-2,6-dimethoxyphenyl)methanone	0.600601	0.0872224
8577.82	(3,5-dihydroxyphenyl)-(4-hydroxy-2,6-dimethoxyphenyl)methanone	0.600843	0.0870612
8573.96	(3,5-dihydroxyphenyl)-(4-hydroxy-2,6-dimethoxyphenyl)methanone	0.601238	0.086799
8570.11	(3,5-dihydroxyphenyl)-(4-hydroxy-2,6-dimethoxyphenyl)methanone	0.6018	0.0864263
8566.25	(3,5-dihydroxyphenyl)-(4-hydroxy-2,6-dimethoxyphenyl)methanone	0.60188	0.0863733
8562.39	(3,5-dihydroxyphenyl)-(4-hydroxy-2,6-dimethoxyphenyl)methanone	0.602174	0.0861787
8558.54	(3,5-dihydroxyphenyl)-(4-hydroxy-2,6-dimethoxyphenyl)methanone	0.602611	0.0858903
8554.68	(3,5-dihydroxyphenyl)-(4-hydroxy-2,6-dimethoxyphenyl)methanone	0.60311	0.0855621
8550.82	(3,5-dihydroxyphenyl)-(4-hydroxy-2,6-dimethoxyphenyl)methanone	0.603363	0.0853953
8546.96	(3,5-dihydroxyphenyl)-(4-hydroxy-2,6-dimethoxyphenyl)methanone	0.603501	0.0853047
8543.11	(3,5-dihydroxyphenyl)-(4-hydroxy-2,6-dimethoxyphenyl)methanone	0.603764	0.0851321
8539.25	(3,5-dihydroxyphenyl)-(4-hydroxy-2,6-dimethoxyphenyl)methanone	0.60406	0.0849384
8535.39	(3,5-dihydroxyphenyl)-(4-hydroxy-2,6-dimethoxyphenyl)methanone	0.604606	0.0845812
8531.54	(3,5-dihydroxyphenyl)-(4-hydroxy-2,6-dimethoxyphenyl)methanone	0.604768	0.0844753
8527.68	(3,5-dihydroxyphenyl)-(4-hydroxy-2,6-dimethoxyphenyl)methanone	0.605172	0.0842118
8523.82	(3,5-dihydroxyphenyl)-(4-hydroxy-2,6-dimethoxyphenyl)methanone	0.605426	0.0840467
8519.97	(3,5-dihydroxyphenyl)-(4-hydroxy-2,6-dimethoxyphenyl)methanone	0.605848	0.0837722
8516.11	(3,5-dihydroxyphenyl)-(4-hydroxy-2,6-dimethoxyphenyl)methanone	0.60636	0.0834402
8512.25	(3,5-dihydroxyphenyl)-(4-hydroxy-2,6-dimethoxyphenyl)methanone	0.606571	0.083304
8508.4	(3,5-dihydroxyphenyl)-(4-hydroxy-2,6-dimethoxyphenyl)methanone	0.606677	0.0832353
8504.54	(3,5-dihydroxyphenyl)-(4-hydroxy-2,6-dimethoxyphenyl)methanone	0.607151	0.0829288
8500.68	(3,5-dihydroxyphenyl)-(4-hydroxy-2,6-dimethoxyphenyl)methanone	0.607472	0.0827222
8496.82	(3,5-dihydroxyphenyl)-(4-hydroxy-2,6-dimethoxyphenyl)methanone	0.607544	0.0826757
8492.97	(3,5-dihydroxyphenyl)-(4-hydroxy-2,6-dimethoxyphenyl)methanone	0.607931	0.0824263
8489.11	(3,5-dihydroxyphenyl)-(4-hydroxy-2,6-dimethoxyphenyl)methanone	0.608415	0.0821161
8485.25	(3,5-dihydroxyphenyl)-(4-hydroxy-2,6-dimethoxyphenyl)methanone	0.608563	0.0820209
8481.4	(3,5-dihydroxyphenyl)-(4-hydroxy-2,6-dimethoxyphenyl)methanone	0.609007	0.0817364
8477.54	(3,5-dihydroxyphenyl)-(4-hydroxy-2,6-dimethoxyphenyl)methanone	0.609632	0.0813379
8473.68	(3,5-dihydroxyphenyl)-(4-hydroxy-2,6-dimethoxyphenyl)methanone	0.610067	0.0810609
8469.83	(3,5-dihydroxyphenyl)-(4-hydroxy-2,6-dimethoxyphenyl)methanone	0.610243	0.0809487
8465.97	(3,5-dihydroxyphenyl)-(4-hydroxy-2,6-dimethoxyphenyl)methanone	0.610738	0.0806344
8462.11	(3,5-dihydroxyphenyl)-(4-hydroxy-2,6-dimethoxyphenyl)methanone	0.610872	0.0805495
8458.25	(3,5-dihydroxyphenyl)-(4-hydroxy-2,6-dimethoxyphenyl)methanone	0.610868	0.0805517
8454.4	(3,5-dihydroxyphenyl)-(4-hydroxy-2,6-dimethoxyphenyl)methanone	0.611413	0.0802071
8450.54	(3,5-dihydroxyphenyl)-(4-hydroxy-2,6-dimethoxyphenyl)methanone	0.611841	0.0799366
8446.68	(3,5-dihydroxyphenyl)-(4-hydroxy-2,6-dimethoxyphenyl)methanone	0.612046	0.0798076
8442.83	(3,5-dihydroxyphenyl)-(4-hydroxy-2,6-dimethoxyphenyl)methanone	0.612432	0.0795646
8438.97	(3,5-dihydroxyphenyl)-(4-hydroxy-2,6-dimethoxyphenyl)methanone	0.612843	0.0793065
8435.11	(3,5-dihydroxyphenyl)-(4-hydroxy-2,6-dimethoxyphenyl)methanone	0.613255	0.079048
8431.26	(3,5-dihydroxyphenyl)-(4-hydroxy-2,6-dimethoxyphenyl)methanone	0.613654	0.0787983
8427.4	(3,5-dihydroxyphenyl)-(4-hydroxy-2,6-dimethoxyphenyl)methanone	0.614005	0.078579
8423.54	(3,5-dihydroxyphenyl)-(4-hydroxy-2,6-dimethoxyphenyl)methanone	0.614175	0.078473
8419.69	(3,5-dihydroxyphenyl)-(4-hydroxy-2,6-dimethoxyphenyl)methanone	0.614417	0.0783221
8415.83	(3,5-dihydroxyphenyl)-(4-hydroxy-2,6-dimethoxyphenyl)methanone	0.614595	0.0782113
8411.97	(3,5-dihydroxyphenyl)-(4-hydroxy-2,6-dimethoxyphenyl)methanone	0.615006	0.0779559
8408.12	(3,5-dihydroxyphenyl)-(4-hydroxy-2,6-dimethoxyphenyl)methanone	0.61521	0.0778292
8404.26	(3,5-dihydroxyphenyl)-(4-hydroxy-2,6-dimethoxyphenyl)methanone	0.615225	0.0778201
8400.4	(3,5-dihydroxyphenyl)-(4-hydroxy-2,6-dimethoxyphenyl)methanone	0.615505	0.0776463
8396.54	(3,5-dihydroxyphenyl)-(4-hydroxy-2,6-dimethoxyphenyl)methanone	0.615657	0.0775525
8392.69	(3,5-dihydroxyphenyl)-(4-hydroxy-2,6-dimethoxyphenyl)methanone	0.615865	0.0774238
8388.83	(3,5-dihydroxyphenyl)-(4-hydroxy-2,6-dimethoxyphenyl)methanone	0.615947	0.0773729
8384.97	(3,5-dihydroxyphenyl)-(4-hydroxy-2,6-dimethoxyphenyl)methanone	0.61582	0.0774514
8381.12	(3,5-dihydroxyphenyl)-(4-hydroxy-2,6-dimethoxyphenyl)methanone	0.615743	0.0774987
8377.26	(3,5-dihydroxyphenyl)-(4-hydroxy-2,6-dimethoxyphenyl)methanone	0.615675	0.0775413
8373.4	(3,5-dihydroxyphenyl)-(4-hydroxy-2,6-dimethoxyphenyl)methanone	0.615782	0.0774748
8369.55	(3,5-dihydroxyphenyl)-(4-hydroxy-2,6-dimethoxyphenyl)methanone	0.616074	0.0772946
8365.69	(3,5-dihydroxyphenyl)-(4-hydroxy-2,6-dimethoxyphenyl)methanone	0.616168	0.0772364
8361.83	(3,5-dihydroxyphenyl)-(4-hydroxy-2,6-dimethoxyphenyl)methanone	0.615988	0.0773474
8357.97	(3,5-dihydroxyphenyl)-(4-hydroxy-2,6-dimethoxyphenyl)methanone	0.615873	0.0774189
8354.12	(3,5-dihydroxyphenyl)-(4-hydroxy-2,6-dimethoxyphenyl)methanone	0.615806	0.0774599
8350.26	(3,5-dihydroxyphenyl)-(4-hydroxy-2,6-dimethoxyphenyl)methanone	0.615974	0.0773563
8346.4	(3,5-dihydroxyphenyl)-(4-hydroxy-2,6-dimethoxyphenyl)methanone	0.615932	0.0773824
8342.55	(3,5-dihydroxyphenyl)-(4-hydroxy-2,6-dimethoxyphenyl)methanone	0.615861	0.0774257
8338.69	(3,5-dihydroxyphenyl)-(4-hydroxy-2,6-dimethoxyphenyl)methanone	0.615854	0.0774303
8334.83	(3,5-dihydroxyphenyl)-(4-hydroxy-2,6-dimethoxyphenyl)methanone	0.615867	0.0774223
8330.98	(3,5-dihydroxyphenyl)-(4-hydroxy-2,6-dimethoxyphenyl)methanone	0.615626	0.0775713
8327.12	(3,5-dihydroxyphenyl)-(4-hydroxy-2,6-dimethoxyphenyl)methanone	0.615573	0.0776042
8323.26	(3,5-dihydroxyphenyl)-(4-hydroxy-2,6-dimethoxyphenyl)methanone	0.615457	0.077676
8319.41	(3,5-dihydroxyphenyl)-(4-hydroxy-2,6-dimethoxyphenyl)methanone	0.615241	0.0778102
8315.55	(3,5-dihydroxyphenyl)-(4-hydroxy-2,6-dimethoxyphenyl)methanone	0.615238	0.0778121
8311.69	(3,5-dihydroxyphenyl)-(4-hydroxy-2,6-dimethoxyphenyl)methanone	0.615051	0.0779281
8307.83	(3,5-dihydroxyphenyl)-(4-hydroxy-2,6-dimethoxyphenyl)methanone	0.614714	0.0781374
8303.98	(3,5-dihydroxyphenyl)-(4-hydroxy-2,6-dimethoxyphenyl)methanone	0.614456	0.0782981
8300.12	(3,5-dihydroxyphenyl)-(4-hydroxy-2,6-dimethoxyphenyl)methanone	0.614372	0.0783499
[truncated: 153,701 more rows]

## Sheet: Correlation of volatiles with s
Volatile substance	Spectral bands	correlation	pvalue
2-Dodecenal, (E)-	10001	-0.164281	0.672764
2-Nonenal, (E)-	10001	0.37427	0.321031
2-Octenal, (E)-	10001	0.0728229	0.8523
Heptanal	10001	0.538537	0.13468
Butanal, 2-methyl-	10001	0.540661	0.13285
2-Undecanone	10001	0.0282969	0.942392
2,3-Butanedione	10001	0.323813	0.39529
2-Dodecenal, (E)-	9997.17	-0.16416	0.672995
2-Nonenal, (E)-	9997.17	0.374295	0.320997
2-Octenal, (E)-	9997.17	0.0726463	0.852655
Heptanal	9997.17	0.538643	0.134588
Butanal, 2-methyl-	9997.17	0.540808	0.132723
2-Undecanone	9997.17	0.0282073	0.942575
2,3-Butanedione	9997.17	0.323797	0.395314
2-Dodecenal, (E)-	9993.31	-0.163677	0.673915
2-Nonenal, (E)-	9993.31	0.374364	0.3209
2-Octenal, (E)-	9993.31	0.0729045	0.852136
Heptanal	9993.31	0.53897	0.134306
Butanal, 2-methyl-	9993.31	0.540876	0.132665
2-Undecanone	9993.31	0.0286341	0.941707
2,3-Butanedione	9993.31	0.323776	0.395347
2-Dodecenal, (E)-	9989.46	-0.164304	0.672721
2-Nonenal, (E)-	9989.46	0.374598	0.320572
2-Octenal, (E)-	9989.46	0.0736259	0.850686
Heptanal	9989.46	0.538864	0.134397
Butanal, 2-methyl-	9989.46	0.540959	0.132594
2-Undecanone	9989.46	0.0279175	0.943164
2,3-Butanedione	9989.46	0.323784	0.395334
2-Dodecenal, (E)-	9985.6	-0.164896	0.671596
2-Nonenal, (E)-	9985.6	0.374636	0.32052
2-Octenal, (E)-	9985.6	0.0740565	0.849821
Heptanal	9985.6	0.538856	0.134404
Butanal, 2-methyl-	9985.6	0.541185	0.1324
2-Undecanone	9985.6	0.0273166	0.944386
2,3-Butanedione	9985.6	0.32367	0.395511
2-Dodecenal, (E)-	9981.74	-0.164106	0.673098
2-Nonenal, (E)-	9981.74	0.374774	0.320326
2-Octenal, (E)-	9981.74	0.0739803	0.849974
Heptanal	9981.74	0.539252	0.134062
Butanal, 2-methyl-	9981.74	0.541409	0.132209
2-Undecanone	9981.74	0.028094	0.942805
2,3-Butanedione	9981.74	0.323846	0.395239
2-Dodecenal, (E)-	9977.89	-0.163048	0.675112
2-Nonenal, (E)-	9977.89	0.374156	0.32119
2-Octenal, (E)-	9977.89	0.0735341	0.850871
Heptanal	9977.89	0.539909	0.133496
Butanal, 2-methyl-	9977.89	0.541664	0.13199
2-Undecanone	9977.89	0.0285658	0.941846
2,3-Butanedione	9977.89	0.323147	0.396318
2-Dodecenal, (E)-	9974.03	-0.163194	0.674835
2-Nonenal, (E)-	9974.03	0.374506	0.320701
2-Octenal, (E)-	9974.03	0.073641	0.850656
Heptanal	9974.03	0.540283	0.133174
Butanal, 2-methyl-	9974.03	0.542145	0.13158
2-Undecanone	9974.03	0.0285886	0.941799
2,3-Butanedione	9974.03	0.323264	0.396137
2-Dodecenal, (E)-	9970.17	-0.163683	0.673903
2-Nonenal, (E)-	9970.17	0.375676	0.31907
2-Octenal, (E)-	9970.17	0.0744962	0.848938
Heptanal	9970.17	0.540348	0.133119
Butanal, 2-methyl-	9970.17	0.542705	0.131102
2-Undecanone	9970.17	0.0287212	0.94153
2,3-Butanedione	9970.17	0.324126	0.394805
2-Dodecenal, (E)-	9966.32	-0.163252	0.674724
2-Nonenal, (E)-	9966.32	0.375666	0.319083
2-Octenal, (E)-	9966.32	0.0753353	0.847252
Heptanal	9966.32	0.541058	0.132509
Butanal, 2-methyl-	9966.32	0.543173	0.130704
2-Undecanone	9966.32	0.0289825	0.940999
2,3-Butanedione	9966.32	0.32392	0.395123
2-Dodecenal, (E)-	9962.46	-0.163735	0.673803
2-Nonenal, (E)-	9962.46	0.37578	0.318925
2-Octenal, (E)-	9962.46	0.0756244	0.846671
Heptanal	9962.46	0.5409	0.132645
Butanal, 2-methyl-	9962.46	0.543299	0.130597
2-Undecanone	9962.46	0.0285413	0.941896
2,3-Butanedione	9962.46	0.323994	0.395009
2-Dodecenal, (E)-	9958.6	-0.163643	0.673979
2-Nonenal, (E)-	9958.6	0.376516	0.317901
2-Octenal, (E)-	9958.6	0.0756834	0.846553
Heptanal	9958.6	0.540783	0.132745
Butanal, 2-methyl-	9958.6	0.543244	0.130643
2-Undecanone	9958.6	0.0289659	0.941032
2,3-Butanedione	9958.6	0.324739	0.393861
2-Dodecenal, (E)-	9954.75	-0.16325	0.674727
2-Nonenal, (E)-	9954.75	0.376115	0.318459
2-Octenal, (E)-	9954.75	0.0758129	0.846293
Heptanal	9954.75	0.54113	0.132448
Butanal, 2-methyl-	9954.75	0.543575	0.130362
2-Undecanone	9954.75	0.0287629	0.941445
2,3-Butanedione	9954.75	0.324099	0.394847
2-Dodecenal, (E)-	9950.89	-0.164348	0.672638
2-Nonenal, (E)-	9950.89	0.375691	0.319049
2-Octenal, (E)-	9950.89	0.0755968	0.846727
Heptanal	9950.89	0.54045	0.133031
Butanal, 2-methyl-	9950.89	0.543502	0.130424
2-Undecanone	9950.89	0.0272077	0.944607
2,3-Butanedione	9950.89	0.323597	0.395623
2-Dodecenal, (E)-	9947.03	-0.164624	0.672114
2-Nonenal, (E)-	9947.03	0.375643	0.319115
2-Octenal, (E)-	9947.03	0.0759874	0.845943
Heptanal	9947.03	0.54076	0.132764
Butanal, 2-methyl-	9947.03	0.543713	0.130245
2-Undecanone	9947.03	0.0271148	0.944796
2,3-Butanedione	9947.03	0.323435	0.395874
2-Dodecenal, (E)-	9943.17	-0.163712	0.673848
2-Nonenal, (E)-	9943.17	0.375997	0.318623
2-Octenal, (E)-	9943.17	0.0762311	0.845453
Heptanal	9943.17	0.541219	0.132372
Butanal, 2-methyl-	9943.17	0.543721	0.130239
2-Undecanone	9943.17	0.0279442	0.94311
2,3-Butanedione	9943.17	0.323878	0.395189
2-Dodecenal, (E)-	9939.32	-0.163625	0.674013
2-Nonenal, (E)-	9939.32	0.376074	0.318516
2-Octenal, (E)-	9939.32	0.0761435	0.845629
Heptanal	9939.32	0.541148	0.132432
Butanal, 2-methyl-	9939.32	0.543522	0.130407
2-Undecanone	9939.32	0.0281222	0.942748
2,3-Butanedione	9939.32	0.324001	0.394998
2-Dodecenal, (E)-	9935.46	-0.163517	0.67422
2-Nonenal, (E)-	9935.46	0.375912	0.318742
2-Octenal, (E)-	9935.46	0.0760434	0.84583
Heptanal	9935.46	0.541772	0.131898
Butanal, 2-methyl-	9935.46	0.544164	0.129863
2-Undecanone	9935.46	0.0281933	0.942603
2,3-Butanedione	9935.46	0.323518	0.395746
2-Dodecenal, (E)-	9931.6	-0.162825	0.675536
2-Nonenal, (E)-	9931.6	0.375733	0.318991
2-Octenal, (E)-	9931.6	0.0760025	0.845912
Heptanal	9931.6	0.542914	0.130924
Butanal, 2-methyl-	9931.6	0.545175	0.129009
2-Undecanone	9931.6	0.0287887	0.941393
2,3-Butanedione	9931.6	0.323003	0.396541
2-Dodecenal, (E)-	9927.75	-0.1622	0.676728
2-Nonenal, (E)-	9927.75	0.375331	0.31955
2-Octenal, (E)-	9927.75	0.0758327	0.846253
Heptanal	9927.75	0.543449	0.13047
Butanal, 2-methyl-	9927.75	0.545487	0.128746
2-Undecanone	9927.75	0.0291302	0.940698
2,3-Butanedione	9927.75	0.322576	0.397201
2-Dodecenal, (E)-	9923.89	-0.162743	0.675693
2-Nonenal, (E)-	9923.89	0.376336	0.318152
2-Octenal, (E)-	9923.89	0.0769044	0.844102
Heptanal	9923.89	0.542898	0.130938
Butanal, 2-methyl-	9923.89	0.545332	0.128877
2-Undecanone	9923.89	0.0288398	0.941289
2,3-Butanedione	9923.89	0.323446	0.395855
2-Dodecenal, (E)-	9920.03	-0.162961	0.675278
2-Nonenal, (E)-	9920.03	0.376478	0.317954
2-Octenal, (E)-	9920.03	0.0775502	0.842806
Heptanal	9920.03	0.542674	0.131129
Butanal, 2-methyl-	9920.03	0.544974	0.129179
2-Undecanone	9920.03	0.0285801	0.941817
2,3-Butanedione	9920.03	0.323499	0.395774
2-Dodecenal, (E)-	9916.18	-0.162964	0.675272
2-Nonenal, (E)-	9916.18	0.375722	0.319006
2-Octenal, (E)-	9916.18	0.0770147	0.84388
Heptanal	9916.18	0.542615	0.131179
Butanal, 2-methyl-	9916.18	0.544821	0.129308
2-Undecanone	9916.18	0.0281807	0.942629
2,3-Butanedione	9916.18	0.32284	0.396793
2-Dodecenal, (E)-	9912.32	-0.16291	0.675374
2-Nonenal, (E)-	9912.32	0.376135	0.318432
2-Octenal, (E)-	9912.32	0.0773591	0.843189
Heptanal	9912.32	0.543089	0.130775
Butanal, 2-methyl-	9912.32	0.545531	0.128709
2-Undecanone	9912.32	0.0282075	0.942574
2,3-Butanedione	9912.32	0.32299	0.396561
2-Dodecenal, (E)-	9908.46	-0.162917	0.675361
2-Nonenal, (E)-	9908.46	0.376801	0.317504
2-Octenal, (E)-	9908.46	0.0774817	0.842943
Heptanal	9908.46	0.543382	0.130527
Butanal, 2-methyl-	9908.46	0.545848	0.128442
2-Undecanone	9908.46	0.0284867	0.942007
2,3-Butanedione	9908.46	0.323544	0.395704
2-Dodecenal, (E)-	9904.61	-0.162661	0.67585
2-Nonenal, (E)-	9904.61	0.376196	0.318346
2-Octenal, (E)-	9904.61	0.0769819	0.843946
Heptanal	9904.61	0.543211	0.130671
Butanal, 2-methyl-	9904.61	0.545637	0.12862
2-Undecanone	9904.61	0.028496	0.941988
2,3-Butanedione	9904.61	0.322979	0.396577
2-Dodecenal, (E)-	9900.75	-0.162191	0.676744
2-Nonenal, (E)-	9900.75	0.375747	0.318971
2-Octenal, (E)-	9900.75	0.0772258	0.843457
Heptanal	9900.75	0.543794	0.130176
Butanal, 2-methyl-	9900.75	0.546151	0.128187
2-Undecanone	9900.75	0.0287966	0.941377
2,3-Butanedione	9900.75	0.322275	0.397668
2-Dodecenal, (E)-	9896.89	-0.161998	0.677112
2-Nonenal, (E)-	9896.89	0.375958	0.318677
2-Octenal, (E)-	9896.89	0.078	0.841903
Heptanal	9896.89	0.544468	0.129606
Butanal, 2-methyl-	9896.89	0.546887	0.12757
2-Undecanone	9896.89	0.0290292	0.940904
2,3-Butanedione	9896.89	0.322169	0.397833
2-Dodecenal, (E)-	9893.03	-0.162329	0.676482
2-Nonenal, (E)-	9893.03	0.376446	0.317998
2-Octenal, (E)-	9893.03	0.0783423	0.841216
Heptanal	9893.03	0.544573	0.129517
Butanal, 2-methyl-	9893.03	0.547227	0.127285
2-Undecanone	9893.03	0.028543	0.941892
2,3-Butanedione	9893.03	0.322517	0.397293
2-Dodecenal, (E)-	9889.18	-0.161529	0.678006
2-Nonenal, (E)-	9889.18	0.376855	0.31743
2-Octenal, (E)-	9889.18	0.0780563	0.84179
Heptanal	9889.18	0.544908	0.129234
Butanal, 2-methyl-	9889.18	0.54738	0.127157
2-Undecanone	9889.18	0.0290801	0.9408
2,3-Butanedione	9889.18	0.323009	0.396532
2-Dodecenal, (E)-	9885.32	-0.161077	0.678869
2-Nonenal, (E)-	9885.32	0.376791	0.317519
2-Octenal, (E)-	9885.32	0.0782332	0.841435
Heptanal	9885.32	0.544854	0.12928
Butanal, 2-methyl-	9885.32	0.547071	0.127415
2-Undecanone	9885.32	0.0294851	0.939977
2,3-Butanedione	9885.32	0.323028	0.396502
2-Dodecenal, (E)-	9881.46	-0.161017	0.678984
2-Nonenal, (E)-	9881.46	0.376819	0.317479
2-Octenal, (E)-	9881.46	0.0790244	0.839848
Heptanal	9881.46	0.545261	0.128936
Butanal, 2-methyl-	9881.46	0.547405	0.127136
2-Undecanone	9881.46	0.0296807	0.939579
2,3-Butanedione	9881.46	0.322751	0.396931
2-Dodecenal, (E)-	9877.61	-0.161557	0.677954
2-Nonenal, (E)-	9877.61	0.377079	0.317118
2-Octenal, (E)-	9877.61	0.0790671	0.839763
Heptanal	9877.61	0.545082	0.129087
Butanal, 2-methyl-	9877.61	0.547517	0.127042
2-Undecanone	9877.61	0.0292773	0.940399
2,3-Butanedione	9877.61	0.322958	0.396611
2-Dodecenal, (E)-	9873.75	-0.161677	0.677724
2-Nonenal, (E)-	9873.75	0.376995	0.317236
2-Octenal, (E)-	9873.75	0.0788459	0.840206
Heptanal	9873.75	0.545331	0.128877
Butanal, 2-methyl-	9873.75	0.547906	0.126717
2-Undecanone	9873.75	0.0290649	0.940831
2,3-Butanedione	9873.75	0.322683	0.397036
2-Dodecenal, (E)-	9869.89	-0.161631	0.677813
2-Nonenal, (E)-	9869.89	0.377115	0.317068
2-Octenal, (E)-	9869.89	0.0789808	0.839936
Heptanal	9869.89	0.545586	0.128662
Butanal, 2-methyl-	9869.89	0.548112	0.126546
2-Undecanone	9869.89	0.0290839	0.940793
2,3-Butanedione	9869.89	0.322735	0.396956
2-Dodecenal, (E)-	9866.04	-0.160896	0.679215
2-Nonenal, (E)-	9866.04	0.377034	0.317182
2-Octenal, (E)-	9866.04	0.0792036	0.839489
Heptanal	9866.04	0.545843	0.128446
Butanal, 2-methyl-	9866.04	0.548006	0.126633
2-Undecanone	9866.04	0.0295657	0.939813
2,3-Butanedione	9866.04	0.322781	0.396884
2-Dodecenal, (E)-	9862.18	-0.16078	0.679435
2-Nonenal, (E)-	9862.18	0.376842	0.317448
2-Octenal, (E)-	9862.18	0.0796798	0.838534
Heptanal	9862.18	0.546367	0.128005
Butanal, 2-methyl-	9862.18	0.548331	0.126363
2-Undecanone	9862.18	0.0294964	0.939954
2,3-Butanedione	9862.18	0.322419	0.397444
2-Dodecenal, (E)-	9858.32	-0.160921	0.679167
2-Nonenal, (E)-	9858.32	0.376976	0.317262
2-Octenal, (E)-	9858.32	0.0798508	0.838191
Heptanal	9858.32	0.546419	0.127962
Butanal, 2-methyl-	9858.32	0.548605	0.126135
2-Undecanone	9858.32	0.0293924	0.940165
2,3-Butanedione	9858.32	0.322296	0.397635
2-Dodecenal, (E)-	9854.46	-0.160124	0.680687
2-Nonenal, (E)-	9854.46	0.377265	0.316861
2-Octenal, (E)-	9854.46	0.0796214	0.838651
Heptanal	9854.46	0.546749	0.127685
Butanal, 2-methyl-	9854.46	0.548928	0.125866
2-Undecanone	9854.46	0.0302113	0.938501
2,3-Butanedione	9854.46	0.322491	0.397333
2-Dodecenal, (E)-	9850.61	-0.160751	0.679491
2-Nonenal, (E)-	9850.61	0.377091	0.317103
2-Octenal, (E)-	9850.61	0.0797134	0.838467
Heptanal	9850.61	0.546883	0.127573
Butanal, 2-methyl-	9850.61	0.549072	0.125746
2-Undecanone	9850.61	0.0297852	0.939367
2,3-Butanedione	9850.61	0.322274	0.39767
2-Dodecenal, (E)-	9846.75	-0.161041	0.678938
2-Nonenal, (E)-	9846.75	0.377211	0.316936
2-Octenal, (E)-	9846.75	0.0803974	0.837095
Heptanal	9846.75	0.547013	0.127464
Butanal, 2-methyl-	9846.75	0.549191	0.125647
2-Undecanone	9846.75	0.0293609	0.940229
2,3-Butanedione	9846.75	0.322177	0.39782
2-Dodecenal, (E)-	9842.89	-0.16154	0.677986
2-Nonenal, (E)-	9842.89	0.377724	0.316224
2-Octenal, (E)-	9842.89	0.0804739	0.836942
Heptanal	9842.89	0.546507	0.127888
Butanal, 2-methyl-	9842.89	0.54912	0.125706
2-Undecanone	9842.89	0.0288399	0.941288
2,3-Butanedione	9842.89	0.322643	0.397097
2-Dodecenal, (E)-	9839.04	-0.161193	0.678648
2-Nonenal, (E)-	9839.04	0.377336	0.316763
2-Octenal, (E)-	9839.04	0.0803669	0.837156
Heptanal	9839.04	0.546797	0.127645
Butanal, 2-methyl-	9839.04	0.549243	0.125604
2-Undecanone	9839.04	0.0290254	0.940911
2,3-Butanedione	9839.04	0.322191	0.397797
2-Dodecenal, (E)-	9835.18	-0.160374	0.680211
2-Nonenal, (E)-	9835.18	0.377012	0.317212
2-Octenal, (E)-	9835.18	0.0808661	0.836156
Heptanal	9835.18	0.547576	0.126993
Butanal, 2-methyl-	9835.18	0.549696	0.125229
2-Undecanone	9835.18	0.029761	0.939416
2,3-Butanedione	9835.18	0.321544	0.3988
2-Dodecenal, (E)-	9831.32	-0.160624	0.679733
2-Nonenal, (E)-	9831.32	0.377093	0.317099
2-Octenal, (E)-	9831.32	0.0809189	0.83605
Heptanal	9831.32	0.547754	0.126844
Butanal, 2-methyl-	9831.32	0.550177	0.12483
2-Undecanone	9831.32	0.0294789	0.939989
2,3-Butanedione	9831.32	0.321386	0.399045
2-Dodecenal, (E)-	9827.47	-0.160795	0.679406
2-Nonenal, (E)-	9827.47	0.377906	0.315971
2-Octenal, (E)-	9827.47	0.0807547	0.836379
Heptanal	9827.47	0.547614	0.126961
Butanal, 2-methyl-	9827.47	0.550359	0.12468
2-Undecanone	9827.47	0.0293458	0.94026
2,3-Butanedione	9827.47	0.322263	0.397687
2-Dodecenal, (E)-	9823.61	-0.161362	0.678326
2-Nonenal, (E)-	9823.61	0.378937	0.314545
2-Octenal, (E)-	9823.61	0.081237	0.835413
Heptanal	9823.61	0.547059	0.127425
Butanal, 2-methyl-	9823.61	0.550143	0.124858
2-Undecanone	9823.61	0.0288835	0.9412
2,3-Butanedione	9823.61	0.323419	0.395898
2-Dodecenal, (E)-	9819.75	-0.160666	0.679652
2-Nonenal, (E)-	9819.75	0.378518	0.315125
2-Octenal, (E)-	9819.75	0.0810043	0.835879
Heptanal	9819.75	0.548002	0.126637
Butanal, 2-methyl-	9819.75	0.550745	0.124361
2-Undecanone	9819.75	0.0295762	0.939792
2,3-Butanedione	9819.75	0.322817	0.396829
2-Dodecenal, (E)-	9815.9	-0.159583	0.681721
2-Nonenal, (E)-	9815.9	0.378226	0.315529
2-Octenal, (E)-	9815.9	0.0815408	0.834804
Heptanal	9815.9	0.549244	0.125603
Butanal, 2-methyl-	9815.9	0.551685	0.123586
2-Undecanone	9815.9	0.0303859	0.938146
2,3-Butanedione	9815.9	0.322182	0.397812
2-Dodecenal, (E)-	9812.04	-0.159997	0.68093
2-Nonenal, (E)-	9812.04	0.378654	0.314936
2-Octenal, (E)-	9812.04	0.0818172	0.83425
Heptanal	9812.04	0.5489	0.125889
Butanal, 2-methyl-	9812.04	0.551625	0.123636
2-Undecanone	9812.04	0.0300551	0.938818
2,3-Butanedione	9812.04	0.322638	0.397106
2-Dodecenal, (E)-	9808.18	-0.160033	0.680861
2-Nonenal, (E)-	9808.18	0.378722	0.314842
2-Octenal, (E)-	9808.18	0.0819847	0.833915
Heptanal	9808.18	0.548629	0.126115
Butanal, 2-methyl-	9808.18	0.551231	0.12396
2-Undecanone	9808.18	0.0300672	0.938794
2,3-Butanedione	9808.18	0.322847	0.396783
2-Dodecenal, (E)-	9804.33	-0.160263	0.680423
2-Nonenal, (E)-	9804.33	0.378552	0.315077
2-Octenal, (E)-	9804.33	0.0822087	0.833466
Heptanal	9804.33	0.548662	0.126087
Butanal, 2-methyl-	9804.33	0.551348	0.123864
2-Undecanone	9804.33	0.0298373	0.939261
2,3-Butanedione	9804.33	0.322392	0.397487
2-Dodecenal, (E)-	9800.47	-0.16053	0.679913
2-Nonenal, (E)-	9800.47	0.378304	0.31542
2-Octenal, (E)-	9800.47	0.0822075	0.833469
Heptanal	9800.47	0.54835	0.126347
Butanal, 2-methyl-	9800.47	0.551144	0.124032
2-Undecanone	9800.47	0.0293237	0.940305
2,3-Butanedione	9800.47	0.322055	0.398008
2-Dodecenal, (E)-	9796.61	-0.160654	0.679677
2-Nonenal, (E)-	9796.61	0.378743	0.314813
2-Octenal, (E)-	9796.61	0.0825886	0.832705
Heptanal	9796.61	0.548738	0.126024
Butanal, 2-methyl-	9796.61	0.551491	0.123746
2-Undecanone	9796.61	0.0292253	0.940505
2,3-Butanedione	9796.61	0.322435	0.39742
2-Dodecenal, (E)-	9792.75	-0.159878	0.681158
2-Nonenal, (E)-	9792.75	0.379273	0.314079
2-Octenal, (E)-	9792.75	0.0830539	0.831773
Heptanal	9792.75	0.549831	0.125117
Butanal, 2-methyl-	9792.75	0.552366	0.123028
2-Undecanone	9792.75	0.0301111	0.938704
2,3-Butanedione	9792.75	0.322711	0.396993
2-Dodecenal, (E)-	9788.9	-0.159255	0.682347
2-Nonenal, (E)-	9788.9	0.379371	0.313945
2-Octenal, (E)-	9788.9	0.0831323	0.831617
Heptanal	9788.9	0.549785	0.125155
Butanal, 2-methyl-	9788.9	0.552288	0.123092
2-Undecanone	9788.9	0.0305127	0.937888
2,3-Butanedione	9788.9	0.322651	0.397085
2-Dodecenal, (E)-	9785.04	-0.15904	0.682757
2-Nonenal, (E)-	9785.04	0.378708	0.314861
2-Octenal, (E)-	9785.04	0.0826642	0.832554
Heptanal	9785.04	0.549546	0.125353
Butanal, 2-methyl-	9785.04	0.552015	0.123316
2-Undecanone	9785.04	0.0301219	0.938683
2,3-Butanedione	9785.04	0.322013	0.398074
2-Dodecenal, (E)-	9781.18	-0.158753	0.683307
2-Nonenal, (E)-	9781.18	0.378605	0.315004
2-Octenal, (E)-	9781.18	0.0828203	0.832241
Heptanal	9781.18	0.550005	0.124973
Butanal, 2-methyl-	9781.18	0.552293	0.123088
2-Undecanone	9781.18	0.0303541	0.938211
2,3-Butanedione	9781.18	0.32183	0.398358
2-Dodecenal, (E)-	9777.33	-0.158705	0.683398
2-Nonenal, (E)-	9777.33	0.379023	0.314425
2-Octenal, (E)-	9777.33	0.0831075	0.831666
Heptanal	9777.33	0.550638	0.124449
Butanal, 2-methyl-	9777.33	0.552911	0.122581
2-Undecanone	9777.33	0.0307675	0.93737
2,3-Butanedione	9777.33	0.3221	0.397939
2-Dodecenal, (E)-	9773.47	-0.159325	0.682213
2-Nonenal, (E)-	9773.47	0.379468	0.313811
2-Octenal, (E)-	9773.47	0.0830248	0.831832
Heptanal	9773.47	0.550244	0.124775
Butanal, 2-methyl-	9773.47	0.552879	0.122608
2-Undecanone	9773.47	0.0302541	0.938414
2,3-Butanedione	9773.47	0.322627	0.397123
2-Dodecenal, (E)-	9769.61	-0.159946	0.681028
2-Nonenal, (E)-	9769.61	0.3791	0.31432
2-Octenal, (E)-	9769.61	0.0828815	0.832119
Heptanal	9769.61	0.549884	0.125073
Butanal, 2-methyl-	9769.61	0.552721	0.122737
2-Undecanone	9769.61	0.0295597	0.939825
2,3-Butanedione	9769.61	0.322189	0.397801
2-Dodecenal, (E)-	9765.76	-0.160282	0.680387
2-Nonenal, (E)-	9765.76	0.378819	0.314708
2-Octenal, (E)-	9765.76	0.0831958	0.831489
Heptanal	9765.76	0.55017	0.124836
Butanal, 2-methyl-	9765.76	0.553179	0.122362
2-Undecanone	9765.76	0.0290658	0.940829
2,3-Butanedione	9765.76	0.321599	0.398715
2-Dodecenal, (E)-	9761.9	-0.159586	0.681716
2-Nonenal, (E)-	9761.9	0.378928	0.314557
2-Octenal, (E)-	9761.9	0.0834709	0.830939
Heptanal	9761.9	0.550997	0.124153
Butanal, 2-methyl-	9761.9	0.55373	0.121912
2-Undecanone	9761.9	0.0298226	0.939291
2,3-Butanedione	9761.9	0.321496	0.398875
2-Dodecenal, (E)-	9758.04	-0.158838	0.683145
2-Nonenal, (E)-	9758.04	0.379037	0.314406
2-Octenal, (E)-	9758.04	0.0838566	0.830167
Heptanal	9758.04	0.55161	0.123649
Butanal, 2-methyl-	9758.04	0.554163	0.121559
2-Undecanone	9758.04	0.0304544	0.938007
2,3-Butanedione	9758.04	0.32139	0.399039
2-Dodecenal, (E)-	9754.18	-0.158938	0.682953
2-Nonenal, (E)-	9754.18	0.379593	0.313638
2-Octenal, (E)-	9754.18	0.0845932	0.828693
Heptanal	9754.18	0.551574	0.123678
Butanal, 2-methyl-	9754.18	0.55435	0.121407
2-Undecanone	9754.18	0.0303577	0.938203
2,3-Butanedione	9754.18	0.32186	0.39831
2-Dodecenal, (E)-	9750.33	-0.159157	0.682535
2-Nonenal, (E)-	9750.33	0.379784	0.313374
2-Octenal, (E)-	9750.33	0.0842989	0.829281
Heptanal	9750.33	0.551428	0.123798
Butanal, 2-methyl-	9750.33	0.554233	0.121502
2-Undecanone	9750.33	0.0301723	0.93858
2,3-Butanedione	9750.33	0.322177	0.397819
2-Dodecenal, (E)-	9746.47	-0.158799	0.683218
2-Nonenal, (E)-	9746.47	0.379975	0.313111
2-Octenal, (E)-	9746.47	0.0848259	0.828227
Heptanal	9746.47	0.552323	0.123063
Butanal, 2-methyl-	9746.47	0.555049	0.120839
2-Undecanone	9746.47	0.030416	0.938085
2,3-Butanedione	9746.47	0.322048	0.398019
2-Dodecenal, (E)-	9742.61	-0.158258	0.684252
2-Nonenal, (E)-	9742.61	0.379826	0.313317
2-Octenal, (E)-	9742.61	0.0847551	0.828369
Heptanal	9742.61	0.552542	0.122883
Butanal, 2-methyl-	9742.61	0.555144	0.120762
2-Undecanone	9742.61	0.0307846	0.937336
2,3-Butanedione	9742.61	0.32181	0.398388
2-Dodecenal, (E)-	9738.76	-0.158233	0.6843
2-Nonenal, (E)-	9738.76	0.379738	0.313438
2-Octenal, (E)-	9738.76	0.0846881	0.828503
Heptanal	9738.76	0.552217	0.12315
Butanal, 2-methyl-	9738.76	0.554856	0.120996
2-Undecanone	9738.76	0.0307483	0.937409
2,3-Butanedione	9738.76	0.321751	0.398479
2-Dodecenal, (E)-	9734.9	-0.158481	0.683827
2-Nonenal, (E)-	9734.9	0.379776	0.313385
2-Octenal, (E)-	9734.9	0.0846803	0.828518
Heptanal	9734.9	0.552158	0.123198
Butanal, 2-methyl-	9734.9	0.554992	0.120885
2-Undecanone	9734.9	0.0302331	0.938457
2,3-Butanedione	9734.9	0.321704	0.398553
2-Dodecenal, (E)-	9731.04	-0.158174	0.684413
2-Nonenal, (E)-	9731.04	0.379853	0.313279
2-Octenal, (E)-	9731.04	0.0851812	0.827516
Heptanal	9731.04	0.553187	0.122355
Butanal, 2-methyl-	9731.04	0.556047	0.120031
2-Undecanone	9731.04	0.030479	0.937957
2,3-Butanedione	9731.04	0.32139	0.39904
2-Dodecenal, (E)-	9727.19	-0.157778	0.685171
2-Nonenal, (E)-	9727.19	0.379957	0.313136
2-Octenal, (E)-	9727.19	0.0855905	0.826697
Heptanal	9727.19	0.553776	0.121875
Butanal, 2-methyl-	9727.19	0.556221	0.11989
2-Undecanone	9727.19	0.0311918	0.936508
2,3-Butanedione	9727.19	0.321383	0.399051
2-Dodecenal, (E)-	9723.33	-0.158243	0.684282
2-Nonenal, (E)-	9723.33	0.379967	0.313122
2-Octenal, (E)-	9723.33	0.0857289	0.826421
Heptanal	9723.33	0.553516	0.122086
Butanal, 2-methyl-	9723.33	0.556047	0.120031
2-Undecanone	9723.33	0.0308836	0.937135
2,3-Butanedione	9723.33	0.321367	0.399075
2-Dodecenal, (E)-	9719.47	-0.158128	0.684502
2-Nonenal, (E)-	9719.47	0.380202	0.312798
2-Octenal, (E)-	9719.47	0.0856206	0.826637
Heptanal	9719.47	0.553143	0.122391
Butanal, 2-methyl-	9719.47	0.555728	0.120289
2-Undecanone	9719.47	0.0310622	0.936772
2,3-Butanedione	9719.47	0.321651	0.398635
2-Dodecenal, (E)-	9715.62	-0.157725	0.685273
2-Nonenal, (E)-	9715.62	0.379824	0.313319
2-Octenal, (E)-	9715.62	0.0852136	0.827451
Heptanal	9715.62	0.552949	0.12255
Butanal, 2-methyl-	9715.62	0.555362	0.120585
2-Undecanone	9715.62	0.0310462	0.936804
2,3-Butanedione	9715.62	0.321343	0.399113
2-Dodecenal, (E)-	9711.76	-0.157306	0.686073
2-Nonenal, (E)-	9711.76	0.37999	0.31309
2-Octenal, (E)-	9711.76	0.0859822	0.825914
Heptanal	9711.76	0.553949	0.121733
Butanal, 2-methyl-	9711.76	0.556338	0.119796
2-Undecanone	9711.76	0.0314092	0.936066
2,3-Butanedione	9711.76	0.321153	0.399407
2-Dodecenal, (E)-	9707.9	-0.157693	0.685334
2-Nonenal, (E)-	9707.9	0.38031	0.312649
2-Octenal, (E)-	9707.9	0.0862809	0.825317
Heptanal	9707.9	0.554216	0.121516
Butanal, 2-methyl-	9707.9	0.556835	0.119395
2-Undecanone	9707.9	0.0310354	0.936826
2,3-Butanedione	9707.9	0.321307	0.399168
2-Dodecenal, (E)-	9704.04	-0.158193	0.684378
2-Nonenal, (E)-	9704.04	0.380601	0.312248
2-Octenal, (E)-	9704.04	0.0856365	0.826605
Heptanal	9704.04	0.553634	0.121991
Butanal, 2-methyl-	9704.04	0.556635	0.119557
2-Undecanone	9704.04	0.0304064	0.938104
2,3-Butanedione	9704.04	0.321718	0.39853
2-Dodecenal, (E)-	9700.19	-0.158004	0.684739
2-Nonenal, (E)-	9700.19	0.380803	0.31197
2-Octenal, (E)-	9700.19	0.0859552	0.825968
Heptanal	9700.19	0.553516	0.122087
Butanal, 2-methyl-	9700.19	0.556465	0.119693
2-Undecanone	9700.19	0.0304077	0.938102
2,3-Butanedione	9700.19	0.321905	0.39824
2-Dodecenal, (E)-	9696.33	-0.157741	0.685242
2-Nonenal, (E)-	9696.33	0.380948	0.311771
2-Octenal, (E)-	9696.33	0.08646	0.824959
Heptanal	9696.33	0.553841	0.121822
Butanal, 2-methyl-	9696.33	0.55658	0.119601
2-Undecanone	9696.33	0.0307816	0.937342
2,3-Butanedione	9696.33	0.32188	0.398279
2-Dodecenal, (E)-	9692.47	-0.156952	0.686751
2-Nonenal, (E)-	9692.47	0.380932	0.311792
2-Octenal, (E)-	9692.47	0.0870604	0.823758
Heptanal	9692.47	0.555007	0.120873
Butanal, 2-methyl-	9692.47	0.557371	0.118964
2-Undecanone	9692.47	0.0316265	0.935625
2,3-Butanedione	9692.47	0.321504	0.398862
2-Dodecenal, (E)-	9688.62	-0.157312	0.686063
2-Nonenal, (E)-	9688.62	0.38078	0.312001
2-Octenal, (E)-	9688.62	0.0868209	0.824237
Heptanal	9688.62	0.554928	0.120938
Butanal, 2-methyl-	9688.62	0.557518	0.118846
2-Undecanone	9688.62	0.0312824	0.936324
2,3-Butanedione	9688.62	0.321309	0.399164
2-Dodecenal, (E)-	9684.76	-0.15766	0.685396
2-Nonenal, (E)-	9684.76	0.380965	0.311746
2-Octenal, (E)-	9684.76	0.0866893	0.8245
Heptanal	9684.76	0.554796	0.121045
Butanal, 2-methyl-	9684.76	0.557618	0.118766
2-Undecanone	9684.76	0.0309426	0.937014
2,3-Butanedione	9684.76	0.321464	0.398924
2-Dodecenal, (E)-	9680.9	-0.157805	0.685118
2-Nonenal, (E)-	9680.9	0.381178	0.311453
2-Octenal, (E)-	9680.9	0.0869863	0.823907
Heptanal	9680.9	0.554718	0.121108
Butanal, 2-methyl-	9680.9	0.557919	0.118524
2-Undecanone	9680.9	0.0306183	0.937674
2,3-Butanedione	9680.9	0.321601	0.398713
2-Dodecenal, (E)-	9677.05	-0.157531	0.685644
2-Nonenal, (E)-	9677.05	0.381095	0.311567
2-Octenal, (E)-	9677.05	0.0879729	0.821935
Heptanal	9677.05	0.55503	0.120855
Butanal, 2-methyl-	9677.05	0.558154	0.118336
2-Undecanone	9677.05	0.0307913	0.937322
2,3-Butanedione	9677.05	0.321315	0.399156
2-Dodecenal, (E)-	9673.19	-0.156277	0.688043
2-Nonenal, (E)-	9673.19	0.380812	0.311957
2-Octenal, (E)-	9673.19	0.0884247	0.821032
Heptanal	9673.19	0.556371	0.11977
Butanal, 2-methyl-	9673.19	0.558745	0.117863
2-Undecanone	9673.19	0.0317418	0.93539
2,3-Butanedione	9673.19	0.320707	0.4001
2-Dodecenal, (E)-	9669.33	-0.156733	0.687171
2-Nonenal, (E)-	9669.33	0.381298	0.311289
2-Octenal, (E)-	9669.33	0.0880465	0.821788
Heptanal	9669.33	0.556239	0.119876
Butanal, 2-methyl-	9669.33	0.558798	0.11782
2-Undecanone	9669.33	0.0314019	0.936081
2,3-Butanedione	9669.33	0.321258	0.399244
2-Dodecenal, (E)-	9665.48	-0.157482	0.685737
2-Nonenal, (E)-	9665.48	0.381667	0.310781
2-Octenal, (E)-	9665.48	0.0879224	0.822036
Heptanal	9665.48	0.556277	0.119846
Butanal, 2-methyl-	9665.48	0.559164	0.117528
2-Undecanone	9665.48	0.0310644	0.936767
2,3-Butanedione	9665.48	0.321435	0.39897
2-Dodecenal, (E)-	9661.62	-0.156944	0.686767
2-Nonenal, (E)-	9661.62	0.381507	0.311
2-Octenal, (E)-	9661.62	0.088462	0.820958
Heptanal	9661.62	0.556546	0.119628
Butanal, 2-methyl-	9661.62	0.559178	0.117517
2-Undecanone	9661.62	0.0314888	0.935905
2,3-Butanedione	9661.62	0.321096	0.399496
2-Dodecenal, (E)-	9657.76	-0.156306	0.687988
2-Nonenal, (E)-	9657.76	0.380981	0.311724
2-Octenal, (E)-	9657.76	0.0890351	0.819813
Heptanal	9657.76	0.556636	0.119556
Butanal, 2-methyl-	9657.76	0.559032	0.117633
2-Undecanone	9657.76	0.0317563	0.935361
2,3-Butanedione	9657.76	0.320393	0.400588
2-Dodecenal, (E)-	9653.9	-0.156473	0.687668
2-Nonenal, (E)-	9653.9	0.381144	0.311501
2-Octenal, (E)-	9653.9	0.0891994	0.819485
Heptanal	9653.9	0.557134	0.119155
Butanal, 2-methyl-	9653.9	0.55972	0.117085
2-Undecanone	9653.9	0.0315593	0.935761
2,3-Butanedione	9653.9	0.32031	0.400716
2-Dodecenal, (E)-	9650.05	-0.156789	0.687064
2-Nonenal, (E)-	9650.05	0.381563	0.310924
2-Octenal, (E)-	9650.05	0.0892753	0.819333
Heptanal	9650.05	0.557053	0.11922
Butanal, 2-methyl-	9650.05	0.559764	0.11705
2-Undecanone	9650.05	0.0312815	0.936326
2,3-Butanedione	9650.05	0.320762	0.400014
2-Dodecenal, (E)-	9646.19	-0.156153	0.688281
2-Nonenal, (E)-	9646.19	0.381477	0.311042
2-Octenal, (E)-	9646.19	0.0896391	0.818607
Heptanal	9646.19	0.557759	0.118652
Butanal, 2-methyl-	9646.19	0.560237	0.116674
2-Undecanone	9646.19	0.0317729	0.935327
2,3-Butanedione	9646.19	0.320422	0.400542
2-Dodecenal, (E)-	9642.33	-0.156112	0.68836
2-Nonenal, (E)-	9642.33	0.381248	0.311357
2-Octenal, (E)-	9642.33	0.0890798	0.819724
Heptanal	9642.33	0.557977	0.118477
Butanal, 2-methyl-	9642.33	0.560578	0.116404
2-Undecanone	9642.33	0.0316732	0.93553
2,3-Butanedione	9642.33	0.320122	0.401009
2-Dodecenal, (E)-	9638.48	-0.156491	0.687634
2-Nonenal, (E)-	9638.48	0.381763	0.310649
2-Octenal, (E)-	9638.48	0.0890342	0.819815
Heptanal	9638.48	0.557528	0.118838
Butanal, 2-methyl-	9638.48	0.560519	0.11645
2-Undecanone	9638.48	0.0312702	0.936349
2,3-Butanedione	9638.48	0.320732	0.400061
2-Dodecenal, (E)-	9634.62	-0.1559	0.688765
2-Nonenal, (E)-	9634.62	0.382384	0.309797
2-Octenal, (E)-	9634.62	0.0899421	0.818002
Heptanal	9634.62	0.558213	0.118289
Butanal, 2-methyl-	9634.62	0.561028	0.116046
2-Undecanone	9634.62	0.0318868	0.935096
2,3-Butanedione	9634.62	0.321115	0.399466
2-Dodecenal, (E)-	9630.76	-0.155071	0.690354
2-Nonenal, (E)-	9630.76	0.38191	0.310448
2-Octenal, (E)-	9630.76	0.0904262	0.817036
Heptanal	9630.76	0.558937	0.117709
Butanal, 2-methyl-	9630.76	0.561186	0.115921
2-Undecanone	9630.76	0.0324521	0.933947
2,3-Butanedione	9630.76	0.320503	0.400417
2-Dodecenal, (E)-	9626.91	-0.15519	0.690125
2-Nonenal, (E)-	9626.91	0.381712	0.310719
2-Octenal, (E)-	9626.91	0.0901168	0.817653
Heptanal	9626.91	0.558589	0.117988
Butanal, 2-methyl-	9626.91	0.560833	0.116201
2-Undecanone	9626.91	0.0324685	0.933914
2,3-Butanedione	9626.91	0.320432	0.400527
2-Dodecenal, (E)-	9623.05	-0.155575	0.689388
2-Nonenal, (E)-	9623.05	0.381944	0.310401
2-Octenal, (E)-	9623.05	0.0901873	0.817513
Heptanal	9623.05	0.558384	0.118152
Butanal, 2-methyl-	9623.05	0.560938	0.116118
2-Undecanone	9623.05	0.0320409	0.934783
2,3-Butanedione	9623.05	0.320619	0.400236
2-Dodecenal, (E)-	9619.19	-0.15549	0.689552
2-Nonenal, (E)-	9619.19	0.382199	0.310051
2-Octenal, (E)-	9619.19	0.0906629	0.816564
Heptanal	9619.19	0.559108	0.117573
Butanal, 2-methyl-	9619.19	0.5617	0.115515
2-Undecanone	9619.19	0.0321442	0.934573
2,3-Butanedione	9619.19	0.320477	0.400457
2-Dodecenal, (E)-	9615.33	-0.155136	0.69023
2-Nonenal, (E)-	9615.33	0.381988	0.310341
2-Octenal, (E)-	9615.33	0.0908572	0.816176
Heptanal	9615.33	0.559524	0.117241
Butanal, 2-methyl-	9615.33	0.561824	0.115418
2-Undecanone	9615.33	0.0324617	0.933928
2,3-Butanedione	9615.33	0.320178	0.400921
2-Dodecenal, (E)-	9611.48	-0.1551	0.690299
2-Nonenal, (E)-	9611.48	0.382182	0.310074
2-Octenal, (E)-	9611.48	0.0909209	0.816049
Heptanal	9611.48	0.55973	0.117077
Butanal, 2-methyl-	9611.48	0.562001	0.115278
2-Undecanone	9611.48	0.0325315	0.933786
2,3-Butanedione	9611.48	0.320231	0.400839
2-Dodecenal, (E)-	9607.62	-0.155071	0.690354
2-Nonenal, (E)-	9607.62	0.382313	0.309893
2-Octenal, (E)-	9607.62	0.0909666	0.815958
Heptanal	9607.62	0.559831	0.116996
Butanal, 2-methyl-	9607.62	0.562193	0.115126
2-Undecanone	9607.62	0.0323459	0.934163
2,3-Butanedione	9607.62	0.320266	0.400784
2-Dodecenal, (E)-	9603.76	-0.155175	0.690154
2-Nonenal, (E)-	9603.76	0.382261	0.309966
2-Octenal, (E)-	9603.76	0.0913946	0.815104
Heptanal	9603.76	0.559439	0.117309
Butanal, 2-methyl-	9603.76	0.561858	0.11539
2-Undecanone	9603.76	0.0321268	0.934608
2,3-Butanedione	9603.76	0.320206	0.400878
2-Dodecenal, (E)-	9599.91	-0.153959	0.692486
2-Nonenal, (E)-	9599.91	0.382102	0.310184
2-Octenal, (E)-	9599.91	0.091773	0.814349
Heptanal	9599.91	0.560098	0.116784
Butanal, 2-methyl-	9599.91	0.561951	0.115317
2-Undecanone	9599.91	0.0332427	0.932341
2,3-Butanedione	9599.91	0.319999	0.401199
2-Dodecenal, (E)-	9596.05	-0.153939	0.692526
2-Nonenal, (E)-	9596.05	0.382049	0.310256
2-Octenal, (E)-	9596.05	0.0916517	0.814591
Heptanal	9596.05	0.560635	0.116358
Butanal, 2-methyl-	9596.05	0.56268	0.114743
2-Undecanone	9596.05	0.0332372	0.932352
2,3-Butanedione	9596.05	0.319666	0.401718
2-Dodecenal, (E)-	9592.19	-0.154925	0.690634
2-Nonenal, (E)-	9592.19	0.381897	0.310465
2-Octenal, (E)-	9592.19	0.0912351	0.815422
Heptanal	9592.19	0.560274	0.116644
Butanal, 2-methyl-	9592.19	0.562838	0.114619
2-Undecanone	9592.19	0.0321648	0.934531
2,3-Butanedione	9592.19	0.319445	0.402062
2-Dodecenal, (E)-	9588.34	-0.154862	0.690754
2-Nonenal, (E)-	9588.34	0.382383	0.309798
2-Octenal, (E)-	9588.34	0.0917852	0.814324
Heptanal	9588.34	0.560466	0.116492
Butanal, 2-methyl-	9588.34	0.563077	0.114431
2-Undecanone	9588.34	0.032137	0.934587
2,3-Butanedione	9588.34	0.319858	0.40142
2-Dodecenal, (E)-	9584.48	-0.154574	0.691306
2-Nonenal, (E)-	9584.48	0.383011	0.308937
2-Octenal, (E)-	9584.48	0.0921457	0.813605
Heptanal	9584.48	0.560691	0.116314
Butanal, 2-methyl-	9584.48	0.563287	0.114266
2-Undecanone	9584.48	0.0324693	0.933912
2,3-Butanedione	9584.48	0.320454	0.400493
2-Dodecenal, (E)-	9580.62	-0.154239	0.69195
2-Nonenal, (E)-	9580.62	0.38328	0.308568
2-Octenal, (E)-	9580.62	0.0920589	0.813779
Heptanal	9580.62	0.561194	0.115915
Butanal, 2-methyl-	9580.62	0.563653	0.113979
2-Undecanone	9580.62	0.033038	0.932757
2,3-Butanedione	9580.62	0.320565	0.40032
2-Dodecenal, (E)-	9576.77	-0.15414	0.692139
2-Nonenal, (E)-	9576.77	0.383426	0.308369
2-Octenal, (E)-	9576.77	0.092691	0.812518
Heptanal	9576.77	0.561538	0.115643
Butanal, 2-methyl-	9576.77	0.563992	0.113714
2-Undecanone	9576.77	0.0331827	0.932463
2,3-Butanedione	9576.77	0.320524	0.400384
2-Dodecenal, (E)-	9572.91	-0.15428	0.69187
2-Nonenal, (E)-	9572.91	0.383311	0.308526
2-Octenal, (E)-	9572.91	0.093023	0.811856
Heptanal	9572.91	0.561544	0.115639
Butanal, 2-methyl-	9572.91	0.564123	0.113611
2-Undecanone	9572.91	0.0327626	0.933316
2,3-Butanedione	9572.91	0.320318	0.400703
2-Dodecenal, (E)-	9569.05	-0.154402	0.691637
2-Nonenal, (E)-	9569.05	0.382651	0.30943
2-Octenal, (E)-	9569.05	0.0923696	0.813159
Heptanal	9569.05	0.561713	0.115505
Butanal, 2-methyl-	9569.05	0.564336	0.113445
2-Undecanone	9569.05	0.0325474	0.933753
2,3-Butanedione	9569.05	0.319533	0.401925
2-Dodecenal, (E)-	9565.2	-0.154844	0.690789
2-Nonenal, (E)-	9565.2	0.38289	0.309103
2-Octenal, (E)-	9565.2	0.0923772	0.813144
Heptanal	9565.2	0.561432	0.115727
Butanal, 2-methyl-	9565.2	0.564435	0.113367
2-Undecanone	9565.2	0.0320633	0.934737
2,3-Butanedione	9565.2	0.319638	0.401761
2-Dodecenal, (E)-	9561.34	-0.154706	0.691053
2-Nonenal, (E)-	9561.34	0.383052	0.30888
2-Octenal, (E)-	9561.34	0.0930808	0.811741
Heptanal	9561.34	0.561708	0.115509
Butanal, 2-methyl-	9561.34	0.564641	0.113207
2-Undecanone	9561.34	0.0322804	0.934296
2,3-Butanedione	9561.34	0.319634	0.401767
2-Dodecenal, (E)-	9557.48	-0.153563	0.693247
2-Nonenal, (E)-	9557.48	0.382912	0.309072
2-Octenal, (E)-	9557.48	0.0931206	0.811662
Heptanal	9557.48	0.56261	0.114798
Butanal, 2-methyl-	9557.48	0.564869	0.113029
2-Undecanone	9557.48	0.0334773	0.931864
2,3-Butanedione	9557.48	0.319428	0.402088
2-Dodecenal, (E)-	9553.62	-0.153011	0.694306
2-Nonenal, (E)-	9553.62	0.382635	0.309452
2-Octenal, (E)-	9553.62	0.0928374	0.812226
Heptanal	9553.62	0.562706	0.114722
Butanal, 2-methyl-	9553.62	0.564814	0.113072
2-Undecanone	9553.62	0.0336679	0.931477
2,3-Butanedione	9553.62	0.319199	0.402445
2-Dodecenal, (E)-	9549.77	-0.153159	0.694021
2-Nonenal, (E)-	9549.77	0.383233	0.308633
2-Octenal, (E)-	9549.77	0.0934044	0.811096
Heptanal	9549.77	0.562731	0.114703
Butanal, 2-methyl-	9549.77	0.565207	0.112766
2-Undecanone	9549.77	0.0334455	0.931929
2,3-Butanedione	9549.77	0.319633	0.40177
2-Dodecenal, (E)-	9545.91	-0.153801	0.69279
2-Nonenal, (E)-	9545.91	0.383631	0.308088
2-Octenal, (E)-	9545.91	0.0936202	0.810666
Heptanal	9545.91	0.562728	0.114705
Butanal, 2-methyl-	9545.91	0.565541	0.112506
2-Undecanone	9545.91	0.0328778	0.933082
2,3-Butanedione	9545.91	0.319785	0.401532
2-Dodecenal, (E)-	9542.05	-0.153993	0.692421
2-Nonenal, (E)-	9542.05	0.383357	0.308463
2-Octenal, (E)-	9542.05	0.0937331	0.810441
Heptanal	9542.05	0.562965	0.114519
Butanal, 2-methyl-	9542.05	0.56558	0.112475
2-Undecanone	9542.05	0.0327583	0.933325
2,3-Butanedione	9542.05	0.319413	0.402111
2-Dodecenal, (E)-	9538.2	-0.153699	0.692985
2-Nonenal, (E)-	9538.2	0.383287	0.308558
2-Octenal, (E)-	9538.2	0.0940217	0.809866
Heptanal	9538.2	0.56366	0.113974
Butanal, 2-methyl-	9538.2	0.566327	0.111896
2-Undecanone	9538.2	0.0329394	0.932957
2,3-Butanedione	9538.2	0.319054	0.40267
2-Dodecenal, (E)-	9534.34	-0.153721	0.692943
2-Nonenal, (E)-	9534.34	0.38369	0.308007
2-Octenal, (E)-	9534.34	0.0942132	0.809484
Heptanal	9534.34	0.563689	0.113951
Butanal, 2-methyl-	9534.34	0.566593	0.11169
2-Undecanone	9534.34	0.0329264	0.932984
2,3-Butanedione	9534.34	0.319299	0.402289
2-Dodecenal, (E)-	9530.48	-0.153402	0.693556
2-Nonenal, (E)-	9530.48	0.383815	0.307836
2-Octenal, (E)-	9530.48	0.0946327	0.808649
Heptanal	9530.48	0.563937	0.113757
Butanal, 2-methyl-	9530.48	0.566637	0.111656
2-Undecanone	9530.48	0.0332714	0.932283
2,3-Butanedione	9530.48	0.319345	0.402218
2-Dodecenal, (E)-	9526.63	-0.152508	0.695272
2-Nonenal, (E)-	9526.63	0.383449	0.308337
2-Octenal, (E)-	9526.63	0.0946605	0.808593
Heptanal	9526.63	0.564754	0.113119
Butanal, 2-methyl-	9526.63	0.567058	0.111331
2-Undecanone	9526.63	0.0338167	0.931175
2,3-Butanedione	9526.63	0.318826	0.403026
2-Dodecenal, (E)-	9522.77	-0.152386	0.695506
2-Nonenal, (E)-	9522.77	0.383009	0.308939
2-Octenal, (E)-	9522.77	0.0946583	0.808598
Heptanal	9522.77	0.565026	0.112907
Butanal, 2-methyl-	9522.77	0.567239	0.111191
2-Undecanone	9522.77	0.0335765	0.931663
2,3-Butanedione	9522.77	0.318261	0.403907
2-Dodecenal, (E)-	9518.91	-0.152591	0.695113
2-Nonenal, (E)-	9518.91	0.383176	0.30871
2-Octenal, (E)-	9518.91	0.0950716	0.807775
Heptanal	9518.91	0.565033	0.112901
Butanal, 2-methyl-	9518.91	0.567543	0.110956
2-Undecanone	9518.91	0.0333774	0.932067
2,3-Butanedione	9518.91	0.318218	0.403974
2-Dodecenal, (E)-	9515.05	-0.152989	0.694349
2-Nonenal, (E)-	9515.05	0.383281	0.308566
2-Octenal, (E)-	9515.05	0.0951617	0.807595
Heptanal	9515.05	0.564794	0.113087
Butanal, 2-methyl-	9515.05	0.567538	0.11096
2-Undecanone	9515.05	0.0328373	0.933164
2,3-Butanedione	9515.05	0.318231	0.403953
2-Dodecenal, (E)-	9511.2	-0.153258	0.693832
2-Nonenal, (E)-	9511.2	0.383863	0.30777
2-Octenal, (E)-	9511.2	0.0952344	0.80745
Heptanal	9511.2	0.56437	0.113418
Butanal, 2-methyl-	9511.2	0.567294	0.111148
2-Undecanone	9511.2	0.0326093	0.933628
2,3-Butanedione	9511.2	0.318895	0.402918
2-Dodecenal, (E)-	9507.34	-0.153438	0.693487
2-Nonenal, (E)-	9507.34	0.384396	0.307042
2-Octenal, (E)-	9507.34	0.0954529	0.807015
Heptanal	9507.34	0.564095	0.113633
Butanal, 2-methyl-	9507.34	0.567198	0.111222
2-Undecanone	9507.34	0.0325257	0.933798
2,3-Butanedione	9507.34	0.319468	0.402025
2-Dodecenal, (E)-	9503.48	-0.153064	0.694204
2-Nonenal, (E)-	9503.48	0.384154	0.307373
2-Octenal, (E)-	9503.48	0.0953103	0.807299
Heptanal	9503.48	0.564508	0.113311
Butanal, 2-methyl-	9503.48	0.567383	0.111079
2-Undecanone	9503.48	0.0328159	0.933208
2,3-Butanedione	9503.48	0.31907	0.402645
2-Dodecenal, (E)-	9499.63	-0.152275	0.695719
2-Nonenal, (E)-	9499.63	0.383137	0.308764
2-Octenal, (E)-	9499.63	0.0954843	0.806953
Heptanal	9499.63	0.565547	0.112501
Butanal, 2-methyl-	9499.63	0.567966	0.11063
2-Undecanone	9499.63	0.0331477	0.932534
2,3-Butanedione	9499.63	0.317769	0.404675
2-Dodecenal, (E)-	9495.77	-0.152821	0.694672
2-Nonenal, (E)-	9495.77	0.383232	0.308634
2-Octenal, (E)-	9495.77	0.0953384	0.807243
Heptanal	9495.77	0.565346	0.112658
Butanal, 2-methyl-	9495.77	0.568037	0.110576
2-Undecanone	9495.77	0.0327446	0.933353
2,3-Butanedione	9495.77	0.31782	0.404594
2-Dodecenal, (E)-	9491.91	-0.152791	0.694729
2-Nonenal, (E)-	9491.91	0.383617	0.308106
2-Octenal, (E)-	9491.91	0.0954052	0.80711
Heptanal	9491.91	0.565184	0.112783
Butanal, 2-methyl-	9491.91	0.567922	0.110665
2-Undecanone	9491.91	0.0328016	0.933237
2,3-Butanedione	9491.91	0.318261	0.403907
2-Dodecenal, (E)-	9488.06	-0.152547	0.695197
2-Nonenal, (E)-	9488.06	0.384071	0.307486
2-Octenal, (E)-	9488.06	0.0957898	0.806345
Heptanal	9488.06	0.565309	0.112686
Butanal, 2-methyl-	9488.06	0.568092	0.110533
2-Undecanone	9488.06	0.0329392	0.932957
2,3-Butanedione	9488.06	0.318624	0.403341
2-Dodecenal, (E)-	9484.2	-0.15261	0.695076
2-Nonenal, (E)-	9484.2	0.384565	0.306811
2-Octenal, (E)-	9484.2	0.0964217	0.805087
Heptanal	9484.2	0.565437	0.112587
Butanal, 2-methyl-	9484.2	0.568428	0.110276
2-Undecanone	9484.2	0.0328722	0.933094
2,3-Butanedione	9484.2	0.318976	0.402792
2-Dodecenal, (E)-	9480.34	-0.15217	0.695922
2-Nonenal, (E)-	9480.34	0.383879	0.307748
2-Octenal, (E)-	9480.34	0.0962173	0.805494
Heptanal	9480.34	0.566127	0.112051
Butanal, 2-methyl-	9480.34	0.568788	0.109999
2-Undecanone	9480.34	0.0331576	0.932514
2,3-Butanedione	9480.34	0.318163	0.40406
2-Dodecenal, (E)-	9476.49	-0.152033	0.696186
2-Nonenal, (E)-	9476.49	0.383558	0.308188
2-Octenal, (E)-	9476.49	0.095738	0.806448
Heptanal	9476.49	0.566426	0.111819
Butanal, 2-methyl-	9476.49	0.568936	0.109886
2-Undecanone	9476.49	0.0332794	0.932266
2,3-Butanedione	9476.49	0.3178	0.404626
2-Dodecenal, (E)-	9472.63	-0.15219	0.695884
2-Nonenal, (E)-	9472.63	0.383857	0.307778
2-Octenal, (E)-	9472.63	0.0959124	0.806101
Heptanal	9472.63	0.566343	0.111884
Butanal, 2-methyl-	9472.63	0.569122	0.109743
2-Undecanone	9472.63	0.0330114	0.932811
2,3-Butanedione	9472.63	0.317949	0.404393
2-Dodecenal, (E)-	9468.77	-0.152186	0.695891
2-Nonenal, (E)-	9468.77	0.383891	0.307732
2-Octenal, (E)-	9468.77	0.0960672	0.805792
Heptanal	9468.77	0.56608	0.112087
Butanal, 2-methyl-	9468.77	0.568883	0.109926
2-Undecanone	9468.77	0.032866	0.933106
2,3-Butanedione	9468.77	0.31802	0.404282
2-Dodecenal, (E)-	9464.92	-0.152237	0.695793
2-Nonenal, (E)-	9464.92	0.383619	0.308104
2-Octenal, (E)-	9464.92	0.0960754	0.805776
Heptanal	9464.92	0.566226	0.111974
Butanal, 2-methyl-	9464.92	0.569016	0.109824
2-Undecanone	9464.92	0.032766	0.933309
2,3-Butanedione	9464.92	0.317638	0.404879
2-Dodecenal, (E)-	9461.06	-0.15145	0.697305
2-Nonenal, (E)-	9461.06	0.383711	0.307978
2-Octenal, (E)-	9461.06	0.097105	0.803727
Heptanal	9461.06	0.56747	0.111012
Butanal, 2-methyl-	9461.06	0.569982	0.109086
2-Undecanone	9461.06	0.0335184	0.931781
2,3-Butanedione	9461.06	0.317259	0.405471
2-Dodecenal, (E)-	9457.2	-0.150888	0.698386
2-Nonenal, (E)-	9457.2	0.384147	0.307383
2-Octenal, (E)-	9457.2	0.0980067	0.801934
Heptanal	9457.2	0.568026	0.110584
Butanal, 2-methyl-	9457.2	0.570442	0.108735
2-Undecanone	9457.2	0.0340367	0.930728
2,3-Butanedione	9457.2	0.317489	0.405112
2-Dodecenal, (E)-	9453.34	-0.152064	0.696125
2-Nonenal, (E)-	9453.34	0.384917	0.306331
2-Octenal, (E)-	9453.34	0.0973161	0.803307
Heptanal	9453.34	0.567155	0.111255
Butanal, 2-methyl-	9453.34	0.570175	0.108939
2-Undecanone	9453.34	0.0333606	0.932101
2,3-Butanedione	9453.34	0.318476	0.403572
2-Dodecenal, (E)-	9449.49	-0.152566	0.695161
2-Nonenal, (E)-	9449.49	0.385091	0.306094
2-Octenal, (E)-	9449.49	0.0974093	0.803122
Heptanal	9449.49	0.567002	0.111374
Butanal, 2-methyl-	9449.49	0.570231	0.108896
2-Undecanone	9449.49	0.0329029	0.933031
2,3-Butanedione	9449.49	0.318573	0.40342
2-Dodecenal, (E)-	9445.63	-0.152429	0.695425
2-Nonenal, (E)-	9445.63	0.385188	0.305961
2-Octenal, (E)-	9445.63	0.0976443	0.802654
Heptanal	9445.63	0.567419	0.111052
Butanal, 2-methyl-	9445.63	0.570601	0.108614
2-Undecanone	9445.63	0.0329492	0.932937
2,3-Butanedione	9445.63	0.318451	0.40361
2-Dodecenal, (E)-	9441.77	-0.15211	0.696036
2-Nonenal, (E)-	9441.77	0.384928	0.306316
2-Octenal, (E)-	9441.77	0.0973115	0.803316
Heptanal	9441.77	0.567649	0.110874
Butanal, 2-methyl-	9441.77	0.570715	0.108527
2-Undecanone	9441.77	0.0331681	0.932492
2,3-Butanedione	9441.77	0.318123	0.404122
2-Dodecenal, (E)-	9437.92	-0.151828	0.696579
2-Nonenal, (E)-	9437.92	0.384732	0.306583
2-Octenal, (E)-	9437.92	0.0980241	0.801899
Heptanal	9437.92	0.567986	0.110615
Butanal, 2-methyl-	9437.92	0.57084	0.108433
2-Undecanone	9437.92	0.033359	0.932105
2,3-Butanedione	9437.92	0.317734	0.404728
2-Dodecenal, (E)-	9434.06	-0.151299	0.697595
2-Nonenal, (E)-	9434.06	0.384867	0.306398
2-Octenal, (E)-	9434.06	0.0984786	0.800995
Heptanal	9434.06	0.568689	0.110075
Butanal, 2-methyl-	9434.06	0.571386	0.108018
2-Undecanone	9434.06	0.033787	0.931235
2,3-Butanedione	9434.06	0.317654	0.404854
2-Dodecenal, (E)-	9430.2	-0.150827	0.698503
2-Nonenal, (E)-	9430.2	0.384701	0.306626
2-Octenal, (E)-	9430.2	0.0982617	0.801427
Heptanal	9430.2	0.569076	0.109779
Butanal, 2-methyl-	9430.2	0.571755	0.107738
2-Undecanone	9430.2	0.0338487	0.93111
2,3-Butanedione	9430.2	0.317409	0.405237
2-Dodecenal, (E)-	9426.35	-0.151213	0.697761
2-Nonenal, (E)-	9426.35	0.384331	0.30713
2-Octenal, (E)-	9426.35	0.0980912	0.801766
Heptanal	9426.35	0.569025	0.109818
Butanal, 2-methyl-	9426.35	0.571901	0.107628
2-Undecanone	9426.35	0.0332433	0.93234
2,3-Butanedione	9426.35	0.316901	0.406031
2-Dodecenal, (E)-	9422.49	-0.151555	0.697103
2-Nonenal, (E)-	9422.49	0.384263	0.307224
2-Octenal, (E)-	9422.49	0.0980286	0.80189
Heptanal	9422.49	0.568729	0.110045
Butanal, 2-methyl-	9422.49	0.571642	0.107824
2-Undecanone	9422.49	0.032936	0.932964
2,3-Butanedione	9422.49	0.316771	0.406234
2-Dodecenal, (E)-	9418.63	-0.151728	0.696772
2-Nonenal, (E)-	9418.63	0.384914	0.306335
2-Octenal, (E)-	9418.63	0.0979926	0.801962
Heptanal	9418.63	0.568562	0.110173
Butanal, 2-methyl-	9418.63	0.571638	0.107827
2-Undecanone	9418.63	0.0331259	0.932578
2,3-Butanedione	9418.63	0.317475	0.405134
2-Dodecenal, (E)-	9414.77	-0.151394	0.697413
2-Nonenal, (E)-	9414.77	0.385447	0.305608
2-Octenal, (E)-	9414.77	0.0981971	0.801555
Heptanal	9414.77	0.568905	0.10991
Butanal, 2-methyl-	9414.77	0.572023	0.107536
2-Undecanone	9414.77	0.033624	0.931566
2,3-Butanedione	9414.77	0.317959	0.404377
2-Dodecenal, (E)-	9410.92	-0.151528	0.697155
2-Nonenal, (E)-	9410.92	0.385328	0.305771
2-Octenal, (E)-	9410.92	0.0985753	0.800803
Heptanal	9410.92	0.56898	0.109852
Butanal, 2-methyl-	9410.92	0.572116	0.107465
2-Undecanone	9410.92	0.0332905	0.932244
2,3-Butanedione	9410.92	0.317723	0.404745
2-Dodecenal, (E)-	9407.06	-0.151478	0.697252
2-Nonenal, (E)-	9407.06	0.385049	0.306151
2-Octenal, (E)-	9407.06	0.0990357	0.799888
Heptanal	9407.06	0.569163	0.109712
Butanal, 2-methyl-	9407.06	0.572348	0.10729
2-Undecanone	9407.06	0.0330094	0.932815
2,3-Butanedione	9407.06	0.317216	0.405538
2-Dodecenal, (E)-	9403.2	-0.151128	0.697924
2-Nonenal, (E)-	9403.2	0.385229	0.305906
2-Octenal, (E)-	9403.2	0.098985	0.799989
Heptanal	9403.2	0.569724	0.109283
Butanal, 2-methyl-	9403.2	0.572886	0.106884
2-Undecanone	9403.2	0.0333336	0.932156
2,3-Butanedione	9403.2	0.317296	0.405413
2-Dodecenal, (E)-	9399.35	-0.151379	0.697441
2-Nonenal, (E)-	9399.35	0.385718	0.305239
2-Octenal, (E)-	9399.35	0.0991271	0.799706
Heptanal	9399.35	0.569301	0.109606
Butanal, 2-methyl-	9399.35	0.572719	0.10701
2-Undecanone	9399.35	0.0331103	0.93261
2,3-Butanedione	9399.35	0.31783	0.404579
2-Dodecenal, (E)-	9395.49	-0.151603	0.697011
2-Nonenal, (E)-	9395.49	0.38585	0.30506
2-Octenal, (E)-	9395.49	0.0992142	0.799533
Heptanal	9395.49	0.569235	0.109657
Butanal, 2-methyl-	9395.49	0.572684	0.107036
2-Undecanone	9395.49	0.0329561	0.932923
2,3-Butanedione	9395.49	0.317854	0.404541
2-Dodecenal, (E)-	9391.63	-0.151153	0.697876
2-Nonenal, (E)-	9391.63	0.385486	0.305555
2-Octenal, (E)-	9391.63	0.0992875	0.799387
Heptanal	9391.63	0.569846	0.10919
Butanal, 2-methyl-	9391.63	0.573026	0.106779
2-Undecanone	9391.63	0.0331287	0.932573
2,3-Butanedione	9391.63	0.31728	0.405438
2-Dodecenal, (E)-	9387.78	-0.150785	0.698585
2-Nonenal, (E)-	9387.78	0.385136	0.306032
2-Octenal, (E)-	9387.78	0.0991917	0.799578
Heptanal	9387.78	0.570176	0.108938
Butanal, 2-methyl-	9387.78	0.573231	0.106624
2-Undecanone	9387.78	0.0331944	0.932439
2,3-Butanedione	9387.78	0.316848	0.406113
2-Dodecenal, (E)-	9383.92	-0.150819	0.698519
2-Nonenal, (E)-	9383.92	0.385103	0.306077
2-Octenal, (E)-	9383.92	0.0990012	0.799956
Heptanal	9383.92	0.570254	0.108878
Butanal, 2-methyl-	9383.92	0.573376	0.106515
2-Undecanone	9383.92	0.0332042	0.932419
2,3-Butanedione	9383.92	0.316704	0.406339
2-Dodecenal, (E)-	9380.06	-0.150536	0.699063
2-Nonenal, (E)-	9380.06	0.385334	0.305762
2-Octenal, (E)-	9380.06	0.0995404	0.798885
Heptanal	9380.06	0.570832	0.108438
Butanal, 2-methyl-	9380.06	0.573896	0.106125
2-Undecanone	9380.06	0.0336849	0.931443
2,3-Butanedione	9380.06	0.316686	0.406366
2-Dodecenal, (E)-	9376.21	-0.1497	0.700671
2-Nonenal, (E)-	9376.21	0.385056	0.306141
2-Octenal, (E)-	9376.21	0.100131	0.797711
Heptanal	9376.21	0.571565	0.107882
Butanal, 2-methyl-	9376.21	0.574416	0.105735
2-Undecanone	9376.21	0.0341256	0.930547
2,3-Butanedione	9376.21	0.316163	0.407186
2-Dodecenal, (E)-	9372.35	-0.14968	0.700711
2-Nonenal, (E)-	9372.35	0.385191	0.305957
2-Octenal, (E)-	9372.35	0.100544	0.796891
Heptanal	9372.35	0.571756	0.107737
Butanal, 2-methyl-	9372.35	0.574698	0.105524
2-Undecanone	9372.35	0.0340155	0.930771
2,3-Butanedione	9372.35	0.316135	0.407228
2-Dodecenal, (E)-	9368.49	-0.150901	0.698361
2-Nonenal, (E)-	9368.49	0.386226	0.304548
2-Octenal, (E)-	9368.49	0.100682	0.796616
Heptanal	9368.49	0.571134	0.108209
Butanal, 2-methyl-	9368.49	0.574687	0.105532
2-Undecanone	9368.49	0.0332708	0.932284
2,3-Butanedione	9368.49	0.317113	0.405699
2-Dodecenal, (E)-	9364.63	-0.151239	0.697711
2-Nonenal, (E)-	9364.63	0.386851	0.303698
2-Octenal, (E)-	9364.63	0.100538	0.796904
Heptanal	9364.63	0.570521	0.108675
Butanal, 2-methyl-	9364.63	0.574337	0.105794
2-Undecanone	9364.63	0.0331868	0.932454
2,3-Butanedione	9364.63	0.31785	0.404547
2-Dodecenal, (E)-	9360.78	-0.15091	0.698344
2-Nonenal, (E)-	9360.78	0.386756	0.303827
2-Octenal, (E)-	9360.78	0.100828	0.796327
Heptanal	9360.78	0.570702	0.108537
Butanal, 2-methyl-	9360.78	0.574485	0.105683
2-Undecanone	9360.78	0.0333468	0.932129
2,3-Butanedione	9360.78	0.317673	0.404824
2-Dodecenal, (E)-	9356.92	-0.150972	0.698225
2-Nonenal, (E)-	9356.92	0.386648	0.303974
2-Octenal, (E)-	9356.92	0.101357	0.795277
Heptanal	9356.92	0.571259	0.108114
Butanal, 2-methyl-	9356.92	0.575087	0.105233
2-Undecanone	9356.92	0.033186	0.932456
2,3-Butanedione	9356.92	0.317363	0.405308
2-Dodecenal, (E)-	9353.06	-0.150675	0.698795
2-Nonenal, (E)-	9353.06	0.386505	0.304168
2-Octenal, (E)-	9353.06	0.101597	0.794801
Heptanal	9353.06	0.57179	0.107712
Butanal, 2-methyl-	9353.06	0.575345	0.105041
2-Undecanone	9353.06	0.0334209	0.931979
2,3-Butanedione	9353.06	0.317033	0.405825
2-Dodecenal, (E)-	9349.21	-0.149928	0.700232
2-Nonenal, (E)-	9349.21	0.386317	0.304424
2-Octenal, (E)-	9349.21	0.101384	0.795224
Heptanal	9349.21	0.572185	0.107413
Butanal, 2-methyl-	9349.21	0.575381	0.105014
2-Undecanone	9349.21	0.0339054	0.930995
2,3-Butanedione	9349.21	0.316791	0.406203
2-Dodecenal, (E)-	9345.35	-0.149475	0.701105
2-Nonenal, (E)-	9345.35	0.386578	0.304069
2-Octenal, (E)-	9345.35	0.101275	0.795439
Heptanal	9345.35	0.572425	0.107232
Butanal, 2-methyl-	9345.35	0.575635	0.104824
2-Undecanone	9345.35	0.0342121	0.930372
2,3-Butanedione	9345.35	0.317025	0.405837
2-Dodecenal, (E)-	9341.49	-0.149848	0.700387
2-Nonenal, (E)-	9341.49	0.387094	0.303367
2-Octenal, (E)-	9341.49	0.101747	0.794503
Heptanal	9341.49	0.572298	0.107327
Butanal, 2-methyl-	9341.49	0.575849	0.104665
2-Undecanone	9341.49	0.0339728	0.930858
2,3-Butanedione	9341.49	0.317331	0.405358
2-Dodecenal, (E)-	9337.64	-0.150065	0.69997
2-Nonenal, (E)-	9337.64	0.387126	0.303324
2-Octenal, (E)-	9337.64	0.102244	0.793517
Heptanal	9337.64	0.572432	0.107226
Butanal, 2-methyl-	9337.64	0.575915	0.104616
2-Undecanone	9337.64	0.0340043	0.930794
2,3-Butanedione	9337.64	0.317191	0.405577
2-Dodecenal, (E)-	9333.78	-0.149681	0.700708
2-Nonenal, (E)-	9333.78	0.385965	0.304902
2-Octenal, (E)-	9333.78	0.102147	0.793709
Heptanal	9333.78	0.572854	0.106908
Butanal, 2-methyl-	9333.78	0.575909	0.10462
2-Undecanone	9333.78	0.0339358	0.930933
2,3-Butanedione	9333.78	0.315924	0.407559
2-Dodecenal, (E)-	9329.92	-0.148947	0.702122
2-Nonenal, (E)-	9329.92	0.385386	0.305691
2-Octenal, (E)-	9329.92	0.10234	0.793327
Heptanal	9329.92	0.573837	0.106169
Butanal, 2-methyl-	9329.92	0.576561	0.104136
2-Undecanone	9329.92	0.0342091	0.930378
2,3-Butanedione	9329.92	0.315094	0.408861
2-Dodecenal, (E)-	9326.07	-0.148988	0.702042
2-Nonenal, (E)-	9326.07	0.386118	0.304694
2-Octenal, (E)-	9326.07	0.102672	0.792666
Heptanal	9326.07	0.57411	0.105964
Butanal, 2-methyl-	9326.07	0.57733	0.103566
2-Undecanone	9326.07	0.0341703	0.930457
2,3-Butanedione	9326.07	0.3156	0.408067
2-Dodecenal, (E)-	9322.21	-0.149643	0.700782
2-Nonenal, (E)-	9322.21	0.386901	0.30363
2-Octenal, (E)-	9322.21	0.102459	0.79309
Heptanal	9322.21	0.573234	0.106622
Butanal, 2-methyl-	9322.21	0.577075	0.103755
2-Undecanone	9322.21	0.0334927	0.931833
2,3-Butanedione	9322.21	0.316502	0.406655
2-Dodecenal, (E)-	9318.35	-0.149524	0.701011
2-Nonenal, (E)-	9318.35	0.387014	0.303476
2-Octenal, (E)-	9318.35	0.102507	0.792995
Heptanal	9318.35	0.573587	0.106357
Butanal, 2-methyl-	9318.35	0.577287	0.103598
2-Undecanone	9318.35	0.033716	0.931379
2,3-Butanedione	9318.35	0.316522	0.406623
2-Dodecenal, (E)-	9314.49	-0.149007	0.702006
2-Nonenal, (E)-	9314.49	0.38687	0.303673
2-Octenal, (E)-	9314.49	0.102979	0.792058
Heptanal	9314.49	0.574326	0.105802
Butanal, 2-methyl-	9314.49	0.577715	0.103282
2-Undecanone	9314.49	0.0341769	0.930443
2,3-Butanedione	9314.49	0.316095	0.407292
2-Dodecenal, (E)-	9310.64	-0.149829	0.700423
2-Nonenal, (E)-	9310.64	0.38702	0.303469
2-Octenal, (E)-	9310.64	0.102943	0.792129
Heptanal	9310.64	0.573797	0.106199
Butanal, 2-methyl-	9310.64	0.57762	0.103353
2-Undecanone	9310.64	0.0333859	0.93205
2,3-Butanedione	9310.64	0.316134	0.40723
2-Dodecenal, (E)-	9306.78	-0.150503	0.699126
2-Nonenal, (E)-	9306.78	0.387029	0.303456
2-Octenal, (E)-	9306.78	0.102935	0.792145
Heptanal	9306.78	0.573276	0.10659
Butanal, 2-methyl-	9306.78	0.577354	0.103549
2-Undecanone	9306.78	0.0328623	0.933114
2,3-Butanedione	9306.78	0.316207	0.407116
2-Dodecenal, (E)-	9302.92	-0.150144	0.699817
2-Nonenal, (E)-	9302.92	0.38737	0.302993
2-Octenal, (E)-	9302.92	0.103435	0.791154
Heptanal	9302.92	0.573616	0.106334
Butanal, 2-methyl-	9302.92	0.577581	0.103382
2-Undecanone	9302.92	0.0332391	0.932348
2,3-Butanedione	9302.92	0.316522	0.406624
2-Dodecenal, (E)-	9299.07	-0.149279	0.701483
2-Nonenal, (E)-	9299.07	0.38707	0.3034
2-Octenal, (E)-	9299.07	0.103924	0.790183
Heptanal	9299.07	0.574726	0.105503
Butanal, 2-methyl-	9299.07	0.578306	0.102847
2-Undecanone	9299.07	0.0340716	0.930657
2,3-Butanedione	9299.07	0.31594	0.407535
2-Dodecenal, (E)-	9295.21	-0.148469	0.703042
2-Nonenal, (E)-	9295.21	0.386774	0.303803
2-Octenal, (E)-	9295.21	0.104278	0.789482
Heptanal	9295.21	0.575456	0.104958
Butanal, 2-methyl-	9295.21	0.578698	0.102558
2-Undecanone	9295.21	0.0345161	0.929754
2,3-Butanedione	9295.21	0.315417	0.408354
2-Dodecenal, (E)-	9291.35	-0.149114	0.7018
2-Nonenal, (E)-	9291.35	0.386852	0.303696
2-Octenal, (E)-	9291.35	0.104253	0.789532
Heptanal	9291.35	0.575104	0.10522
Butanal, 2-methyl-	9291.35	0.578739	0.102528
2-Undecanone	9291.35	0.0336585	0.931496
2,3-Butanedione	9291.35	0.315418	0.408352
2-Dodecenal, (E)-	9287.5	-0.149055	0.701914
2-Nonenal, (E)-	9287.5	0.387284	0.30311
2-Octenal, (E)-	9287.5	0.104555	0.788933
Heptanal	9287.5	0.575472	0.104946
Butanal, 2-methyl-	9287.5	0.579182	0.102203
2-Undecanone	9287.5	0.0338752	0.931056
2,3-Butanedione	9287.5	0.315683	0.407937
2-Dodecenal, (E)-	9283.64	-0.149602	0.700861
2-Nonenal, (E)-	9283.64	0.388375	0.301631
2-Octenal, (E)-	9283.64	0.104716	0.788614
Heptanal	9283.64	0.575104	0.10522
Butanal, 2-methyl-	9283.64	0.579222	0.102173
2-Undecanone	9283.64	0.0338365	0.931135
2,3-Butanedione	9283.64	0.316831	0.40614
2-Dodecenal, (E)-	9279.78	-0.149548	0.700964
2-Nonenal, (E)-	9279.78	0.387806	0.302402
2-Octenal, (E)-	9279.78	0.104526	0.788991
Heptanal	9279.78	0.575371	0.105021
Butanal, 2-methyl-	9279.78	0.579218	0.102176
2-Undecanone	9279.78	0.0337522	0.931306
2,3-Butanedione	9279.78	0.316116	0.407259
2-Dodecenal, (E)-	9275.92	-0.14951	0.701037
2-Nonenal, (E)-	9275.92	0.387178	0.303254
2-Octenal, (E)-	9275.92	0.104272	0.789494
Heptanal	9275.92	0.575516	0.104913
Butanal, 2-methyl-	9275.92	0.579246	0.102156
2-Undecanone	9275.92	0.0334117	0.931998
2,3-Butanedione	9275.92	0.315368	0.408431
2-Dodecenal, (E)-	9272.07	-0.150268	0.699579
2-Nonenal, (E)-	9272.07	0.387426	0.302918
2-Octenal, (E)-	9272.07	0.104302	0.789435
Heptanal	9272.07	0.574887	0.105383
Butanal, 2-methyl-	9272.07	0.57917	0.102212
2-Undecanone	9272.07	0.0325075	0.933834
2,3-Butanedione	9272.07	0.315613	0.408047
2-Dodecenal, (E)-	9268.21	-0.15014	0.699824
2-Nonenal, (E)-	9268.21	0.387747	0.302482
2-Octenal, (E)-	9268.21	0.104438	0.789164
Heptanal	9268.21	0.574553	0.105632
Butanal, 2-methyl-	9268.21	0.578898	0.102412
2-Undecanone	9268.21	0.0326653	0.933514
2,3-Butanedione	9268.21	0.316011	0.407423
2-Dodecenal, (E)-	9264.35	-0.149164	0.701705
2-Nonenal, (E)-	9264.35	0.387479	0.302846
2-Octenal, (E)-	9264.35	0.104567	0.788909
Heptanal	9264.35	0.575447	0.104964
Butanal, 2-methyl-	9264.35	0.579315	0.102106
2-Undecanone	9264.35	0.0334784	0.931862
2,3-Butanedione	9264.35	0.315602	0.408063
2-Dodecenal, (E)-	9260.5	-0.148558	0.702871
2-Nonenal, (E)-	9260.5	0.387348	0.303023
2-Octenal, (E)-	9260.5	0.10483	0.788389
Heptanal	9260.5	0.57618	0.104419
Butanal, 2-methyl-	9260.5	0.5798	0.10175
2-Undecanone	9260.5	0.0339004	0.931005
2,3-Butanedione	9260.5	0.315318	0.408509
2-Dodecenal, (E)-	9256.64	-0.148335	0.7033
2-Nonenal, (E)-	9256.64	0.387365	0.303
2-Octenal, (E)-	9256.64	0.104908	0.788234
Heptanal	9256.64	0.576332	0.104306
Butanal, 2-methyl-	9256.64	0.580082	0.101544
2-Undecanone	9256.64	0.0338808	0.931045
2,3-Butanedione	9256.64	0.315209	0.40868
2-Dodecenal, (E)-	9252.78	-0.148623	0.702746
2-Nonenal, (E)-	9252.78	0.387302	0.303085
2-Octenal, (E)-	9252.78	0.105057	0.787937
Heptanal	9252.78	0.576316	0.104318
Butanal, 2-methyl-	9252.78	0.580187	0.101467
2-Undecanone	9252.78	0.033566	0.931684
2,3-Butanedione	9252.78	0.315028	0.408964
2-Dodecenal, (E)-	9248.93	-0.148626	0.70274
2-Nonenal, (E)-	9248.93	0.387566	0.302727
2-Octenal, (E)-	9248.93	0.105063	0.787926
Heptanal	9248.93	0.576557	0.104139
Butanal, 2-methyl-	9248.93	0.580425	0.101294
2-Undecanone	9248.93	0.033674	0.931465
2,3-Butanedione	9248.93	0.315226	0.408654
2-Dodecenal, (E)-	9245.07	-0.148386	0.703202
2-Nonenal, (E)-	9245.07	0.387728	0.302508
2-Octenal, (E)-	9245.07	0.105275	0.787507
Heptanal	9245.07	0.576734	0.104008
Butanal, 2-methyl-	9245.07	0.580463	0.101266
2-Undecanone	9245.07	0.033932	0.930941
2,3-Butanedione	9245.07	0.315292	0.40855
2-Dodecenal, (E)-	9241.21	-0.149134	0.701761
2-Nonenal, (E)-	9241.21	0.387845	0.302349
2-Octenal, (E)-	9241.21	0.105272	0.787512
Heptanal	9241.21	0.576388	0.104265
Butanal, 2-methyl-	9241.21	0.580407	0.101307
2-Undecanone	9241.21	0.0334161	0.931989
2,3-Butanedione	9241.21	0.315237	0.408637
2-Dodecenal, (E)-	9237.36	-0.14921	0.701615
2-Nonenal, (E)-	9237.36	0.388215	0.301848
2-Octenal, (E)-	9237.36	0.10559	0.786882
Heptanal	9237.36	0.576422	0.104239
Butanal, 2-methyl-	9237.36	0.580676	0.101111
2-Undecanone	9237.36	0.0333064	0.932211
2,3-Butanedione	9237.36	0.315465	0.408279
2-Dodecenal, (E)-	9233.5	-0.148959	0.702098
2-Nonenal, (E)-	9233.5	0.388832	0.301013
2-Octenal, (E)-	9233.5	0.106421	0.785236
Heptanal	9233.5	0.576786	0.10397
Butanal, 2-methyl-	9233.5	0.581097	0.100804
2-Undecanone	9233.5	0.0336	0.931615
2,3-Butanedione	9233.5	0.315921	0.407565
2-Dodecenal, (E)-	9229.64	-0.148471	0.703039
2-Nonenal, (E)-	9229.64	0.3884	0.301597
2-Octenal, (E)-	9229.64	0.106315	0.785447
Heptanal	9229.64	0.577086	0.103747
Butanal, 2-methyl-	9229.64	0.581211	0.100721
2-Undecanone	9229.64	0.033822	0.931164
2,3-Butanedione	9229.64	0.315395	0.408389
2-Dodecenal, (E)-	9225.79	-0.148225	0.703513
2-Nonenal, (E)-	9225.79	0.388078	0.302033
2-Octenal, (E)-	9225.79	0.106622	0.784838
Heptanal	9225.79	0.577741	0.103263
Butanal, 2-methyl-	9225.79	0.581601	0.100438
2-Undecanone	9225.79	0.0339601	0.930884
2,3-Butanedione	9225.79	0.314848	0.409246
2-Dodecenal, (E)-	9221.93	-0.147918	0.704104
2-Nonenal, (E)-	9221.93	0.387703	0.302542
2-Octenal, (E)-	9221.93	0.107121	0.78385
Heptanal	9221.93	0.578657	0.102589
Butanal, 2-methyl-	9221.93	0.582479	0.0998021
2-Undecanone	9221.93	0.0340006	0.930801
2,3-Butanedione	9221.93	0.314094	0.410431
2-Dodecenal, (E)-	9218.07	-0.147996	0.703953
2-Nonenal, (E)-	9218.07	0.3878	0.30241
2-Octenal, (E)-	9218.07	0.106972	0.784146
Heptanal	9218.07	0.578605	0.102627
Butanal, 2-methyl-	9218.07	0.582568	0.0997376
2-Undecanone	9218.07	0.0338192	0.93117
2,3-Butanedione	9218.07	0.314119	0.410391
2-Dodecenal, (E)-	9214.21	-0.148678	0.70264
2-Nonenal, (E)-	9214.21	0.38819	0.301882
2-Octenal, (E)-	9214.21	0.107081	0.78393
Heptanal	9214.21	0.578077	0.103016
Butanal, 2-methyl-	9214.21	0.582311	0.0999237
2-Undecanone	9214.21	0.0333231	0.932177
2,3-Butanedione	9214.21	0.314505	0.409784
2-Dodecenal, (E)-	9210.36	-0.148598	0.702793
2-Nonenal, (E)-	9210.36	0.388184	0.30189
2-Octenal, (E)-	9210.36	0.107183	0.783728
Heptanal	9210.36	0.578159	0.102955
Butanal, 2-methyl-	9210.36	0.582302	0.0999303
2-Undecanone	9210.36	0.0335031	0.931812
2,3-Butanedione	9210.36	0.314498	0.409795
2-Dodecenal, (E)-	9206.5	-0.148397	0.703181
2-Nonenal, (E)-	9206.5	0.388634	0.30128
2-Octenal, (E)-	9206.5	0.107654	0.782796
Heptanal	9206.5	0.578558	0.102661
Butanal, 2-methyl-	9206.5	0.582592	0.0997207
2-Undecanone	9206.5	0.0338895	0.931027
2,3-Butanedione	9206.5	0.314839	0.409261
2-Dodecenal, (E)-	9202.64	-0.148257	0.70345
2-Nonenal, (E)-	9202.64	0.388234	0.301822
2-Octenal, (E)-	9202.64	0.107497	0.783106
Heptanal	9202.64	0.578869	0.102433
Butanal, 2-methyl-	9202.64	0.582814	0.0995604
2-Undecanone	9202.64	0.0337921	0.931225
2,3-Butanedione	9202.64	0.314252	0.410183
2-Dodecenal, (E)-	9198.79	-0.148098	0.703757
2-Nonenal, (E)-	9198.79	0.387938	0.302223
2-Octenal, (E)-	9198.79	0.107043	0.784006
Heptanal	9198.79	0.578593	0.102635
Butanal, 2-methyl-	9198.79	0.582677	0.0996595
2-Undecanone	9198.79	0.0334955	0.931827
2,3-Butanedione	9198.79	0.313989	0.410595
2-Dodecenal, (E)-	9194.93	-0.148427	0.703122
2-Nonenal, (E)-	9194.93	0.388225	0.301835
2-Octenal, (E)-	9194.93	0.107054	0.783983
Heptanal	9194.93	0.578378	0.102793
Butanal, 2-methyl-	9194.93	0.58257	0.0997363
2-Undecanone	9194.93	0.0333486	0.932126
2,3-Butanedione	9194.93	0.314314	0.410085
2-Dodecenal, (E)-	9191.07	-0.148392	0.703191
2-Nonenal, (E)-	9191.07	0.388482	0.301486
2-Octenal, (E)-	9191.07	0.107838	0.782432
Heptanal	9191.07	0.579111	0.102255
Butanal, 2-methyl-	9191.07	0.583135	0.0993288
2-Undecanone	9191.07	0.0337179	0.931375
2,3-Butanedione	9191.07	0.314282	0.410136
2-Dodecenal, (E)-	9187.22	-0.148082	0.703789
2-Nonenal, (E)-	9187.22	0.388599	0.301328
2-Octenal, (E)-	9187.22	0.108413	0.781294
Heptanal	9187.22	0.57938	0.102058
Butanal, 2-methyl-	9187.22	0.583444	0.0991061
2-Undecanone	9187.22	0.0339665	0.930871
2,3-Butanedione	9187.22	0.314252	0.410182
2-Dodecenal, (E)-	9183.36	-0.148205	0.703551
2-Nonenal, (E)-	9183.36	0.388693	0.301201
2-Octenal, (E)-	9183.36	0.108537	0.781049
Heptanal	9183.36	0.57919	0.102197
Butanal, 2-methyl-	9183.36	0.583441	0.0991084
2-Undecanone	9183.36	0.0335767	0.931662
2,3-Butanedione	9183.36	0.314242	0.410198
2-Dodecenal, (E)-	9179.5	-0.1487	0.702598
2-Nonenal, (E)-	9179.5	0.388767	0.301101
2-Octenal, (E)-	9179.5	0.108273	0.781571
Heptanal	9179.5	0.57904	0.102307
Butanal, 2-methyl-	9179.5	0.583491	0.0990726
2-Undecanone	9179.5	0.0331404	0.932549
2,3-Butanedione	9179.5	0.314351	0.410027
2-Dodecenal, (E)-	9175.64	-0.148494	0.702993
2-Nonenal, (E)-	9175.64	0.388888	0.300938
2-Octenal, (E)-	9175.64	0.108285	0.781548
Heptanal	9175.64	0.579179	0.102205
Butanal, 2-methyl-	9175.64	0.583675	0.0989403
2-Undecanone	9175.64	0.0333649	0.932093
2,3-Butanedione	9175.64	0.314444	0.40988
2-Dodecenal, (E)-	9171.79	-0.147505	0.7049
2-Nonenal, (E)-	9171.79	0.388945	0.30086
2-Octenal, (E)-	9171.79	0.108741	0.780647
Heptanal	9171.79	0.580129	0.10151
Butanal, 2-methyl-	9171.79	0.584353	0.098453
2-Undecanone	9171.79	0.0341901	0.930416
2,3-Butanedione	9171.79	0.314239	0.410203
2-Dodecenal, (E)-	9167.93	-0.148066	0.70382
2-Nonenal, (E)-	9167.93	0.389488	0.300127
2-Octenal, (E)-	9167.93	0.108713	0.780702
Heptanal	9167.93	0.579867	0.101701
Butanal, 2-methyl-	9167.93	0.58437	0.0984406
2-Undecanone	9167.93	0.0339105	0.930984
2,3-Butanedione	9167.93	0.314804	0.409315
2-Dodecenal, (E)-	9164.07	-0.148405	0.703165
2-Nonenal, (E)-	9164.07	0.389405	0.300239
2-Octenal, (E)-	9164.07	0.108533	0.781057
Heptanal	9164.07	0.579338	0.102089
Butanal, 2-methyl-	9164.07	0.583936	0.0987521
2-Undecanone	9164.07	0.0334397	0.931941
2,3-Butanedione	9164.07	0.314794	0.409331
2-Dodecenal, (E)-	9160.22	-0.148039	0.703871
2-Nonenal, (E)-	9160.22	0.388933	0.300876
2-Octenal, (E)-	9160.22	0.108974	0.780186
Heptanal	9160.22	0.580046	0.10157
Butanal, 2-methyl-	9160.22	0.584453	0.0983818
2-Undecanone	9160.22	0.0335615	0.931693
2,3-Butanedione	9160.22	0.313971	0.410623
2-Dodecenal, (E)-	9156.36	-0.148009	0.70393
2-Nonenal, (E)-	9156.36	0.388749	0.301126
2-Octenal, (E)-	9156.36	0.108779	0.78057
Heptanal	9156.36	0.580339	0.101356
Butanal, 2-methyl-	9156.36	0.584862	0.0980889
2-Undecanone	9156.36	0.0334976	0.931823
2,3-Butanedione	9156.36	0.313624	0.411169
2-Dodecenal, (E)-	9152.5	-0.14801	0.703927
2-Nonenal, (E)-	9152.5	0.389299	0.300381
2-Octenal, (E)-	9152.5	0.108773	0.780583
Heptanal	9152.5	0.579999	0.101604
Butanal, 2-methyl-	9152.5	0.584691	0.0982107
2-Undecanone	9152.5	0.033652	0.931509
2,3-Butanedione	9152.5	0.314225	0.410224
2-Dodecenal, (E)-	9148.65	-0.147419	0.705066
2-Nonenal, (E)-	9148.65	0.388886	0.30094
2-Octenal, (E)-	9148.65	0.109179	0.779779
Heptanal	9148.65	0.580438	0.101285
Butanal, 2-methyl-	9148.65	0.584738	0.0981774
2-Undecanone	9148.65	0.0338528	0.931101
2,3-Butanedione	9148.65	0.31369	0.411066
2-Dodecenal, (E)-	9144.79	-0.147016	0.705843
2-Nonenal, (E)-	9144.79	0.389036	0.300737
2-Octenal, (E)-	9144.79	0.109633	0.778882
Heptanal	9144.79	0.581027	0.100855
Butanal, 2-methyl-	9144.79	0.585309	0.0977694
2-Undecanone	9144.79	0.0342138	0.930368
2,3-Butanedione	9144.79	0.313588	0.411226
2-Dodecenal, (E)-	9140.93	-0.146665	0.70652
2-Nonenal, (E)-	9140.93	0.38921	0.300502
2-Octenal, (E)-	9140.93	0.109845	0.778463
Heptanal	9140.93	0.581506	0.100507
Butanal, 2-methyl-	9140.93	0.585671	0.0975109
2-Undecanone	9140.93	0.0346359	0.929511
2,3-Butanedione	9140.93	0.313618	0.411179
2-Dodecenal, (E)-	9137.08	-0.146991	0.705892
2-Nonenal, (E)-	9137.08	0.389337	0.300331
2-Octenal, (E)-	9137.08	0.110125	0.777911
Heptanal	9137.08	0.581764	0.10032
Butanal, 2-methyl-	9137.08	0.585972	0.0972966
2-Undecanone	9137.08	0.0342942	0.930205
2,3-Butanedione	9137.08	0.313615	0.411184
2-Dodecenal, (E)-	9133.22	-0.147317	0.705263
2-Nonenal, (E)-	9133.22	0.389224	0.300483
2-Octenal, (E)-	9133.22	0.110242	0.77768
Heptanal	9133.22	0.581592	0.100444
Butanal, 2-methyl-	9133.22	0.585969	0.0972988
2-Undecanone	9133.22	0.0338801	0.931046
2,3-Butanedione	9133.22	0.313483	0.411391
2-Dodecenal, (E)-	9129.36	-0.147201	0.705486
2-Nonenal, (E)-	9129.36	0.389588	0.299992
2-Octenal, (E)-	9129.36	0.110203	0.777756
Heptanal	9129.36	0.581674	0.100385
Butanal, 2-methyl-	9129.36	0.586122	0.0971901
2-Undecanone	9129.36	0.0341861	0.930425
2,3-Butanedione	9129.36	0.313792	0.410905
2-Dodecenal, (E)-	9125.5	-0.147236	0.70542
2-Nonenal, (E)-	9125.5	0.389666	0.299886
2-Octenal, (E)-	9125.5	0.109923	0.77831
Heptanal	9125.5	0.581545	0.100479
Butanal, 2-methyl-	9125.5	0.585986	0.0972869
2-Undecanone	9125.5	0.0342688	0.930256
2,3-Butanedione	9125.5	0.313913	0.410716
2-Dodecenal, (E)-	9121.65	-0.147245	0.705401
2-Nonenal, (E)-	9121.65	0.38965	0.299907
2-Octenal, (E)-	9121.65	0.110491	0.777187
Heptanal	9121.65	0.581829	0.100273
Butanal, 2-methyl-	9121.65	0.586248	0.0970999
2-Undecanone	9121.65	0.0342734	0.930247
2,3-Butanedione	9121.65	0.313739	0.410988
2-Dodecenal, (E)-	9117.79	-0.147284	0.705326
2-Nonenal, (E)-	9117.79	0.38953	0.300069
2-Octenal, (E)-	9117.79	0.110753	0.77667
Heptanal	9117.79	0.582025	0.100131
Butanal, 2-methyl-	9117.79	0.586452	0.0969553
2-Undecanone	9117.79	0.0341614	0.930475
2,3-Butanedione	9117.79	0.313472	0.411409
2-Dodecenal, (E)-	9113.93	-0.147388	0.705127
2-Nonenal, (E)-	9113.93	0.389843	0.299647
2-Octenal, (E)-	9113.93	0.110589	0.776993
Heptanal	9113.93	0.58168	0.100381
Butanal, 2-methyl-	9113.93	0.586254	0.0970958
2-Undecanone	9113.93	0.0339578	0.930888
2,3-Butanedione	9113.93	0.313839	0.41083
2-Dodecenal, (E)-	9110.08	-0.147031	0.705814
2-Nonenal, (E)-	9110.08	0.389472	0.300148
2-Octenal, (E)-	9110.08	0.110824	0.77653
Heptanal	9110.08	0.582234	0.0999795
Butanal, 2-methyl-	9110.08	0.586682	0.0967921
2-Undecanone	9110.08	0.0340238	0.930754
2,3-Butanedione	9110.08	0.313308	0.411666
2-Dodecenal, (E)-	9106.22	-0.147409	0.705085
2-Nonenal, (E)-	9106.22	0.389409	0.300233
2-Octenal, (E)-	9106.22	0.111275	0.775638
Heptanal	9106.22	0.582546	0.099754
Butanal, 2-methyl-	9106.22	0.58726	0.0963828
2-Undecanone	9106.22	0.0336518	0.93151
2,3-Butanedione	9106.22	0.312961	0.412213
2-Dodecenal, (E)-	9102.36	-0.148039	0.70387
2-Nonenal, (E)-	9102.36	0.389555	0.300036
2-Octenal, (E)-	9102.36	0.111146	0.775894
Heptanal	9102.36	0.582	0.100149
Butanal, 2-methyl-	9102.36	0.587061	0.0965231
2-Undecanone	9102.36	0.0329757	0.932883
2,3-Butanedione	9102.36	0.313068	0.412043
2-Dodecenal, (E)-	9098.51	-0.147695	0.704535
2-Nonenal, (E)-	9098.51	0.389844	0.299646
2-Octenal, (E)-	9098.51	0.111157	0.775872
Heptanal	9098.51	0.581998	0.10015
Butanal, 2-methyl-	9098.51	0.586899	0.0966383
2-Undecanone	9098.51	0.0333208	0.932182
2,3-Butanedione	9098.51	0.313376	0.411559
2-Dodecenal, (E)-	9094.65	-0.146938	0.705994
2-Nonenal, (E)-	9094.65	0.389588	0.299992
2-Octenal, (E)-	9094.65	0.111367	0.775456
Heptanal	9094.65	0.582657	0.099674
Butanal, 2-methyl-	9094.65	0.587073	0.0965151
2-Undecanone	9094.65	0.0340004	0.930802
2,3-Butanedione	9094.65	0.313083	0.41202
2-Dodecenal, (E)-	9090.79	-0.146763	0.706331
2-Nonenal, (E)-	9090.79	0.389718	0.299817
2-Octenal, (E)-	9090.79	0.111452	0.775289
Heptanal	9090.79	0.582778	0.0995865
Butanal, 2-methyl-	9090.79	0.587235	0.0964002
2-Undecanone	9090.79	0.034248	0.930299
2,3-Butanedione	9090.79	0.313133	0.411941
2-Dodecenal, (E)-	9086.94	-0.146926	0.706018
2-Nonenal, (E)-	9086.94	0.390429	0.298857
2-Octenal, (E)-	9086.94	0.111518	0.775158
Heptanal	9086.94	0.582638	0.0996876
Butanal, 2-methyl-	9086.94	0.587498	0.0962141
2-Undecanone	9086.94	0.0343601	0.930071
2,3-Butanedione	9086.94	0.313754	0.410965
2-Dodecenal, (E)-	9083.08	-0.14734	0.705219
2-Nonenal, (E)-	9083.08	0.390875	0.298257
2-Octenal, (E)-	9083.08	0.11158	0.775037
Heptanal	9083.08	0.582491	0.0997933
Butanal, 2-methyl-	9083.08	0.587666	0.0960953
2-Undecanone	9083.08	0.0340579	0.930685
2,3-Butanedione	9083.08	0.314184	0.41029
2-Dodecenal, (E)-	9079.22	-0.14729	0.705315
2-Nonenal, (E)-	9079.22	0.390612	0.298611
2-Octenal, (E)-	9079.22	0.111608	0.774981
Heptanal	9079.22	0.582716	0.0996308
Butanal, 2-methyl-	9079.22	0.587834	0.0959766
2-Undecanone	9079.22	0.033913	0.930979
2,3-Butanedione	9079.22	0.313805	0.410885
2-Dodecenal, (E)-	9075.36	-0.147208	0.705474
2-Nonenal, (E)-	9075.36	0.390798	0.298361
2-Octenal, (E)-	9075.36	0.112028	0.774153
Heptanal	9075.36	0.582715	0.0996315
Butanal, 2-methyl-	9075.36	0.58777	0.0960217
2-Undecanone	9075.36	0.0339864	0.93083
2,3-Butanedione	9075.36	0.313931	0.410687
2-Dodecenal, (E)-	9071.51	-0.147257	0.705378
2-Nonenal, (E)-	9071.51	0.390867	0.298267
2-Octenal, (E)-	9071.51	0.112402	0.773413
Heptanal	9071.51	0.582966	0.0994505
Butanal, 2-methyl-	9071.51	0.587983	0.0958717
2-Undecanone	9071.51	0.0339649	0.930874
2,3-Butanedione	9071.51	0.313888	0.410754
2-Dodecenal, (E)-	9067.65	-0.146798	0.706264
2-Nonenal, (E)-	9067.65	0.390528	0.298724
2-Octenal, (E)-	9067.65	0.112544	0.773133
Heptanal	9067.65	0.583447	0.0991042
Butanal, 2-methyl-	9067.65	0.588243	0.0956881
2-Undecanone	9067.65	0.0342549	0.930285
2,3-Butanedione	9067.65	0.313391	0.411536
2-Dodecenal, (E)-	9063.79	-0.147009	0.705857
2-Nonenal, (E)-	9063.79	0.39016	0.299219
2-Octenal, (E)-	9063.79	0.112248	0.773717
Heptanal	9063.79	0.58332	0.0991956
Butanal, 2-methyl-	9063.79	0.588182	0.0957311
2-Undecanone	9063.79	0.0338906	0.931025
2,3-Butanedione	9063.79	0.312945	0.412238
2-Dodecenal, (E)-	9059.94	-0.147447	0.705012
2-Nonenal, (E)-	9059.94	0.390267	0.299075
2-Octenal, (E)-	9059.94	0.112491	0.773239
Heptanal	9059.94	0.583301	0.0992093
Butanal, 2-methyl-	9059.94	0.588357	0.0956077
2-Undecanone	9059.94	0.0335843	0.931647
2,3-Butanedione	9059.94	0.312959	0.412215
2-Dodecenal, (E)-	9056.08	-0.14738	0.705142
2-Nonenal, (E)-	9056.08	0.390256	0.299091
2-Octenal, (E)-	9056.08	0.112378	0.77346
Heptanal	9056.08	0.583489	0.0990738
Butanal, 2-methyl-	9056.08	0.588601	0.0954366
2-Undecanone	9056.08	0.033588	0.931639
2,3-Butanedione	9056.08	0.312907	0.412298
2-Dodecenal, (E)-	9052.22	-0.147302	0.705292
2-Nonenal, (E)-	9052.22	0.390478	0.298792
2-Octenal, (E)-	9052.22	0.112245	0.773723
Heptanal	9052.22	0.583468	0.0990892
Butanal, 2-methyl-	9052.22	0.588554	0.0954692
2-Undecanone	9052.22	0.0337521	0.931306
2,3-Butanedione	9052.22	0.313114	0.411972
2-Dodecenal, (E)-	9048.37	-0.146757	0.706344
2-Nonenal, (E)-	9048.37	0.390417	0.298873
2-Octenal, (E)-	9048.37	0.112508	0.773204
Heptanal	9048.37	0.584059	0.0986637
Butanal, 2-methyl-	9048.37	0.588918	0.0952137
2-Undecanone	9048.37	0.0342708	0.930252
2,3-Butanedione	9048.37	0.312914	0.412286
2-Dodecenal, (E)-	9044.51	-0.146571	0.706702
2-Nonenal, (E)-	9044.51	0.390321	0.299003
2-Octenal, (E)-	9044.51	0.112766	0.772695
Heptanal	9044.51	0.584266	0.0985157
Butanal, 2-methyl-	9044.51	0.589246	0.0949835
2-Undecanone	9044.51	0.0340249	0.930752
2,3-Butanedione	9044.51	0.312712	0.412604
2-Dodecenal, (E)-	9040.65	-0.1466	0.706646
2-Nonenal, (E)-	9040.65	0.390617	0.298605
2-Octenal, (E)-	9040.65	0.113104	0.772028
Heptanal	9040.65	0.584114	0.0986248
Butanal, 2-methyl-	9040.65	0.589245	0.0949837
2-Undecanone	9040.65	0.0339446	0.930915
2,3-Butanedione	9040.65	0.312918	0.41228
2-Dodecenal, (E)-	9036.79	-0.146741	0.706373
2-Nonenal, (E)-	9036.79	0.390999	0.29809
2-Octenal, (E)-	9036.79	0.113305	0.771633
Heptanal	9036.79	0.584261	0.0985192
Butanal, 2-methyl-	9036.79	0.589307	0.0949404
2-Undecanone	9036.79	0.0341231	0.930552
2,3-Butanedione	9036.79	0.313131	0.411945
2-Dodecenal, (E)-	9032.94	-0.146445	0.706945
2-Nonenal, (E)-	9032.94	0.390862	0.298274
2-Octenal, (E)-	9032.94	0.113338	0.771566
Heptanal	9032.94	0.584713	0.0981954
Butanal, 2-methyl-	9032.94	0.589553	0.0947678
2-Undecanone	9032.94	0.0345425	0.929701
2,3-Butanedione	9032.94	0.312919	0.412279
2-Dodecenal, (E)-	9029.08	-0.146242	0.707337
2-Nonenal, (E)-	9029.08	0.391023	0.298057
2-Octenal, (E)-	9029.08	0.113291	0.77166
Heptanal	9029.08	0.584668	0.0982275
Butanal, 2-methyl-	9029.08	0.589548	0.0947718
2-Undecanone	9029.08	0.0348251	0.929127
2,3-Butanedione	9029.08	0.313188	0.411856
2-Dodecenal, (E)-	9025.22	-0.146487	0.706864
2-Nonenal, (E)-	9025.22	0.391111	0.297939
2-Octenal, (E)-	9025.22	0.113326	0.771591
Heptanal	9025.22	0.58465	0.0982405
Butanal, 2-methyl-	9025.22	0.589708	0.0946595
2-Undecanone	9025.22	0.034418	0.929953
2,3-Butanedione	9025.22	0.313186	0.411859
2-Dodecenal, (E)-	9021.37	-0.146754	0.706349
2-Nonenal, (E)-	9021.37	0.390871	0.298262
2-Octenal, (E)-	9021.37	0.11344	0.771366
Heptanal	9021.37	0.584568	0.0982993
Butanal, 2-methyl-	9021.37	0.589684	0.0946764
2-Undecanone	9021.37	0.033958	0.930888
2,3-Butanedione	9021.37	0.31278	0.412497
2-Dodecenal, (E)-	9017.51	-0.146182	0.707452
2-Nonenal, (E)-	9017.51	0.390479	0.29879
2-Octenal, (E)-	9017.51	0.113366	0.771511
Heptanal	9017.51	0.585071	0.0979394
Butanal, 2-methyl-	9017.51	0.59001	0.0944485
2-Undecanone	9017.51	0.034343	0.930106
2,3-Butanedione	9017.51	0.312259	0.413319
2-Dodecenal, (E)-	9013.65	-0.145934	0.707932
2-Nonenal, (E)-	9013.65	0.390676	0.298524
2-Octenal, (E)-	9013.65	0.113864	0.770529
Heptanal	9013.65	0.585689	0.097498
Butanal, 2-methyl-	9013.65	0.59063	0.0940153
2-Undecanone	9013.65	0.0346367	0.929509
2,3-Butanedione	9013.65	0.312203	0.413406
2-Dodecenal, (E)-	9009.8	-0.145856	0.708081
2-Nonenal, (E)-	9009.8	0.390777	0.298388
2-Octenal, (E)-	9009.8	0.113893	0.770473
Heptanal	9009.8	0.58566	0.0975189
Butanal, 2-methyl-	9009.8	0.590563	0.094062
2-Undecanone	9009.8	0.034648	0.929486
2,3-Butanedione	9009.8	0.312317	0.413227
2-Dodecenal, (E)-	9005.94	-0.14611	0.707591
2-Nonenal, (E)-	9005.94	0.39047	0.298803
2-Octenal, (E)-	9005.94	0.113453	0.77134
Heptanal	9005.94	0.585382	0.0977172
Butanal, 2-methyl-	9005.94	0.590133	0.0943625
2-Undecanone	9005.94	0.0344101	0.929969
2,3-Butanedione	9005.94	0.312186	0.413433
2-Dodecenal, (E)-	9002.08	-0.146029	0.707749
2-Nonenal, (E)-	9002.08	0.390359	0.298951
2-Octenal, (E)-	9002.08	0.113742	0.770769
Heptanal	9002.08	0.585725	0.0974725
Butanal, 2-methyl-	9002.08	0.590454	0.0941386
2-Undecanone	9002.08	0.0346056	0.929572
2,3-Butanedione	9002.08	0.311887	0.413906
2-Dodecenal, (E)-	8998.23	-0.146414	0.707005
2-Nonenal, (E)-	8998.23	0.390622	0.298598
2-Octenal, (E)-	8998.23	0.114196	0.769874
Heptanal	8998.23	0.585622	0.0975456
Butanal, 2-methyl-	8998.23	0.590603	0.0940342
2-Undecanone	8998.23	0.0343312	0.93013
2,3-Butanedione	8998.23	0.312073	0.413612
2-Dodecenal, (E)-	8994.37	-0.147249	0.705394
2-Nonenal, (E)-	8994.37	0.391439	0.297498
2-Octenal, (E)-	8994.37	0.114437	0.7694
Heptanal	8994.37	0.584856	0.098093
Butanal, 2-methyl-	8994.37	0.59039	0.0941827
2-Undecanone	8994.37	0.0336939	0.931424
2,3-Butanedione	8994.37	0.312958	0.412217
2-Dodecenal, (E)-	8990.51	-0.146923	0.706023
2-Nonenal, (E)-	8990.51	0.391653	0.297211
2-Octenal, (E)-	8990.51	0.114441	0.769392
Heptanal	8990.51	0.58518	0.0978612
Butanal, 2-methyl-	8990.51	0.590723	0.0939504
2-Undecanone	8990.51	0.0339223	0.93096
2,3-Butanedione	8990.51	0.313133	0.411942
2-Dodecenal, (E)-	8986.66	-0.146796	0.706269
2-Nonenal, (E)-	8986.66	0.391273	0.297721
2-Octenal, (E)-	8986.66	0.114119	0.770027
Heptanal	8986.66	0.585442	0.0976742
Butanal, 2-methyl-	8986.66	0.59086	0.0938556
2-Undecanone	8986.66	0.0339259	0.930953
2,3-Butanedione	8986.66	0.312728	0.41258
2-Dodecenal, (E)-	8982.8	-0.147044	0.705789
2-Nonenal, (E)-	8982.8	0.391324	0.297652
2-Octenal, (E)-	8982.8	0.113976	0.77031
Heptanal	8982.8	0.585326	0.0977572
Butanal, 2-methyl-	8982.8	0.590907	0.0938228
2-Undecanone	8982.8	0.0337153	0.931381
2,3-Butanedione	8982.8	0.312729	0.412578
2-Dodecenal, (E)-	8978.94	-0.14678	0.7063
2-Nonenal, (E)-	8978.94	0.391638	0.29723
2-Octenal, (E)-	8978.94	0.114475	0.769325
Heptanal	8978.94	0.585356	0.097736
Butanal, 2-methyl-	8978.94	0.590824	0.0938807
2-Undecanone	8978.94	0.0341217	0.930555
2,3-Butanedione	8978.94	0.313052	0.412069
2-Dodecenal, (E)-	8975.08	-0.14673	0.706396
2-Nonenal, (E)-	8975.08	0.39139	0.297564
2-Octenal, (E)-	8975.08	0.114374	0.769524
Heptanal	8975.08	0.585376	0.0977217
Butanal, 2-methyl-	8975.08	0.59081	0.0938899
2-Undecanone	8975.08	0.0339891	0.930825
2,3-Butanedione	8975.08	0.312776	0.412503
2-Dodecenal, (E)-	8971.23	-0.146938	0.705994
2-Nonenal, (E)-	8971.23	0.391285	0.297705
2-Octenal, (E)-	8971.23	0.114323	0.769624
Heptanal	8971.23	0.585462	0.0976603
Butanal, 2-methyl-	8971.23	0.591083	0.0937002
2-Undecanone	8971.23	0.0337057	0.9314
2,3-Butanedione	8971.23	0.312504	0.412932
2-Dodecenal, (E)-	8967.37	-0.146708	0.706439
2-Nonenal, (E)-	8967.37	0.391563	0.297331
2-Octenal, (E)-	8967.37	0.114776	0.768731
Heptanal	8967.37	0.585701	0.0974898
Butanal, 2-methyl-	8967.37	0.591256	0.0935801
2-Undecanone	8967.37	0.0341188	0.930561
2,3-Butanedione	8967.37	0.312723	0.412587
2-Dodecenal, (E)-	8963.51	-0.146525	0.70679
2-Nonenal, (E)-	8963.51	0.39153	0.297375
2-Octenal, (E)-	8963.51	0.114539	0.7692
Heptanal	8963.51	0.585799	0.0974196
Butanal, 2-methyl-	8963.51	0.591221	0.0936045
2-Undecanone	8963.51	0.0343359	0.93012
2,3-Butanedione	8963.51	0.312723	0.412587
2-Dodecenal, (E)-	8959.66	-0.14667	0.706511
2-Nonenal, (E)-	8959.66	0.391876	0.296911
2-Octenal, (E)-	8959.66	0.11471	0.768861
Heptanal	8959.66	0.585913	0.0973389
Butanal, 2-methyl-	8959.66	0.591363	0.0935058
2-Undecanone	8959.66	0.0343126	0.930167
2,3-Butanedione	8959.66	0.313028	0.412107
2-Dodecenal, (E)-	8955.8	-0.146404	0.707023
2-Nonenal, (E)-	8955.8	0.392005	0.296739
2-Octenal, (E)-	8955.8	0.114665	0.76895
Heptanal	8955.8	0.586027	0.0972572
Butanal, 2-methyl-	8955.8	0.591484	0.0934217
2-Undecanone	8955.8	0.0346528	0.929477
2,3-Butanedione	8955.8	0.313104	0.411988
2-Dodecenal, (E)-	8951.94	-0.146559	0.706725
2-Nonenal, (E)-	8951.94	0.391859	0.296934
2-Octenal, (E)-	8951.94	0.114507	0.769262
Heptanal	8951.94	0.585938	0.0973205
Butanal, 2-methyl-	8951.94	0.591562	0.0933675
2-Undecanone	8951.94	0.0344391	0.929911
2,3-Butanedione	8951.94	0.312964	0.412207
2-Dodecenal, (E)-	8948.09	-0.147232	0.705428
2-Nonenal, (E)-	8948.09	0.391818	0.296989
2-Octenal, (E)-	8948.09	0.114524	0.769229
Heptanal	8948.09	0.585391	0.0977108
Butanal, 2-methyl-	8948.09	0.591222	0.0936036
2-Undecanone	8948.09	0.0338318	0.931144
2,3-Butanedione	8948.09	0.313025	0.412112
2-Dodecenal, (E)-	8944.23	-0.147729	0.704469
2-Nonenal, (E)-	8944.23	0.392106	0.296602
2-Octenal, (E)-	8944.23	0.114304	0.769662
Heptanal	8944.23	0.585212	0.0978383
Butanal, 2-methyl-	8944.23	0.591301	0.0935485
2-Undecanone	8944.23	0.0334234	0.931974
2,3-Butanedione	8944.23	0.313347	0.411606
2-Dodecenal, (E)-	8940.37	-0.147581	0.704754
2-Nonenal, (E)-	8940.37	0.392191	0.296488
2-Octenal, (E)-	8940.37	0.114407	0.769458
Heptanal	8940.37	0.585293	0.0977803
Butanal, 2-methyl-	8940.37	0.591423	0.0934637
2-Undecanone	8940.37	0.0336033	0.931608
2,3-Butanedione	8940.37	0.313392	0.411533
2-Dodecenal, (E)-	8936.51	-0.147671	0.70458
2-Nonenal, (E)-	8936.51	0.392229	0.296437
2-Octenal, (E)-	8936.51	0.114421	0.769431
Heptanal	8936.51	0.585053	0.0979519
Butanal, 2-methyl-	8936.51	0.591261	0.0935762
2-Undecanone	8936.51	0.0336109	0.931593
2,3-Butanedione	8936.51	0.313503	0.411359
2-Dodecenal, (E)-	8932.66	-0.147569	0.704776
2-Nonenal, (E)-	8932.66	0.392419	0.296182
2-Octenal, (E)-	8932.66	0.114769	0.768745
Heptanal	8932.66	0.585516	0.0976218
Butanal, 2-methyl-	8932.66	0.591665	0.0932957
2-Undecanone	8932.66	0.03386	0.931087
2,3-Butanedione	8932.66	0.313578	0.411242
2-Dodecenal, (E)-	8928.8	-0.147393	0.705117
2-Nonenal, (E)-	8928.8	0.392468	0.296117
2-Octenal, (E)-	8928.8	0.114531	0.769216
Heptanal	8928.8	0.585666	0.0975143
Butanal, 2-methyl-	8928.8	0.591717	0.0932595
2-Undecanone	8928.8	0.0340213	0.930759
2,3-Butanedione	8928.8	0.313626	0.411166
2-Dodecenal, (E)-	8924.94	-0.147149	0.705588
2-Nonenal, (E)-	8924.94	0.392468	0.296116
2-Octenal, (E)-	8924.94	0.11458	0.769119
Heptanal	8924.94	0.586145	0.0971736
Butanal, 2-methyl-	8924.94	0.592133	0.0929712
2-Undecanone	8924.94	0.0344188	0.929952
2,3-Butanedione	8924.94	0.313437	0.411463
2-Dodecenal, (E)-	8921.09	-0.147381	0.70514
2-Nonenal, (E)-	8921.09	0.392303	0.296338
2-Octenal, (E)-	8921.09	0.114778	0.768728
Heptanal	8921.09	0.586169	0.0971564
Butanal, 2-methyl-	8921.09	0.592183	0.0929367
2-Undecanone	8921.09	0.0342073	0.930381
2,3-Butanedione	8921.09	0.313207	0.411826
2-Dodecenal, (E)-	8917.23	-0.14735	0.705199
2-Nonenal, (E)-	8917.23	0.392473	0.29611
2-Octenal, (E)-	8917.23	0.11476	0.768764
Heptanal	8917.23	0.586099	0.0972061
Butanal, 2-methyl-	8917.23	0.592184	0.0929362
2-Undecanone	8917.23	0.0342827	0.930228
2,3-Butanedione	8917.23	0.313348	0.411603
2-Dodecenal, (E)-	8913.37	-0.147155	0.705576
2-Nonenal, (E)-	8913.37	0.392624	0.295907
2-Octenal, (E)-	8913.37	0.114656	0.768969
Heptanal	8913.37	0.586118	0.0971929
Butanal, 2-methyl-	8913.37	0.592084	0.0930052
2-Undecanone	8913.37	0.034572	0.929641
2,3-Butanedione	8913.37	0.313628	0.411162
2-Dodecenal, (E)-	8909.52	-0.147528	0.704857
2-Nonenal, (E)-	8909.52	0.392298	0.296345
2-Octenal, (E)-	8909.52	0.114129	0.770008
Heptanal	8909.52	0.585414	0.0976944
Butanal, 2-methyl-	8909.52	0.591473	0.0934294
2-Undecanone	8909.52	0.0340206	0.930761
2,3-Butanedione	8909.52	0.313521	0.411331
2-Dodecenal, (E)-	8905.66	-0.148105	0.703743
2-Nonenal, (E)-	8905.66	0.39297	0.295444
2-Octenal, (E)-	8905.66	0.114413	0.769448
Heptanal	8905.66	0.58508	0.0979325
Butanal, 2-methyl-	8905.66	0.591672	0.0932912
2-Undecanone	8905.66	0.0338624	0.931082
2,3-Butanedione	8905.66	0.314107	0.410409
2-Dodecenal, (E)-	8901.8	-0.148125	0.703705
2-Nonenal, (E)-	8901.8	0.392688	0.295821
2-Octenal, (E)-	8901.8	0.114713	0.768856
Heptanal	8901.8	0.58534	0.0977471
[truncated: 8,900 more rows]

## Sheet: Correlation of transdu with spe
Spectral bands	Transducers	correlation	pvalue
10001	W1C	-0.228134	0.554938
9997.17	W1C	-0.228271	0.554693
9993.31	W1C	-0.228717	0.553898
9989.46	W1C	-0.228119	0.554964
9985.6	W1C	-0.227694	0.555721
9981.74	W1C	-0.228487	0.554307
9977.89	W1C	-0.229467	0.552564
9974.03	W1C	-0.229633	0.552268
9970.17	W1C	-0.229343	0.552783
9966.32	W1C	-0.22999	0.551632
9962.46	W1C	-0.22958	0.552362
9958.6	W1C	-0.229624	0.552284
9954.75	W1C	-0.229853	0.551876
9950.89	W1C	-0.228578	0.554145
9947.03	W1C	-0.228638	0.554038
9943.17	W1C	-0.229589	0.552345
9939.32	W1C	-0.229619	0.552293
9935.46	W1C	-0.230011	0.551596
9931.6	W1C	-0.231147	0.549576
9927.75	W1C	-0.231878	0.548279
9923.89	W1C	-0.231037	0.549771
9920.03	W1C	-0.230609	0.550532
9916.18	W1C	-0.230554	0.550629
9912.32	W1C	-0.230862	0.550083
9908.46	W1C	-0.231157	0.549559
9904.61	W1C	-0.23108	0.549695
9900.75	W1C	-0.23156	0.548844
9896.89	W1C	-0.232013	0.54804
9893.03	W1C	-0.231895	0.548248
9889.18	W1C	-0.232722	0.546782
9885.32	W1C	-0.232904	0.546459
9881.46	W1C	-0.233023	0.546249
9877.61	W1C	-0.232605	0.54699
9873.75	W1C	-0.232653	0.546905
9869.89	W1C	-0.232876	0.546509
9866.04	W1C	-0.233513	0.545381
9862.18	W1C	-0.233869	0.54475
9858.32	W1C	-0.233655	0.545128
9854.46	W1C	-0.234316	0.543959
9850.61	W1C	-0.234117	0.544312
9846.75	W1C	-0.233896	0.544702
9842.89	W1C	-0.233206	0.545924
9839.04	W1C	-0.233541	0.545331
9835.18	W1C	-0.234312	0.543967
9831.32	W1C	-0.234191	0.54418
9827.47	W1C	-0.234167	0.544224
9823.61	W1C	-0.233582	0.545258
9819.75	W1C	-0.234635	0.543395
9815.9	W1C	-0.235957	0.541059
9812.04	W1C	-0.235496	0.541874
9808.18	W1C	-0.235321	0.542184
9804.33	W1C	-0.234979	0.542788
9800.47	W1C	-0.234438	0.543744
9796.61	W1C	-0.234756	0.543181
9792.75	W1C	-0.236014	0.540959
9788.9	W1C	-0.236112	0.540786
9785.04	W1C	-0.235915	0.541134
9781.18	W1C	-0.2364	0.540277
9777.33	W1C	-0.236978	0.539258
9773.47	W1C	-0.236462	0.540169
9769.61	W1C	-0.235735	0.541452
9765.76	W1C	-0.235547	0.541783
9761.9	W1C	-0.236495	0.54011
9758.04	W1C	-0.237231	0.538812
9754.18	W1C	-0.237093	0.539055
9750.33	W1C	-0.237015	0.539193
9746.47	W1C	-0.23778	0.537845
9742.61	W1C	-0.23814	0.537212
9738.76	W1C	-0.237841	0.537737
9734.9	W1C	-0.237606	0.538151
9731.04	W1C	-0.23841	0.536736
9727.19	W1C	-0.239068	0.535577
9723.33	W1C	-0.238582	0.536433
9719.47	W1C	-0.238347	0.536847
9715.62	W1C	-0.238357	0.536828
9711.76	W1C	-0.239196	0.535353
9707.9	W1C	-0.239181	0.535379
9704.04	W1C	-0.238587	0.536424
9700.19	W1C	-0.238536	0.536513
9696.33	W1C	-0.238817	0.536019
9692.47	W1C	-0.239974	0.533986
9688.62	W1C	-0.239703	0.534462
9684.76	W1C	-0.239438	0.534927
9680.9	W1C	-0.239229	0.535296
9677.05	W1C	-0.23938	0.535029
9673.19	W1C	-0.240912	0.53234
9669.33	W1C	-0.240756	0.532613
9665.48	W1C	-0.240399	0.53324
9661.62	W1C	-0.240677	0.532752
9657.76	W1C	-0.240752	0.53262
9653.9	W1C	-0.240988	0.532206
9650.05	W1C	-0.240858	0.532435
9646.19	W1C	-0.241582	0.531164
9642.33	W1C	-0.241776	0.530825
9638.48	W1C	-0.241321	0.531623
9634.62	W1C	-0.242079	0.530293
9630.76	W1C	-0.242925	0.528813
9626.91	W1C	-0.242629	0.529331
9623.05	W1C	-0.242249	0.529996
9619.19	W1C	-0.242688	0.529226
9615.33	W1C	-0.243136	0.528443
9611.48	W1C	-0.243274	0.528202
9607.62	W1C	-0.243324	0.528115
9603.76	W1C	-0.242826	0.528986
9599.91	W1C	-0.243907	0.527096
9596.05	W1C	-0.244228	0.526534
9592.19	W1C	-0.243402	0.527978
9588.34	W1C	-0.243582	0.527663
9584.48	W1C	-0.243971	0.526984
9580.62	W1C	-0.244553	0.525966
9576.77	W1C	-0.24475	0.525624
9572.91	W1C	-0.244563	0.525949
9569.05	W1C	-0.244539	0.525991
9565.2	W1C	-0.243997	0.526938
9561.34	W1C	-0.244157	0.526658
9557.48	W1C	-0.245479	0.52435
9553.62	W1C	-0.245828	0.523742
9549.77	W1C	-0.245691	0.523982
9545.91	W1C	-0.245263	0.524728
9542.05	W1C	-0.245292	0.524676
9538.2	W1C	-0.245837	0.523726
9534.34	W1C	-0.245776	0.523833
9530.48	W1C	-0.24608	0.523304
9526.63	W1C	-0.247094	0.521537
9522.77	W1C	-0.247244	0.521277
9518.91	W1C	-0.246978	0.52174
9515.05	W1C	-0.246502	0.522568
9511.2	W1C	-0.246117	0.523239
9507.34	W1C	-0.245862	0.523684
9503.48	W1C	-0.246292	0.522934
9499.63	W1C	-0.247254	0.521258
9495.77	W1C	-0.246816	0.522021
9491.91	W1C	-0.246768	0.522104
9488.06	W1C	-0.24696	0.521771
9484.2	W1C	-0.24696	0.52177
9480.34	W1C	-0.247648	0.520574
9476.49	W1C	-0.247973	0.520008
9472.63	W1C	-0.247732	0.520427
9468.77	W1C	-0.247488	0.520851
9464.92	W1C	-0.24748	0.520865
9461.06	W1C	-0.248601	0.518918
9457.2	W1C	-0.249212	0.517856
9453.34	W1C	-0.24821	0.519596
9449.49	W1C	-0.247803	0.520304
9445.63	W1C	-0.248101	0.519785
9441.77	W1C	-0.248407	0.519254
9437.92	W1C	-0.248608	0.518905
9434.06	W1C	-0.249343	0.517629
9430.2	W1C	-0.249857	0.516738
9426.35	W1C	-0.249485	0.517383
9422.49	W1C	-0.248997	0.51823
9418.63	W1C	-0.248914	0.518373
9414.77	W1C	-0.249427	0.517483
9410.92	W1C	-0.249294	0.517715
9407.06	W1C	-0.249219	0.517844
9403.2	W1C	-0.249885	0.51669
9399.35	W1C	-0.249454	0.517437
9395.49	W1C	-0.249229	0.517827
9391.63	W1C	-0.249802	0.516833
9387.78	W1C	-0.250174	0.516188
9383.92	W1C	-0.250167	0.5162
9380.06	W1C	-0.250656	0.515353
9376.21	W1C	-0.251438	0.514
9372.35	W1C	-0.251488	0.513912
9368.49	W1C	-0.250466	0.515682
9364.63	W1C	-0.249921	0.516627
9360.78	W1C	-0.250126	0.516272
9356.92	W1C	-0.250418	0.515765
9353.06	W1C	-0.250888	0.514951
9349.21	W1C	-0.251558	0.513792
9345.35	W1C	-0.252022	0.512989
9341.49	W1C	-0.251611	0.513699
9337.64	W1C	-0.25148	0.513927
9333.78	W1C	-0.251797	0.513378
9329.92	W1C	-0.252778	0.511683
9326.07	W1C	-0.252934	0.511414
9322.21	W1C	-0.252019	0.512994
9318.35	W1C	-0.252373	0.512382
9314.49	W1C	-0.253045	0.511221
9310.64	W1C	-0.25211	0.512836
9306.78	W1C	-0.251352	0.514147
9302.92	W1C	-0.251828	0.513324
9299.07	W1C	-0.252985	0.511325
9295.21	W1C	-0.253799	0.50992
9291.35	W1C	-0.253125	0.511084
9287.5	W1C	-0.253431	0.510555
9283.64	W1C	-0.253044	0.511223
9279.78	W1C	-0.253156	0.51103
9275.92	W1C	-0.253148	0.511044
9272.07	W1C	-0.252223	0.512642
9268.21	W1C	-0.252042	0.512955
9264.35	W1C	-0.253189	0.510973
9260.5	W1C	-0.25401	0.509557
9256.64	W1C	-0.254148	0.509318
9252.78	W1C	-0.253891	0.509762
9248.93	W1C	-0.254129	0.509352
9245.07	W1C	-0.254348	0.508974
9241.21	W1C	-0.253577	0.510302
9237.36	W1C	-0.253496	0.510442
9233.5	W1C	-0.253857	0.50982
9229.64	W1C	-0.25423	0.509177
9225.79	W1C	-0.254734	0.508309
9221.93	W1C	-0.255364	0.507224
9218.07	W1C	-0.255257	0.507408
9214.21	W1C	-0.254497	0.508717
9210.36	W1C	-0.254602	0.508536
9206.5	W1C	-0.255035	0.507791
9202.64	W1C	-0.255215	0.507481
9198.79	W1C	-0.255024	0.50781
9194.93	W1C	-0.25475	0.508282
9191.07	W1C	-0.255243	0.507432
9187.22	W1C	-0.255482	0.507021
9183.36	W1C	-0.255163	0.507569
9179.5	W1C	-0.25487	0.508074
9175.64	W1C	-0.25509	0.507695
9171.79	W1C	-0.256221	0.50575
9167.93	W1C	-0.255837	0.506409
9164.07	W1C	-0.255229	0.507456
9160.22	W1C	-0.255697	0.506651
9156.36	W1C	-0.255864	0.506364
9152.5	W1C	-0.255659	0.506716
9148.65	W1C	-0.256145	0.50588
9144.79	W1C	-0.256689	0.504946
9140.93	W1C	-0.257217	0.504039
9137.08	W1C	-0.257235	0.504008
9133.22	W1C	-0.256872	0.504631
9129.36	W1C	-0.25703	0.50436
9125.5	W1C	-0.256968	0.504466
9121.65	W1C	-0.25706	0.504307
9117.79	W1C	-0.257078	0.504277
9113.93	W1C	-0.256807	0.504742
9110.08	W1C	-0.257296	0.503903
9106.22	W1C	-0.257161	0.504134
9102.36	W1C	-0.256361	0.50551
9098.51	W1C	-0.256579	0.505134
9094.65	W1C	-0.257469	0.503605
9090.79	W1C	-0.257615	0.503355
9086.94	W1C	-0.257449	0.503641
9083.08	W1C	-0.257182	0.504099
9079.22	W1C	-0.257293	0.503908
9075.36	W1C	-0.257273	0.503942
9071.51	W1C	-0.257391	0.50374
9067.65	W1C	-0.257873	0.502913
9063.79	W1C	-0.257568	0.503436
9059.94	W1C	-0.257282	0.503927
9056.08	W1C	-0.257474	0.503597
9052.22	W1C	-0.257536	0.503491
9048.37	W1C	-0.258216	0.502325
9044.51	W1C	-0.258366	0.502068
9040.65	W1C	-0.258148	0.502441
9036.79	W1C	-0.258171	0.502402
9032.94	W1C	-0.258666	0.501554
9029.08	W1C	-0.258814	0.5013
9025.22	W1C	-0.258636	0.501606
9021.37	W1C	-0.258267	0.502237
9017.51	W1C	-0.258851	0.501237
9013.65	W1C	-0.259361	0.500363
9009.8	W1C	-0.259393	0.500309
9005.94	W1C	-0.259143	0.500736
9002.08	W1C	-0.259324	0.500426
8998.23	W1C	-0.258989	0.501
8994.37	W1C	-0.258033	0.502638
8990.51	W1C	-0.258501	0.501835
8986.66	W1C	-0.258768	0.501379
8982.8	W1C	-0.258533	0.501781
8978.94	W1C	-0.258684	0.501523
8975.08	W1C	-0.258672	0.501543
8971.23	W1C	-0.258529	0.501789
8967.37	W1C	-0.258818	0.501293
8963.51	W1C	-0.259045	0.500905
8959.66	W1C	-0.259114	0.500787
8955.8	W1C	-0.259328	0.500419
8951.94	W1C	-0.259161	0.500706
8948.09	W1C	-0.258392	0.502023
8944.23	W1C	-0.258104	0.502517
8940.37	W1C	-0.258217	0.502323
8936.51	W1C	-0.257993	0.502707
8932.66	W1C	-0.258406	0.501999
8928.8	W1C	-0.258674	0.50154
8924.94	W1C	-0.259109	0.500794
8921.09	W1C	-0.258933	0.501097
8917.23	W1C	-0.258887	0.501174
8913.37	W1C	-0.259126	0.500766
8909.52	W1C	-0.258429	0.501959
8905.66	W1C	-0.257862	0.502932
8901.8	W1C	-0.257956	0.502771
8897.95	W1C	-0.258678	0.501534
8894.09	W1C	-0.257788	0.503059
8890.23	W1C	-0.256729	0.504877
8886.38	W1C	-0.25771	0.503193
8882.52	W1C	-0.25843	0.501957
8878.66	W1C	-0.258218	0.502322
8874.8	W1C	-0.2577	0.503209
8870.95	W1C	-0.256703	0.504921
8867.09	W1C	-0.256754	0.504833
8863.23	W1C	-0.25686	0.504652
8859.38	W1C	-0.256892	0.504597
8855.52	W1C	-0.25662	0.505064
8851.66	W1C	-0.256039	0.506062
8847.81	W1C	-0.255992	0.506143
8843.95	W1C	-0.255077	0.507718
8840.09	W1C	-0.254522	0.508674
8836.23	W1C	-0.254132	0.509346
8832.38	W1C	-0.253973	0.509621
8828.52	W1C	-0.25384	0.509849
8824.66	W1C	-0.253815	0.509892
8820.81	W1C	-0.253669	0.510145
8816.95	W1C	-0.253284	0.510809
8813.09	W1C	-0.253924	0.509704
8809.24	W1C	-0.254148	0.509319
8805.38	W1C	-0.252834	0.511585
8801.52	W1C	-0.251689	0.513565
8797.67	W1C	-0.2513	0.514238
8793.81	W1C	-0.251321	0.514202
8789.95	W1C	-0.251387	0.514087
8786.09	W1C	-0.25101	0.51474
8782.24	W1C	-0.250406	0.515786
8778.38	W1C	-0.249882	0.516694
8774.52	W1C	-0.249557	0.517258
8770.67	W1C	-0.249653	0.517092
8766.81	W1C	-0.2496	0.517184
8762.95	W1C	-0.24914	0.517982
8759.1	W1C	-0.248432	0.519211
8755.24	W1C	-0.248519	0.519059
8751.38	W1C	-0.248026	0.519916
8747.53	W1C	-0.24726	0.521249
8743.67	W1C	-0.24721	0.521335
8739.81	W1C	-0.246958	0.521774
8735.95	W1C	-0.246325	0.522877
8732.1	W1C	-0.245966	0.523501
8728.24	W1C	-0.245793	0.523804
8724.38	W1C	-0.244474	0.526104
8720.53	W1C	-0.243621	0.527596
8716.67	W1C	-0.243576	0.527673
8712.81	W1C	-0.242933	0.528798
8708.96	W1C	-0.242435	0.529669
8705.1	W1C	-0.241658	0.531031
8701.24	W1C	-0.240498	0.533065
8697.38	W1C	-0.24035	0.533326
8693.53	W1C	-0.239947	0.534034
8689.67	W1C	-0.238757	0.536126
8685.81	W1C	-0.238011	0.537438
8681.96	W1C	-0.237057	0.539119
8678.1	W1C	-0.236526	0.540056
8674.24	W1C	-0.236201	0.540629
8670.39	W1C	-0.235557	0.541765
8666.53	W1C	-0.234342	0.543913
8662.67	W1C	-0.233506	0.545392
8658.82	W1C	-0.232659	0.546894
8654.96	W1C	-0.232005	0.548053
8651.1	W1C	-0.231633	0.548714
8647.25	W1C	-0.231191	0.549498
8643.39	W1C	-0.230237	0.551192
8639.53	W1C	-0.229561	0.552395
8635.67	W1C	-0.228628	0.554056
8631.82	W1C	-0.227907	0.555342
8627.96	W1C	-0.227203	0.556597
8624.1	W1C	-0.226684	0.557524
8620.25	W1C	-0.22583	0.559049
8616.39	W1C	-0.22518	0.560211
8612.53	W1C	-0.2244	0.561607
8608.68	W1C	-0.223928	0.562453
8604.82	W1C	-0.223624	0.562997
8600.96	W1C	-0.222891	0.56431
8597.1	W1C	-0.222512	0.56499
8593.25	W1C	-0.222072	0.565781
8589.39	W1C	-0.221233	0.567288
8585.53	W1C	-0.220794	0.568078
8581.68	W1C	-0.220035	0.569442
8577.82	W1C	-0.219842	0.56979
8573.96	W1C	-0.219385	0.570612
8570.11	W1C	-0.218591	0.572042
8566.25	W1C	-0.218479	0.572245
8562.39	W1C	-0.218503	0.572201
8558.54	W1C	-0.217909	0.573273
8554.68	W1C	-0.217088	0.574754
8550.82	W1C	-0.216862	0.575161
8546.96	W1C	-0.216716	0.575427
8543.11	W1C	-0.216342	0.576102
8539.25	W1C	-0.216236	0.576293
8535.39	W1C	-0.215935	0.576837
8531.54	W1C	-0.215497	0.577629
8527.68	W1C	-0.215227	0.578118
8523.82	W1C	-0.215065	0.57841
8519.97	W1C	-0.214837	0.578823
8516.11	W1C	-0.214259	0.57987
8512.25	W1C	-0.21389	0.580539
8508.4	W1C	-0.213789	0.580722
8504.54	W1C	-0.213446	0.581343
8500.68	W1C	-0.213199	0.581791
8496.82	W1C	-0.212865	0.582397
8492.97	W1C	-0.212335	0.583359
8489.11	W1C	-0.212014	0.583942
8485.25	W1C	-0.211818	0.584298
8481.4	W1C	-0.211381	0.585091
8477.54	W1C	-0.211163	0.585487
8473.68	W1C	-0.21086	0.586039
8469.83	W1C	-0.210341	0.586982
8465.97	W1C	-0.209449	0.588606
8462.11	W1C	-0.209266	0.588939
8458.25	W1C	-0.209459	0.588588
8454.4	W1C	-0.208981	0.589459
8450.54	W1C	-0.20864	0.590081
8446.68	W1C	-0.208413	0.590494
8442.83	W1C	-0.208067	0.591124
8438.97	W1C	-0.207785	0.591639
8435.11	W1C	-0.207397	0.592348
8431.26	W1C	-0.206969	0.593128
8427.4	W1C	-0.206691	0.593636
8423.54	W1C	-0.206793	0.593449
8419.69	W1C	-0.206571	0.593855
8415.83	W1C	-0.206349	0.594261
8411.97	W1C	-0.206025	0.594852
8408.12	W1C	-0.205943	0.595003
8404.26	W1C	-0.20557	0.595685
8400.4	W1C	-0.205098	0.596548
8396.54	W1C	-0.205175	0.596408
8392.69	W1C	-0.205242	0.596286
8388.83	W1C	-0.204684	0.597307
8384.97	W1C	-0.204598	0.597464
8381.12	W1C	-0.204949	0.59682
8377.26	W1C	-0.205006	0.596717
8373.4	W1C	-0.204686	0.597303
8369.55	W1C	-0.204336	0.597943
8365.69	W1C	-0.204037	0.598491
8361.83	W1C	-0.203922	0.598701
8357.97	W1C	-0.203621	0.599254
8354.12	W1C	-0.203378	0.599699
8350.26	W1C	-0.203438	0.599588
8346.4	W1C	-0.204069	0.598433
8342.55	W1C	-0.204118	0.598343
8338.69	W1C	-0.204048	0.598471
8334.83	W1C	-0.204038	0.598489
8330.98	W1C	-0.204027	0.598509
8327.12	W1C	-0.20385	0.598833
8323.26	W1C	-0.203842	0.598848
8319.41	W1C	-0.204107	0.598363
8315.55	W1C	-0.204557	0.597538
8311.69	W1C	-0.204942	0.596834
8307.83	W1C	-0.204897	0.596916
8303.98	W1C	-0.204652	0.597364
8300.12	W1C	-0.204774	0.597141
8296.26	W1C	-0.20503	0.596673
8292.41	W1C	-0.205384	0.596024
8288.55	W1C	-0.205882	0.595115
8284.69	W1C	-0.205525	0.595768
8280.84	W1C	-0.205336	0.596114
8276.98	W1C	-0.205732	0.595388
8273.12	W1C	-0.205742	0.595371
8269.27	W1C	-0.205653	0.595533
8265.41	W1C	-0.206063	0.594783
8261.55	W1C	-0.20661	0.593784
8257.69	W1C	-0.206608	0.593788
8253.84	W1C	-0.206872	0.593305
8249.98	W1C	-0.207069	0.592946
8246.12	W1C	-0.206824	0.593393
8242.27	W1C	-0.206784	0.593467
8238.41	W1C	-0.207265	0.592588
8234.55	W1C	-0.207794	0.591622
8230.7	W1C	-0.207944	0.591349
8226.84	W1C	-0.207665	0.591858
8222.98	W1C	-0.207396	0.59235
8219.13	W1C	-0.207184	0.592736
8215.27	W1C	-0.207497	0.592165
8211.41	W1C	-0.207983	0.591279
8207.55	W1C	-0.208065	0.591129
8203.7	W1C	-0.208146	0.590981
8199.84	W1C	-0.208277	0.590743
8195.98	W1C	-0.208353	0.590603
8192.13	W1C	-0.208726	0.589923
8188.27	W1C	-0.209141	0.589166
8184.41	W1C	-0.209261	0.588949
8180.56	W1C	-0.209208	0.589045
8176.7	W1C	-0.20953	0.588458
8172.84	W1C	-0.2101	0.587421
8168.98	W1C	-0.210461	0.586765
8165.13	W1C	-0.210333	0.586998
8161.27	W1C	-0.210409	0.586859
8157.41	W1C	-0.211018	0.585752
8153.56	W1C	-0.211127	0.585553
8149.7	W1C	-0.210836	0.586082
8145.84	W1C	-0.210834	0.586087
8141.99	W1C	-0.21143	0.585003
8138.13	W1C	-0.211919	0.584114
8134.27	W1C	-0.2119	0.584149
8130.42	W1C	-0.212118	0.583752
8126.56	W1C	-0.212234	0.583543
8122.7	W1C	-0.212471	0.583112
8118.84	W1C	-0.212668	0.582754
8114.99	W1C	-0.213007	0.58214
8111.13	W1C	-0.213492	0.58126
8107.27	W1C	-0.213777	0.580743
8103.42	W1C	-0.213774	0.580748
8099.56	W1C	-0.214219	0.579943
8095.7	W1C	-0.214302	0.579792
8091.85	W1C	-0.214607	0.57924
8087.99	W1C	-0.215041	0.578455
8084.13	W1C	-0.215539	0.577554
8080.28	W1C	-0.215865	0.576965
8076.42	W1C	-0.216197	0.576364
8072.56	W1C	-0.21643	0.575942
8068.7	W1C	-0.216504	0.57581
8064.85	W1C	-0.217235	0.574489
8060.99	W1C	-0.217683	0.573681
8057.13	W1C	-0.217918	0.573257
8053.28	W1C	-0.218525	0.572162
8049.42	W1C	-0.218629	0.571975
8045.56	W1C	-0.218999	0.571308
8041.71	W1C	-0.219774	0.569912
8037.85	W1C	-0.220193	0.569158
8033.99	W1C	-0.220269	0.56902
8030.14	W1C	-0.220677	0.568286
8026.28	W1C	-0.221151	0.567435
8022.42	W1C	-0.22128	0.567203
8018.56	W1C	-0.221206	0.567336
8014.71	W1C	-0.221347	0.567082
8010.85	W1C	-0.222246	0.565468
8006.99	W1C	-0.222761	0.564544
8003.14	W1C	-0.222834	0.564413
7999.28	W1C	-0.223141	0.563862
7995.42	W1C	-0.223663	0.562926
7991.57	W1C	-0.224112	0.562123
7987.71	W1C	-0.224202	0.561962
7983.85	W1C	-0.224221	0.561928
7980	W1C	-0.224751	0.560979
7976.14	W1C	-0.224931	0.560656
7972.28	W1C	-0.225083	0.560386
7968.42	W1C	-0.225005	0.560524
7964.57	W1C	-0.22525	0.560086
7960.71	W1C	-0.22579	0.559121
7956.85	W1C	-0.226066	0.558628
7953	W1C	-0.226239	0.558318
7949.14	W1C	-0.2266	0.557673
7945.28	W1C	-0.22656	0.557745
7941.43	W1C	-0.22686	0.557209
7937.57	W1C	-0.227675	0.555756
7933.71	W1C	-0.227878	0.555393
7929.85	W1C	-0.22773	0.555658
7926	W1C	-0.227731	0.555655
7922.14	W1C	-0.227905	0.555345
7918.28	W1C	-0.228004	0.555168
7914.43	W1C	-0.228315	0.554613
7910.57	W1C	-0.229006	0.553383
7906.71	W1C	-0.22907	0.55327
7902.86	W1C	-0.228778	0.55379
7899	W1C	-0.229062	0.553283
7895.14	W1C	-0.229309	0.552843
7891.29	W1C	-0.229512	0.552483
7887.43	W1C	-0.229707	0.552136
7883.57	W1C	-0.229911	0.551773
7879.71	W1C	-0.229726	0.552102
7875.86	W1C	-0.230171	0.551311
7872	W1C	-0.230538	0.550658
7868.14	W1C	-0.230324	0.551039
7864.29	W1C	-0.230122	0.551398
7860.43	W1C	-0.230836	0.550129
7856.57	W1C	-0.231284	0.549333
7852.72	W1C	-0.231444	0.549049
7848.86	W1C	-0.231554	0.548855
7845	W1C	-0.231831	0.548362
7841.15	W1C	-0.231679	0.548632
7837.29	W1C	-0.231944	0.548162
7833.43	W1C	-0.232489	0.547194
7829.57	W1C	-0.232559	0.547071
7825.72	W1C	-0.232768	0.5467
7821.86	W1C	-0.233352	0.545665
7818	W1C	-0.234155	0.544244
7814.15	W1C	-0.234524	0.543592
7810.29	W1C	-0.233993	0.544531
7806.43	W1C	-0.234199	0.544167
7802.58	W1C	-0.234743	0.543204
7798.72	W1C	-0.235152	0.542481
7794.86	W1C	-0.23539	0.542061
7791.01	W1C	-0.236076	0.54085
7787.15	W1C	-0.236562	0.539992
7783.29	W1C	-0.236458	0.540175
7779.43	W1C	-0.236481	0.540135
7775.58	W1C	-0.236951	0.539306
7771.72	W1C	-0.237113	0.53902
7767.86	W1C	-0.237383	0.538544
7764.01	W1C	-0.237702	0.537983
7760.15	W1C	-0.23792	0.537598
7756.29	W1C	-0.238337	0.536864
7752.44	W1C	-0.238776	0.536091
7748.58	W1C	-0.23866	0.536295
7744.72	W1C	-0.239002	0.535694
7740.87	W1C	-0.239375	0.535038
7737.01	W1C	-0.23975	0.53438
7733.15	W1C	-0.239838	0.534224
7729.29	W1C	-0.239689	0.534486
7725.44	W1C	-0.240199	0.53359
7721.58	W1C	-0.240671	0.532762
7717.72	W1C	-0.240888	0.532382
7713.87	W1C	-0.240878	0.5324
7710.01	W1C	-0.240868	0.532417
7706.15	W1C	-0.240853	0.532442
7702.3	W1C	-0.240776	0.532577
7698.44	W1C	-0.241193	0.531846
7694.58	W1C	-0.241709	0.530942
7690.73	W1C	-0.241875	0.53065
7686.87	W1C	-0.241628	0.531084
7683.01	W1C	-0.241486	0.531332
7679.15	W1C	-0.241569	0.531187
7675.3	W1C	-0.241507	0.531296
7671.44	W1C	-0.241403	0.531479
7667.58	W1C	-0.241645	0.531053
7663.73	W1C	-0.241397	0.531489
7659.87	W1C	-0.241278	0.531697
7656.01	W1C	-0.241443	0.531409
7652.16	W1C	-0.241408	0.53147
7648.3	W1C	-0.241261	0.531727
7644.44	W1C	-0.241184	0.531862
7640.58	W1C	-0.240909	0.532344
7636.73	W1C	-0.240672	0.532761
7632.87	W1C	-0.240429	0.533187
7629.01	W1C	-0.240328	0.533364
7625.16	W1C	-0.240159	0.53366
7621.3	W1C	-0.239794	0.534302
7617.44	W1C	-0.239413	0.534972
7613.59	W1C	-0.239548	0.534734
7609.73	W1C	-0.23921	0.535329
7605.87	W1C	-0.238922	0.535834
7602.02	W1C	-0.238327	0.536882
7598.16	W1C	-0.238077	0.537322
7594.3	W1C	-0.237452	0.538422
7590.44	W1C	-0.236846	0.539491
7586.59	W1C	-0.236183	0.540661
7582.73	W1C	-0.235579	0.541728
7578.87	W1C	-0.23505	0.542661
7575.02	W1C	-0.234901	0.542925
7571.16	W1C	-0.234099	0.544343
7567.3	W1C	-0.233214	0.545911
7563.45	W1C	-0.232592	0.547012
7559.59	W1C	-0.232126	0.547839
7555.73	W1C	-0.23145	0.549038
7551.88	W1C	-0.230556	0.550627
7548.02	W1C	-0.229648	0.55224
7544.16	W1C	-0.22895	0.553483
7540.3	W1C	-0.228001	0.555173
7536.45	W1C	-0.22713	0.556727
7532.59	W1C	-0.226137	0.558501
7528.73	W1C	-0.22509	0.560371
7524.88	W1C	-0.223963	0.56239
7521.02	W1C	-0.223216	0.563728
7517.16	W1C	-0.221915	0.566062
7513.31	W1C	-0.220406	0.568775
7509.45	W1C	-0.219234	0.570884
7505.59	W1C	-0.218097	0.572933
7501.74	W1C	-0.216642	0.57556
7497.88	W1C	-0.215086	0.578373
7494.02	W1C	-0.213993	0.580352
7490.16	W1C	-0.21292	0.582297
7486.31	W1C	-0.211839	0.58426
7482.45	W1C	-0.210455	0.586775
7478.59	W1C	-0.20884	0.589716
7474.74	W1C	-0.207335	0.59246
7470.88	W1C	-0.205679	0.595485
7467.02	W1C	-0.204307	0.597996
7463.17	W1C	-0.203003	0.600386
7459.31	W1C	-0.201873	0.602459
7455.45	W1C	-0.200311	0.605329
7451.6	W1C	-0.198671	0.608348
7447.74	W1C	-0.197193	0.611072
7443.88	W1C	-0.195953	0.613361
7440.02	W1C	-0.194323	0.616375
7436.17	W1C	-0.192467	0.619812
7432.31	W1C	-0.190888	0.622742
7428.45	W1C	-0.189304	0.625685
7424.6	W1C	-0.188011	0.62809
7420.74	W1C	-0.186229	0.631411
7416.88	W1C	-0.184601	0.63445
7413.03	W1C	-0.183616	0.636292
7409.17	W1C	-0.181445	0.640354
7405.31	W1C	-0.179902	0.643247
7401.46	W1C	-0.179209	0.644549
7397.6	W1C	-0.177476	0.647805
7393.74	W1C	-0.176098	0.650398
7389.88	W1C	-0.175384	0.651743
7386.03	W1C	-0.173584	0.655137
7382.17	W1C	-0.171406	0.659251
7378.31	W1C	-0.171115	0.659801
7374.46	W1C	-0.170528	0.660912
7370.6	W1C	-0.168308	0.665118
7366.74	W1C	-0.166648	0.668267
7362.89	W1C	-0.166387	0.668763
7359.03	W1C	-0.164332	0.672668
7355.17	W1C	-0.16357	0.674118
7351.31	W1C	-0.162209	0.676711
7347.46	W1C	-0.160378	0.680203
7343.6	W1C	-0.16086	0.679282
7339.74	W1C	-0.161172	0.678689
7335.89	W1C	-0.158524	0.683744
7332.03	W1C	-0.154641	0.691178
7328.17	W1C	-0.154989	0.690511
7324.32	W1C	-0.156147	0.688292
7320.46	W1C	-0.153574	0.693225
7316.6	W1C	-0.150727	0.698695
7312.75	W1C	-0.150412	0.699301
7308.89	W1C	-0.150128	0.699847
7305.03	W1C	-0.149375	0.701297
7301.17	W1C	-0.147215	0.70546
7297.32	W1C	-0.146705	0.706444
7293.46	W1C	-0.146798	0.706265
7289.6	W1C	-0.146311	0.707203
7285.75	W1C	-0.144559	0.710587
7281.89	W1C	-0.143221	0.713173
7278.03	W1C	-0.142215	0.715121
7274.18	W1C	-0.141904	0.715723
7270.32	W1C	-0.141019	0.717437
7266.46	W1C	-0.140114	0.71919
7262.61	W1C	-0.139826	0.719749
7258.75	W1C	-0.138591	0.722145
7254.89	W1C	-0.137224	0.724798
7251.03	W1C	-0.137795	0.723691
7247.18	W1C	-0.134998	0.729126
7243.32	W1C	-0.135438	0.728271
7239.46	W1C	-0.135975	0.727226
7235.61	W1C	-0.131465	0.736009
7231.75	W1C	-0.13191	0.735141
7227.89	W1C	-0.131901	0.735159
7224.04	W1C	-0.128401	0.741991
7220.18	W1C	-0.126337	0.746028
7216.32	W1C	-0.124392	0.749836
7212.47	W1C	-0.121543	0.755423
7208.61	W1C	-0.118346	0.761703
7204.75	W1C	-0.117629	0.763113
7200.89	W1C	-0.116479	0.765378
7197.04	W1C	-0.112433	0.773352
7193.18	W1C	-0.109596	0.778955
7189.32	W1C	-0.106833	0.784421
7185.47	W1C	-0.103975	0.790082
7181.61	W1C	-0.10271	0.792591
7177.75	W1C	-0.0999296	0.798111
7173.9	W1C	-0.0947314	0.808452
7170.04	W1C	-0.0914845	0.814924
7166.18	W1C	-0.0897422	0.818401
7162.33	W1C	-0.086503	0.824873
7158.47	W1C	-0.0832822	0.831317
7154.61	W1C	-0.0786427	0.840614
7150.75	W1C	-0.0738719	0.850192
7146.9	W1C	-0.0705076	0.856957
7143.04	W1C	-0.0679218	0.862162
7139.18	W1C	-0.0651661	0.867714
7135.33	W1C	-0.0616256	0.874854
7131.47	W1C	-0.0570915	0.88401
7127.61	W1C	-0.0527049	0.892879
7123.76	W1C	-0.0483167	0.901761
7119.9	W1C	-0.0445949	0.909302
7116.04	W1C	-0.0423505	0.913853
7112.19	W1C	-0.0380834	0.922511
7108.33	W1C	-0.0339505	0.930903
7104.47	W1C	-0.0310257	0.936846
7100.61	W1C	-0.0263726	0.946305
7096.76	W1C	-0.0219348	0.955333
7092.9	W1C	-0.0189577	0.961391
7089.04	W1C	-0.015565	0.968298
7085.19	W1C	-0.0118526	0.975857
7081.33	W1C	-0.00769397	0.984327
7077.47	W1C	-0.00419827	0.991447
7073.62	W1C	-0.000356059	0.999275
7069.76	W1C	0.00274382	0.99441
7065.9	W1C	0.0053871	0.989026
7062.04	W1C	0.00890572	0.981859
7058.19	W1C	0.0121947	0.97516
7054.33	W1C	0.015274	0.96889
7050.47	W1C	0.018373	0.962581
7046.62	W1C	0.0216688	0.955874
7042.76	W1C	0.0238992	0.951336
7038.9	W1C	0.0265456	0.945954
7035.05	W1C	0.0290607	0.94084
7031.19	W1C	0.0318514	0.935168
7027.33	W1C	0.0345247	0.929737
7023.48	W1C	0.0367927	0.925131
7019.62	W1C	0.0386498	0.921361
7015.76	W1C	0.0407775	0.917044
7011.9	W1C	0.0426882	0.913168
7008.05	W1C	0.0449126	0.908658
7004.19	W1C	0.04653	0.905381
7000.33	W1C	0.0485097	0.90137
6996.48	W1C	0.0502053	0.897937
6992.62	W1C	0.0513962	0.895527
6988.76	W1C	0.0530005	0.892281
6984.91	W1C	0.0543999	0.88945
6981.05	W1C	0.0555925	0.887039
6977.19	W1C	0.057118	0.883956
6973.34	W1C	0.0580578	0.882057
6969.48	W1C	0.0590762	0.88
6965.62	W1C	0.0604345	0.877258
6961.76	W1C	0.061575	0.874956
6957.91	W1C	0.0624872	0.873116
6954.05	W1C	0.0626925	0.872701
6950.19	W1C	0.0638132	0.870441
6946.34	W1C	0.0647116	0.86863
6942.48	W1C	0.0653573	0.867328
6938.62	W1C	0.0660389	0.865955
6934.77	W1C	0.066884	0.864252
6930.91	W1C	0.0674661	0.863079
6927.05	W1C	0.0678547	0.862297
6923.2	W1C	0.0686009	0.860794
6919.34	W1C	0.0688442	0.860305
6915.48	W1C	0.0691419	0.859705
6911.62	W1C	0.0698257	0.858329
6907.77	W1C	0.0705145	0.856943
6903.91	W1C	0.070996	0.855974
6900.05	W1C	0.0712547	0.855454
6896.2	W1C	0.0712969	0.855369
6892.34	W1C	0.0713743	0.855213
6888.48	W1C	0.0717761	0.854405
6884.63	W1C	0.0720277	0.853899
6880.77	W1C	0.0724817	0.852987
6876.91	W1C	0.0729152	0.852115
6873.06	W1C	0.0729593	0.852026
6869.2	W1C	0.0731459	0.851651
6865.34	W1C	0.0736661	0.850606
6861.48	W1C	0.0739011	0.850133
6857.63	W1C	0.0740022	0.84993
6853.77	W1C	0.0742892	0.849354
6849.91	W1C	0.0744709	0.848988
6846.06	W1C	0.0745985	0.848732
6842.2	W1C	0.0749717	0.847983
6838.34	W1C	0.0751539	0.847617
6834.49	W1C	0.0753218	0.847279
6830.63	W1C	0.0757188	0.846482
6826.77	W1C	0.0760543	0.845808
6822.92	W1C	0.0762545	0.845406
6819.06	W1C	0.0766729	0.844566
6815.2	W1C	0.0768518	0.844207
6811.34	W1C	0.0771395	0.84363
6807.49	W1C	0.0770688	0.843772
6803.63	W1C	0.0768888	0.844133
6799.77	W1C	0.0767874	0.844337
6795.92	W1C	0.0769933	0.843923
6792.06	W1C	0.0772247	0.843459
6788.2	W1C	0.0771419	0.843625
6784.35	W1C	0.0770685	0.843772
6780.49	W1C	0.0768295	0.844252
6776.63	W1C	0.0764465	0.845021
6772.77	W1C	0.0759423	0.846033
6768.92	W1C	0.0757661	0.846387
6765.06	W1C	0.0756974	0.846525
6761.2	W1C	0.0754529	0.847016
6757.35	W1C	0.0750117	0.847902
6753.49	W1C	0.0750966	0.847732
6749.63	W1C	0.0746234	0.848682
6745.78	W1C	0.0742308	0.849471
6741.92	W1C	0.0742189	0.849495
6738.06	W1C	0.0738723	0.850191
6734.21	W1C	0.0735834	0.850772
6730.35	W1C	0.0731367	0.85167
6726.49	W1C	0.072834	0.852278
6722.63	W1C	0.0723978	0.853155
6718.78	W1C	0.0719144	0.854127
6714.92	W1C	0.0716021	0.854755
6711.06	W1C	0.0713959	0.85517
6707.21	W1C	0.0708183	0.856332
6703.35	W1C	0.0702026	0.85757
6699.49	W1C	0.0697688	0.858443
6695.64	W1C	0.0696594	0.858664
6691.78	W1C	0.0691892	0.85961
6687.92	W1C	0.0686183	0.860759
6684.07	W1C	0.0682303	0.861541
6680.21	W1C	0.0677564	0.862495
6676.35	W1C	0.0671115	0.863794
6672.49	W1C	0.066626	0.864772
6668.64	W1C	0.0660449	0.865943
6664.78	W1C	0.0654811	0.867079
6660.92	W1C	0.0649503	0.868149
6657.07	W1C	0.0642952	0.869469
6653.21	W1C	0.0635786	0.870914
6649.35	W1C	0.0631412	0.871796
6645.5	W1C	0.0625487	0.872991
6641.64	W1C	0.0619961	0.874107
6637.78	W1C	0.0612977	0.875516
6633.93	W1C	0.0606074	0.876909
6630.07	W1C	0.0598646	0.878408
6626.21	W1C	0.0594783	0.879188
6622.35	W1C	0.0591543	0.879843
6618.5	W1C	0.0587216	0.880717
6614.64	W1C	0.0579133	0.882349
6610.78	W1C	0.0572362	0.883717
6606.93	W1C	0.0567741	0.884651
6603.07	W1C	0.0562357	0.885739
6599.21	W1C	0.0557422	0.886736
6595.36	W1C	0.0552479	0.887736
6591.5	W1C	0.0544282	0.889393
6587.64	W1C	0.0535323	0.891205
6583.79	W1C	0.0531995	0.891878
6579.93	W1C	0.0528433	0.892599
6576.07	W1C	0.0524332	0.893428
6572.21	W1C	0.0517941	0.894722
6568.36	W1C	0.0512751	0.895772
6564.5	W1C	0.0509042	0.896522
6560.64	W1C	0.0502707	0.897805
6556.79	W1C	0.0495481	0.899268
6552.93	W1C	0.0493003	0.89977
6549.07	W1C	0.0489559	0.900467
6545.22	W1C	0.0485453	0.901298
6541.36	W1C	0.0484421	0.901507
6537.5	W1C	0.0480189	0.902364
6533.65	W1C	0.0474616	0.903493
6529.79	W1C	0.0467626	0.904909
6525.93	W1C	0.0463899	0.905665
6522.07	W1C	0.0462612	0.905925
6518.22	W1C	0.0459527	0.906551
6514.36	W1C	0.0459183	0.90662
6510.5	W1C	0.0458301	0.906799
6506.65	W1C	0.0454348	0.9076
6502.79	W1C	0.0453623	0.907747
6498.93	W1C	0.0452057	0.908064
6495.08	W1C	0.044654	0.909183
6491.22	W1C	0.0442653	0.909971
6487.36	W1C	0.0441135	0.910278
6483.5	W1C	0.0440564	0.910394
6479.65	W1C	0.0439083	0.910694
6475.79	W1C	0.0436554	0.911207
6471.93	W1C	0.0437672	0.91098
6468.08	W1C	0.0436358	0.911247
6464.22	W1C	0.0433712	0.911783
6460.36	W1C	0.0432527	0.912024
6456.51	W1C	0.0434469	0.91163
6452.65	W1C	0.0432663	0.911996
6448.79	W1C	0.043197	0.912137
6444.94	W1C	0.0430524	0.91243
6441.08	W1C	0.0429819	0.912573
6437.22	W1C	0.0426219	0.913303
6433.36	W1C	0.0425671	0.913414
6429.51	W1C	0.0424451	0.913661
6425.65	W1C	0.0421563	0.914247
6421.79	W1C	0.0422065	0.914145
6417.94	W1C	0.0423487	0.913857
6414.08	W1C	0.0421196	0.914321
6410.22	W1C	0.0419194	0.914727
6406.37	W1C	0.0416964	0.91518
6402.51	W1C	0.0415009	0.915576
6398.65	W1C	0.0411205	0.916348
6394.8	W1C	0.0409886	0.916615
6390.94	W1C	0.0409412	0.916712
6387.08	W1C	0.0407098	0.917181
6383.22	W1C	0.0406432	0.917316
6379.37	W1C	0.0407309	0.917138
6375.51	W1C	0.0405247	0.917557
6371.65	W1C	0.0403974	0.917815
6367.8	W1C	0.040439	0.917731
6363.94	W1C	0.0403448	0.917922
6360.08	W1C	0.0399502	0.918722
6356.23	W1C	0.0397578	0.919113
6352.37	W1C	0.0395196	0.919596
6348.51	W1C	0.0392548	0.920133
6344.66	W1C	0.0390085	0.920633
6340.8	W1C	0.0390608	0.920527
6336.94	W1C	0.0390242	0.920601
6333.08	W1C	0.0388089	0.921038
6329.23	W1C	0.0387626	0.921132
6325.37	W1C	0.0387502	0.921158
6321.51	W1C	0.0384783	0.921709
6317.66	W1C	0.0381772	0.92232
6313.8	W1C	0.037796	0.923094
6309.94	W1C	0.0374495	0.923798
6306.09	W1C	0.0372541	0.924194
6302.23	W1C	0.0367695	0.925178
6298.37	W1C	0.0363253	0.92608
6294.52	W1C	0.0361186	0.9265
6290.66	W1C	0.0358401	0.927065
6286.8	W1C	0.0353842	0.927991
6282.94	W1C	0.0348645	0.929046
6279.09	W1C	0.0343579	0.930075
6275.23	W1C	0.0337429	0.931325
6271.37	W1C	0.0332875	0.93225
6267.52	W1C	0.0329345	0.932967
6263.66	W1C	0.03219	0.93448
6259.8	W1C	0.0316338	0.93561
6255.95	W1C	0.0313563	0.936174
6252.09	W1C	0.0306456	0.937618
6248.23	W1C	0.029848	0.939239
6244.38	W1C	0.0293515	0.940248
6240.52	W1C	0.0285778	0.941821
6236.66	W1C	0.0277167	0.943572
6232.8	W1C	0.0272306	0.94456
6228.95	W1C	0.0266856	0.945669
6225.09	W1C	0.0264167	0.946216
6221.23	W1C	0.0257467	0.947578
6217.38	W1C	0.0249024	0.949296
6213.52	W1C	0.0242085	0.950707
6209.66	W1C	0.0235193	0.952109
6205.81	W1C	0.0227748	0.953624
6201.95	W1C	0.0221211	0.954954
6198.09	W1C	0.021386	0.956449
6194.23	W1C	0.0207689	0.957705
6190.38	W1C	0.0199869	0.959297
6186.52	W1C	0.0193236	0.960647
6182.66	W1C	0.0187248	0.961865
6178.81	W1C	0.0181	0.963137
6174.95	W1C	0.0174195	0.964522
6171.09	W1C	0.0169213	0.965537
6167.24	W1C	0.0163123	0.966776
6163.38	W1C	0.0156966	0.96803
6159.52	W1C	0.0149064	0.969639
6155.67	W1C	0.0142488	0.970977
6151.81	W1C	0.0138148	0.971861
6147.95	W1C	0.0132721	0.972966
6144.09	W1C	0.0125042	0.97453
6140.24	W1C	0.0120046	0.975547
6136.38	W1C	0.0113394	0.976902
6132.52	W1C	0.010786	0.978029
6128.67	W1C	0.0101963	0.97923
6124.81	W1C	0.0096704	0.980301
6120.95	W1C	0.00909414	0.981475
6117.1	W1C	0.00871632	0.982244
6113.24	W1C	0.00840141	0.982886
6109.38	W1C	0.00807098	0.983559
6105.53	W1C	0.00748014	0.984762
6101.67	W1C	0.00709355	0.98555
6097.81	W1C	0.00666753	0.986418
6093.95	W1C	0.0062748	0.987218
6090.1	W1C	0.00586513	0.988052
6086.24	W1C	0.0051805	0.989447
6082.38	W1C	0.00449824	0.990836
6078.53	W1C	0.00400349	0.991844
6074.67	W1C	0.0037204	0.992421
6070.81	W1C	0.00348808	0.992894
6066.96	W1C	0.00332704	0.993222
6063.1	W1C	0.00294972	0.993991
6059.24	W1C	0.00254847	0.994808
6055.39	W1C	0.00256326	0.994778
6051.53	W1C	0.00253679	0.994832
6047.67	W1C	0.00238372	0.995144
6043.81	W1C	0.00243919	0.995031
6039.96	W1C	0.00238986	0.995131
6036.1	W1C	0.00213599	0.995649
6032.24	W1C	0.00222952	0.995458
6028.39	W1C	0.00227367	0.995368
6024.53	W1C	0.00233325	0.995247
6020.67	W1C	0.00231399	0.995286
6016.82	W1C	0.00221405	0.99549
6012.96	W1C	0.00219341	0.995532
6009.1	W1C	0.00207101	0.995781
6005.25	W1C	0.00198987	0.995946
6001.39	W1C	0.00212722	0.995666
5997.53	W1C	0.00193648	0.996055
5993.67	W1C	0.00180309	0.996327
5989.82	W1C	0.0017228	0.99649
5985.96	W1C	0.00146653	0.997012
5982.1	W1C	0.00100937	0.997944
5978.25	W1C	0.00080311	0.998364
5974.39	W1C	0.000636259	0.998704
5970.53	W1C	0.000609931	0.998757
5966.68	W1C	0.00051863	0.998943
5962.82	W1C	0.000204692	0.999583
5958.96	W1C	-0.000162125	0.99967
5955.1	W1C	-0.000222178	0.999547
5951.25	W1C	-0.000271145	0.999448
5947.39	W1C	-0.000548308	0.998883
5943.53	W1C	-0.000785334	0.9984
5939.68	W1C	-0.000919644	0.998127
5935.82	W1C	-0.001014	0.997934
5931.96	W1C	-0.00111028	0.997738
5928.11	W1C	-0.00127849	0.997395
5924.25	W1C	-0.00159266	0.996755
5920.39	W1C	-0.00231451	0.995285
5916.54	W1C	-0.00326465	0.993349
5912.68	W1C	-0.00370011	0.992462
5908.82	W1C	-0.00384915	0.992159
5904.96	W1C	-0.00409486	0.991658
5901.11	W1C	-0.00395065	0.991952
5897.25	W1C	-0.00354388	0.992781
5893.39	W1C	-0.00346626	0.992939
5889.54	W1C	-0.00341221	0.993049
5885.68	W1C	-0.00330141	0.993274
5881.82	W1C	-0.00338467	0.993105
5877.97	W1C	-0.00347055	0.99293
5874.11	W1C	-0.00346079	0.99295
5870.25	W1C	-0.00329821	0.993281
5866.4	W1C	-0.002991	0.993907
5862.54	W1C	-0.00279269	0.994311
5858.68	W1C	-0.00263637	0.994629
5854.82	W1C	-0.00257899	0.994746
5850.97	W1C	-0.00272613	0.994446
5847.11	W1C	-0.00273575	0.994427
5843.25	W1C	-0.00286931	0.994155
5839.4	W1C	-0.0027785	0.99434
5835.54	W1C	-0.00294268	0.994005
5831.68	W1C	-0.00314685	0.993589
5827.83	W1C	-0.00343022	0.993012
5823.97	W1C	-0.00364174	0.992581
5820.11	W1C	-0.00357912	0.992709
5816.26	W1C	-0.00371488	0.992432
5812.4	W1C	-0.00379098	0.992277
5808.54	W1C	-0.00384382	0.99217
5804.68	W1C	-0.00404553	0.991759
5800.83	W1C	-0.00411143	0.991624
5796.97	W1C	-0.00394069	0.991972
5793.11	W1C	-0.00365172	0.992561
5789.26	W1C	-0.00357956	0.992708
5785.4	W1C	-0.00317418	0.993534
5781.54	W1C	-0.00246836	0.994972
5777.69	W1C	-0.00177667	0.996381
5773.83	W1C	-0.00130792	0.997336
5769.97	W1C	-0.000611272	0.998755
5766.12	W1C	0.000128608	0.999738
5762.26	W1C	0.000957321	0.99805
5758.4	W1C	0.00169189	0.996553
5754.54	W1C	0.0022174	0.995483
5750.69	W1C	0.00264233	0.994617
5746.83	W1C	0.00310931	0.993666
5742.97	W1C	0.00369906	0.992464
5739.12	W1C	0.0043544	0.991129
5735.26	W1C	0.00491826	0.989981
5731.4	W1C	0.00519373	0.98942
5727.55	W1C	0.00555513	0.988683
5723.69	W1C	0.00592171	0.987937
5719.83	W1C	0.0060377	0.9877
5715.98	W1C	0.00633093	0.987103
5712.12	W1C	0.006588	0.98658
5708.26	W1C	0.00686858	0.986008
5704.4	W1C	0.00709771	0.985541
5700.55	W1C	0.00720621	0.98532
5696.69	W1C	0.00731936	0.98509
5692.83	W1C	0.00746258	0.984798
5688.98	W1C	0.00771024	0.984294
5685.12	W1C	0.0081406	0.983417
5681.26	W1C	0.00843885	0.98281
5677.41	W1C	0.00877164	0.982132
5673.55	W1C	0.00924665	0.981164
5669.69	W1C	0.0100703	0.979487
5665.83	W1C	0.010801	0.977998
5661.98	W1C	0.0115213	0.976532
5658.12	W1C	0.0124356	0.97467
5654.26	W1C	0.0135972	0.972304
5650.41	W1C	0.0140478	0.971387
5646.55	W1C	0.0146414	0.970178
5642.69	W1C	0.0152169	0.969006
5638.84	W1C	0.0156283	0.968169
5634.98	W1C	0.0158981	0.96762
5631.12	W1C	0.0160312	0.967348
5627.27	W1C	0.0158259	0.967767
5623.41	W1C	0.015956	0.967502
5619.55	W1C	0.0159668	0.96748
5615.69	W1C	0.0159314	0.967552
5611.84	W1C	0.0158489	0.96772
5607.98	W1C	0.015859	0.967699
5604.12	W1C	0.0157173	0.967988
5600.27	W1C	0.0156894	0.968044
5596.41	W1C	0.0154336	0.968565
5592.55	W1C	0.0151848	0.969072
5588.7	W1C	0.0146446	0.970172
5584.84	W1C	0.0142416	0.970992
5580.98	W1C	0.0139646	0.971556
5577.13	W1C	0.013423	0.972659
5573.27	W1C	0.0129028	0.973718
5569.41	W1C	0.0124566	0.974627
5565.55	W1C	0.0119621	0.975634
5561.7	W1C	0.0115521	0.976469
5557.84	W1C	0.0109023	0.977792
5553.98	W1C	0.0103909	0.978834
5550.13	W1C	0.009983	0.979664
5546.27	W1C	0.00927657	0.981103
5542.41	W1C	0.00862122	0.982438
5538.56	W1C	0.0082758	0.983142
5534.7	W1C	0.00739147	0.984943
5530.84	W1C	0.0067255	0.986299
5526.99	W1C	0.00623698	0.987295
5523.13	W1C	0.00587642	0.988029
5519.27	W1C	0.0054006	0.988998
5515.41	W1C	0.00450293	0.990827
5511.56	W1C	0.00394994	0.991953
5507.7	W1C	0.00352376	0.992822
5503.84	W1C	0.00299614	0.993896
5499.99	W1C	0.00277106	0.994355
5496.13	W1C	0.00198107	0.995964
5492.27	W1C	0.00105088	0.997859
5488.42	W1C	-4.81767e-06	0.99999
5484.56	W1C	-0.00024053	0.99951
5480.7	W1C	-0.000146323	0.999702
5476.85	W1C	-0.00066752	0.99864
5472.99	W1C	-0.00236397	0.995184
5469.13	W1C	-0.00236846	0.995175
5465.27	W1C	-0.00339706	0.99308
5461.42	W1C	-0.00365874	0.992547
5457.56	W1C	-0.00476442	0.990294
5453.7	W1C	-0.00429374	0.991253
5449.85	W1C	-0.00515795	0.989493
5445.99	W1C	-0.00716818	0.985398
5442.13	W1C	-0.00815663	0.983384
5438.28	W1C	-0.00803007	0.983642
5434.42	W1C	-0.00864626	0.982387
5430.56	W1C	-0.00943721	0.980776
5426.71	W1C	-0.00987587	0.979883
5422.85	W1C	-0.00801739	0.983668
5418.99	W1C	-0.00718033	0.985373
5415.13	W1C	-0.00858888	0.982504
5411.28	W1C	-0.0113691	0.976842
5407.42	W1C	-0.009946	0.97974
5403.56	W1C	-0.0076505	0.984415
5399.71	W1C	-0.00724113	0.985249
5395.85	W1C	-0.00787248	0.983963
5391.99	W1C	-0.00774038	0.984232
5388.14	W1C	-0.00601924	0.987738
5384.28	W1C	-0.00607605	0.987622
5380.42	W1C	-0.00442397	0.990988
5376.56	W1C	-0.00442365	0.990988
5372.71	W1C	-0.00266628	0.994568
5368.85	W1C	0.000344049	0.999299
5364.99	W1C	0.00242344	0.995063
5361.14	W1C	0.0044155	0.991005
5357.28	W1C	0.00635489	0.987054
5353.42	W1C	0.00745638	0.984811
5349.57	W1C	0.00957529	0.980495
5345.71	W1C	0.011951	0.975657
5341.85	W1C	0.0144071	0.970655
5338	W1C	0.0176264	0.964101
5334.14	W1C	0.0224965	0.95419
5330.28	W1C	0.028175	0.94264
5326.42	W1C	0.0319629	0.934941
5322.57	W1C	0.0390758	0.920497
5318.71	W1C	0.0451026	0.908273
5314.85	W1C	0.0517548	0.894801
5311	W1C	0.0579735	0.882228
5307.14	W1C	0.0638847	0.870297
5303.28	W1C	0.0721584	0.853636
5299.43	W1C	0.0809309	0.836026
5295.57	W1C	0.0893453	0.819194
5291.71	W1C	0.0977218	0.8025
5287.86	W1C	0.105824	0.78642
5284	W1C	0.11674	0.764865
5280.14	W1C	0.127076	0.744582
5276.28	W1C	0.138663	0.722005
5272.43	W1C	0.14967	0.700729
5268.57	W1C	0.159544	0.681794
5264.71	W1C	0.16941	0.663028
5260.86	W1C	0.181139	0.640929
5257	W1C	0.192425	0.61989
5253.14	W1C	0.202993	0.600404
5249.29	W1C	0.212035	0.583904
5245.43	W1C	0.221292	0.567182
5241.57	W1C	0.231879	0.548277
5237.72	W1C	0.241229	0.531784
5233.86	W1C	0.24931	0.517686
5230	W1C	0.256458	0.505342
5226.14	W1C	0.263122	0.493942
5222.29	W1C	0.270211	0.481933
5218.43	W1C	0.276918	0.470684
5214.57	W1C	0.282326	0.461697
5210.72	W1C	0.287098	0.453827
5206.86	W1C	0.291389	0.446801
5203	W1C	0.297088	0.437542
5199.15	W1C	0.301624	0.430235
5195.29	W1C	0.306141	0.423013
5191.43	W1C	0.310396	0.416259
5187.58	W1C	0.31488	0.409196
5183.72	W1C	0.319769	0.401558
5179.86	W1C	0.323916	0.395131
5176	W1C	0.328116	0.38867
5172.15	W1C	0.333276	0.3808
5168.29	W1C	0.338348	0.373139
5164.43	W1C	0.343541	0.365371
5160.58	W1C	0.348281	0.35835
5156.72	W1C	0.35394	0.350053
5152.86	W1C	0.359713	0.341686
5149.01	W1C	0.365225	0.33379
5145.15	W1C	0.370808	0.325885
5141.29	W1C	0.376144	0.318418
5137.44	W1C	0.380565	0.312297
5133.58	W1C	0.384577	0.306795
5129.72	W1C	0.387611	0.302666
5125.86	W1C	0.389914	0.299551
5122.01	W1C	0.391613	0.297265
5118.15	W1C	0.39298	0.295431
5114.29	W1C	0.393733	0.294423
5110.44	W1C	0.394558	0.293322
5106.58	W1C	0.395512	0.292049
5102.72	W1C	0.396577	0.290633
5098.87	W1C	0.397646	0.289215
5095.01	W1C	0.399121	0.287264
5091.15	W1C	0.400533	0.285404
5087.29	W1C	0.402255	0.283143
5083.44	W1C	0.403378	0.281673
5079.58	W1C	0.404719	0.279923
5075.72	W1C	0.405855	0.278446
5071.87	W1C	0.407155	0.276759
5068.01	W1C	0.407658	0.276108
5064.15	W1C	0.408148	0.275475
5060.3	W1C	0.408392	0.27516
5056.44	W1C	0.40831	0.275266
5052.58	W1C	0.407653	0.276115
5048.73	W1C	0.407106	0.276823
5044.87	W1C	0.406154	0.278058
5041.01	W1C	0.404927	0.279652
5037.15	W1C	0.402958	0.282221
5033.3	W1C	0.400535	0.285401
5029.44	W1C	0.397278	0.289703
5025.58	W1C	0.394212	0.293783
5021.73	W1C	0.390571	0.298667
5017.87	W1C	0.386808	0.303756
5014.01	W1C	0.382865	0.309137
5010.16	W1C	0.378757	0.314794
5006.3	W1C	0.374063	0.32132
5002.44	W1C	0.369496	0.327734
4998.59	W1C	0.364459	0.334882
4994.73	W1C	0.359718	0.341679
4990.87	W1C	0.354925	0.348618
4987.01	W1C	0.350442	0.35517
4983.16	W1C	0.345498	0.362465
4979.3	W1C	0.33993	0.370765
4975.44	W1C	0.334583	0.37882
4971.59	W1C	0.32963	0.386353
4967.73	W1C	0.324135	0.394792
4963.87	W1C	0.319073	0.402642
4960.02	W1C	0.313571	0.411252
4956.16	W1C	0.308482	0.419292
4952.3	W1C	0.303472	0.427274
4948.45	W1C	0.298542	0.435195
4944.59	W1C	0.293693	0.443048
4940.73	W1C	0.289335	0.450158
4936.87	W1C	0.284843	0.457538
4933.02	W1C	0.28112	0.463694
4929.16	W1C	0.277334	0.469991
4925.3	W1C	0.273726	0.476024
4921.45	W1C	0.27063	0.481227
4917.59	W1C	0.267812	0.485984
4913.73	W1C	0.264957	0.490823
4909.88	W1C	0.262692	0.494675
4906.02	W1C	0.260524	0.498374
4902.16	W1C	0.259006	0.500972
4898.31	W1C	0.257555	0.503458
4894.45	W1C	0.255968	0.506185
4890.59	W1C	0.254401	0.508883
4886.73	W1C	0.253269	0.510834
4882.88	W1C	0.252245	0.512604
4879.02	W1C	0.251557	0.513794
4875.16	W1C	0.250941	0.514858
4871.31	W1C	0.250762	0.51517
4867.45	W1C	0.250292	0.515984
4863.59	W1C	0.250111	0.516297
4859.74	W1C	0.250485	0.515649
4855.88	W1C	0.25112	0.51455
4852.02	W1C	0.251313	0.514215
4848.17	W1C	0.251794	0.513384
4844.31	W1C	0.252351	0.51242
4840.45	W1C	0.253381	0.510641
4836.59	W1C	0.253992	0.509588
4832.74	W1C	0.254978	0.507889
4828.88	W1C	0.256182	0.505816
4825.02	W1C	0.257435	0.503665
4821.17	W1C	0.257984	0.502722
4817.31	W1C	0.258601	0.501665
4813.45	W1C	0.259279	0.500503
4809.6	W1C	0.260189	0.498947
4805.74	W1C	0.260759	0.497972
4801.88	W1C	0.261196	0.497226
4798.02	W1C	0.261603	0.496531
4794.17	W1C	0.26184	0.496128
4790.31	W1C	0.262161	0.495579
4786.45	W1C	0.262491	0.495017
4782.6	W1C	0.262437	0.495109
4778.74	W1C	0.262599	0.494833
4774.88	W1C	0.261987	0.495877
4771.03	W1C	0.261124	0.497349
4767.17	W1C	0.25993	0.49939
4763.31	W1C	0.259017	0.500953
4759.46	W1C	0.257506	0.503543
4755.6	W1C	0.25563	0.506766
4751.74	W1C	0.253843	0.509845
4747.88	W1C	0.252539	0.512095
4744.03	W1C	0.250668	0.515332
4740.17	W1C	0.248674	0.51879
4736.31	W1C	0.246771	0.5221
4732.46	W1C	0.244831	0.525482
4728.6	W1C	0.242646	0.529301
4724.74	W1C	0.240477	0.533102
4720.89	W1C	0.237998	0.537461
4717.03	W1C	0.235994	0.540995
4713.17	W1C	0.233801	0.54487
4709.32	W1C	0.231339	0.549234
4705.46	W1C	0.228624	0.554064
4701.6	W1C	0.226298	0.558213
4697.74	W1C	0.223625	0.562996
4693.89	W1C	0.221248	0.56726
4690.03	W1C	0.218821	0.571628
4686.17	W1C	0.216638	0.575566
4682.32	W1C	0.214512	0.579412
4678.46	W1C	0.212529	0.583007
4674.6	W1C	0.210508	0.586678
4670.75	W1C	0.208464	0.590401
4666.89	W1C	0.206604	0.593795
4663.03	W1C	0.204619	0.597425
4659.18	W1C	0.20228	0.601712
4655.32	W1C	0.200157	0.605613
4651.46	W1C	0.197892	0.609783
4647.6	W1C	0.195892	0.613474
4643.75	W1C	0.193859	0.617234
4639.89	W1C	0.192056	0.620575
4636.03	W1C	0.190129	0.624152
4632.18	W1C	0.187981	0.628147
4628.32	W1C	0.186069	0.63171
4624.46	W1C	0.184534	0.634575
4620.61	W1C	0.182726	0.637956
4616.75	W1C	0.181313	0.640603
4612.89	W1C	0.180013	0.643039
4609.04	W1C	0.178521	0.64584
4605.18	W1C	0.176594	0.649464
4601.32	W1C	0.175267	0.651963
4597.46	W1C	0.173939	0.654467
4593.61	W1C	0.172052	0.658029
4589.75	W1C	0.170105	0.661712
4585.89	W1C	0.168273	0.665182
4582.04	W1C	0.16623	0.669061
4578.18	W1C	0.164366	0.672604
4574.32	W1C	0.162382	0.67638
4570.47	W1C	0.160689	0.679609
4566.61	W1C	0.158748	0.683316
4562.75	W1C	0.15686	0.686928
4558.9	W1C	0.155011	0.69047
4555.04	W1C	0.153184	0.693975
4551.18	W1C	0.151058	0.698058
4547.32	W1C	0.148898	0.702216
4543.47	W1C	0.146972	0.705929
4539.61	W1C	0.145099	0.709544
4535.75	W1C	0.143052	0.713502
4531.9	W1C	0.141268	0.716954
4528.04	W1C	0.139634	0.720122
4524.18	W1C	0.137972	0.723347
4520.33	W1C	0.135964	0.727247
4516.47	W1C	0.134264	0.730555
4512.61	W1C	0.132612	0.733773
4508.75	W1C	0.131093	0.736734
4504.9	W1C	0.129743	0.739369
4501.04	W1C	0.128633	0.741538
4497.18	W1C	0.127681	0.743398
4493.33	W1C	0.126834	0.745055
4489.47	W1C	0.126115	0.746462
4485.61	W1C	0.125658	0.747357
4481.76	W1C	0.125143	0.748365
4477.9	W1C	0.125057	0.748532
4474.04	W1C	0.125231	0.748192
4470.19	W1C	0.12516	0.748332
4466.33	W1C	0.124863	0.748913
4462.47	W1C	0.124794	0.749047
4458.61	W1C	0.124903	0.748835
4454.76	W1C	0.125246	0.748163
4450.9	W1C	0.125639	0.747393
4447.04	W1C	0.126185	0.746325
4443.19	W1C	0.126986	0.744758
4439.33	W1C	0.127718	0.743325
4435.47	W1C	0.128366	0.74206
4431.62	W1C	0.129384	0.740071
4427.76	W1C	0.130674	0.737553
4423.9	W1C	0.131921	0.73512
4420.05	W1C	0.132764	0.733476
4416.19	W1C	0.133669	0.731713
4412.33	W1C	0.134057	0.730958
4408.47	W1C	0.134134	0.730807
4404.62	W1C	0.13432	0.730446
4400.76	W1C	0.134611	0.729879
4396.9	W1C	0.134824	0.729464
4393.05	W1C	0.134572	0.729955
4389.19	W1C	0.13338	0.732277
4385.33	W1C	0.131702	0.735548
4381.48	W1C	0.129362	0.740114
4377.62	W1C	0.1272	0.74434
4373.76	W1C	0.124968	0.748707
4369.91	W1C	0.122717	0.753119
4366.05	W1C	0.120919	0.756647
4362.19	W1C	0.119353	0.759723
4358.33	W1C	0.117862	0.762656
4354.48	W1C	0.116585	0.765169
4350.62	W1C	0.115304	0.767692
4346.76	W1C	0.114518	0.769241
4342.91	W1C	0.114349	0.769574
4339.05	W1C	0.115101	0.768091
4335.19	W1C	0.116551	0.765236
4331.34	W1C	0.118926	0.760563
4327.48	W1C	0.12215	0.754232
4323.62	W1C	0.125871	0.746939
4319.77	W1C	0.130361	0.738164
4315.91	W1C	0.136572	0.726065
4312.05	W1C	0.141958	0.715618
4308.19	W1C	0.146325	0.707176
4304.34	W1C	0.149821	0.700438
4300.48	W1C	0.152907	0.694506
4296.62	W1C	0.1555	0.689532
4292.77	W1C	0.157606	0.6855
4288.91	W1C	0.158938	0.682953
4285.05	W1C	0.159628	0.681635
4281.2	W1C	0.159807	0.681293
4277.34	W1C	0.159577	0.681731
4273.48	W1C	0.158456	0.683874
4269.63	W1C	0.157445	0.685808
4265.77	W1C	0.156682	0.687267
4261.91	W1C	0.156345	0.687913
4258.05	W1C	0.157424	0.685849
4254.2	W1C	0.160319	0.680316
4250.34	W1C	0.164466	0.672413
4246.48	W1C	0.168969	0.663864
4242.63	W1C	0.172638	0.656922
4238.77	W1C	0.175666	0.651212
4234.91	W1C	0.177622	0.64753
4231.06	W1C	0.179434	0.644127
4227.2	W1C	0.180966	0.641251
4223.34	W1C	0.182547	0.638291
4219.48	W1C	0.183978	0.635614
4215.63	W1C	0.185332	0.633085
4211.77	W1C	0.186665	0.630598
4207.91	W1C	0.187678	0.628711
4204.06	W1C	0.187605	0.628846
4200.2	W1C	0.187414	0.629203
4196.34	W1C	0.186611	0.6307
4192.49	W1C	0.185813	0.632187
4188.63	W1C	0.185506	0.63276
4184.77	W1C	0.1858	0.632212
4180.92	W1C	0.186402	0.631089
4177.06	W1C	0.187366	0.629292
4173.2	W1C	0.188637	0.626925
4169.34	W1C	0.190511	0.623441
4165.49	W1C	0.192268	0.620182
4161.63	W1C	0.194627	0.615813
4157.77	W1C	0.196841	0.611721
4153.92	W1C	0.199008	0.607727
4150.06	W1C	0.201499	0.603145
4146.2	W1C	0.204317	0.597977
4142.35	W1C	0.207021	0.593034
4138.49	W1C	0.210021	0.587564
4134.63	W1C	0.21298	0.582188
4130.78	W1C	0.216629	0.575584
4126.92	W1C	0.220229	0.569093
4123.06	W1C	0.224034	0.562263
4119.2	W1C	0.22838	0.554498
4115.35	W1C	0.232875	0.546511
4111.49	W1C	0.236935	0.539335
4107.63	W1C	0.240223	0.533548
4103.78	W1C	0.243613	0.527609
4099.92	W1C	0.247228	0.521304
4096.06	W1C	0.25061	0.515432
4092.21	W1C	0.253589	0.510282
4088.35	W1C	0.256415	0.505417
4084.49	W1C	0.259216	0.500612
4080.64	W1C	0.261887	0.496047
4076.78	W1C	0.264627	0.491382
4072.92	W1C	0.266496	0.488212
4069.06	W1C	0.269113	0.483786
4065.21	W1C	0.271982	0.478952
4061.35	W1C	0.275188	0.473575
4057.49	W1C	0.279029	0.467168
4053.64	W1C	0.282944	0.460674
4049.78	W1C	0.286936	0.454092
4045.92	W1C	0.290495	0.448261
4042.07	W1C	0.293344	0.443615
4038.21	W1C	0.295631	0.439901
4034.35	W1C	0.2977	0.436554
4030.5	W1C	0.2991	0.434295
4026.64	W1C	0.300873	0.431442
4022.78	W1C	0.302595	0.428678
4018.92	W1C	0.303732	0.426858
4015.07	W1C	0.304625	0.425431
4011.21	W1C	0.304707	0.4253
4007.35	W1C	0.304436	0.425733
4003.5	W1C	0.304501	0.425629
3999.64	W1C	0.304059	0.426336
10001	W5S	0.804229	0.00897362
9997.17	W5S	0.804333	0.00895789
9993.31	W5S	0.804484	0.00893519
9989.46	W5S	0.8044	0.00894787
9985.6	W5S	0.804379	0.00895101
9981.74	W5S	0.80443	0.00894337
9977.89	W5S	0.804943	0.00886626
9974.03	W5S	0.805113	0.0088408
9970.17	W5S	0.804448	0.00894056
9966.32	W5S	0.80482	0.00888463
9962.46	W5S	0.804609	0.00891636
9958.6	W5S	0.804324	0.00895925
9954.75	W5S	0.804372	0.00895202
9950.89	W5S	0.803995	0.00900897
9947.03	W5S	0.804363	0.00895337
9943.17	W5S	0.804767	0.00889257
9939.32	W5S	0.804806	0.00888675
9935.46	W5S	0.805097	0.00884318
9931.6	W5S	0.805623	0.00876476
9927.75	W5S	0.806011	0.00870712
9923.89	W5S	0.805104	0.00884208
9920.03	W5S	0.805015	0.00885537
9916.18	W5S	0.805331	0.00880814
9912.32	W5S	0.805312	0.00881109
9908.46	W5S	0.80549	0.0087845
9904.61	W5S	0.80529	0.00881436
9900.75	W5S	0.80528	0.00881576
9896.89	W5S	0.805299	0.00881301
9893.03	W5S	0.805417	0.00879532
9889.18	W5S	0.805724	0.00874976
9885.32	W5S	0.805612	0.00876631
9881.46	W5S	0.805528	0.00877879
9877.61	W5S	0.805382	0.00880064
9873.75	W5S	0.805518	0.00878033
9869.89	W5S	0.805764	0.00874374
9866.04	W5S	0.806014	0.00870667
9862.18	W5S	0.806497	0.00863547
9858.32	W5S	0.806147	0.00868704
9854.46	W5S	0.805869	0.00872826
9850.61	W5S	0.806322	0.00866124
9846.75	W5S	0.806454	0.00864181
9842.89	W5S	0.805899	0.0087237
9839.04	W5S	0.806079	0.00869705
9835.18	W5S	0.806144	0.00868752
9831.32	W5S	0.806001	0.00870859
9827.47	W5S	0.805908	0.00872244
9823.61	W5S	0.805572	0.00877231
9819.75	W5S	0.806203	0.00867871
9815.9	W5S	0.806599	0.00862047
9812.04	W5S	0.806249	0.00867201
9808.18	W5S	0.806201	0.00867905
9804.33	W5S	0.805979	0.00871188
9800.47	W5S	0.805741	0.00874722
9796.61	W5S	0.806264	0.00866983
9792.75	W5S	0.806763	0.00859639
9788.9	W5S	0.806205	0.0086785
9785.04	W5S	0.806127	0.00868994
9781.18	W5S	0.806486	0.00863699
9777.33	W5S	0.806839	0.00858522
9773.47	W5S	0.806664	0.00861087
9769.61	W5S	0.806492	0.00863613
9765.76	W5S	0.80654	0.00862906
9761.9	W5S	0.8069	0.00857628
9758.04	W5S	0.806928	0.00857214
9754.18	W5S	0.806563	0.00862571
9750.33	W5S	0.806788	0.00859267
9746.47	W5S	0.807229	0.0085281
9742.61	W5S	0.80715	0.00853975
9738.76	W5S	0.806786	0.00859294
9734.9	W5S	0.806793	0.00859202
9731.04	W5S	0.807179	0.00853553
9727.19	W5S	0.80761	0.00847268
9723.33	W5S	0.807481	0.00849148
9719.47	W5S	0.80701	0.00856015
9715.62	W5S	0.806977	0.00856495
9711.76	W5S	0.807271	0.00852206
9707.9	W5S	0.807462	0.00849421
9704.04	W5S	0.807243	0.00852607
9700.19	W5S	0.807072	0.0085511
9696.33	W5S	0.807134	0.00854197
9692.47	W5S	0.807647	0.00846736
9688.62	W5S	0.807579	0.00847717
9684.76	W5S	0.807512	0.00848696
9680.9	W5S	0.807096	0.00854757
9677.05	W5S	0.806862	0.00858178
9673.19	W5S	0.807826	0.00844129
9669.33	W5S	0.808087	0.00840358
9665.48	W5S	0.808109	0.00840039
9661.62	W5S	0.807956	0.00842249
9657.76	W5S	0.807537	0.00848329
9653.9	W5S	0.80779	0.00844655
9650.05	W5S	0.807922	0.0084275
9646.19	W5S	0.808151	0.0083943
9642.33	W5S	0.808321	0.00836976
9638.48	W5S	0.807934	0.00842574
9634.62	W5S	0.808057	0.00840792
9630.76	W5S	0.808576	0.00833308
9626.91	W5S	0.808379	0.0083615
9623.05	W5S	0.808139	0.00839603
9619.19	W5S	0.808379	0.00836149
9615.33	W5S	0.808709	0.00831397
9611.48	W5S	0.808827	0.00829707
9607.62	W5S	0.808863	0.008292
9603.76	W5S	0.808379	0.00836149
9599.91	W5S	0.808589	0.00833117
9596.05	W5S	0.808709	0.00831401
9592.19	W5S	0.808614	0.00832772
9588.34	W5S	0.808667	0.00832009
9584.48	W5S	0.808688	0.00831708
9580.62	W5S	0.808932	0.00828208
9576.77	W5S	0.808891	0.00828795
9572.91	W5S	0.808821	0.00829791
9569.05	W5S	0.809016	0.00827012
9565.2	W5S	0.808598	0.00832991
9561.34	W5S	0.808513	0.00834214
9557.48	W5S	0.80918	0.00824657
9553.62	W5S	0.809246	0.00823716
9549.77	W5S	0.808846	0.00829433
9545.91	W5S	0.808775	0.00830455
9542.05	W5S	0.809209	0.00824254
9538.2	W5S	0.809353	0.00822205
9534.34	W5S	0.809021	0.00826931
9530.48	W5S	0.809088	0.00825971
9526.63	W5S	0.80964	0.00818115
9522.77	W5S	0.809921	0.00814138
9518.91	W5S	0.809483	0.00820352
9515.05	W5S	0.809288	0.00823128
9511.2	W5S	0.809023	0.00826907
9507.34	W5S	0.80872	0.00831247
9503.48	W5S	0.809008	0.00827114
9499.63	W5S	0.809697	0.00817307
9495.77	W5S	0.80957	0.00819113
9491.91	W5S	0.809427	0.00821143
9488.06	W5S	0.809284	0.00823174
9484.2	W5S	0.809049	0.0082653
9480.34	W5S	0.809672	0.00817664
9476.49	W5S	0.810087	0.00811797
9472.63	W5S	0.809763	0.0081637
9468.77	W5S	0.809529	0.00819698
9464.92	W5S	0.809606	0.00818607
9461.06	W5S	0.809941	0.00813851
9457.2	W5S	0.809869	0.00814875
9453.34	W5S	0.80952	0.00819822
9449.49	W5S	0.809461	0.00820666
9445.63	W5S	0.809667	0.00817737
9441.77	W5S	0.809805	0.00815783
9437.92	W5S	0.80981	0.00815716
9434.06	W5S	0.810076	0.00811952
9430.2	W5S	0.810287	0.00808977
9426.35	W5S	0.810283	0.00809031
9422.49	W5S	0.81014	0.0081104
9418.63	W5S	0.809931	0.00813993
9414.77	W5S	0.809906	0.00814355
9410.92	W5S	0.809954	0.00813669
9407.06	W5S	0.809831	0.00815419
9403.2	W5S	0.810151	0.00810893
9399.35	W5S	0.809707	0.00817173
9395.49	W5S	0.809667	0.00817732
9391.63	W5S	0.810121	0.00811312
9387.78	W5S	0.810348	0.0080812
9383.92	W5S	0.810302	0.00808767
9380.06	W5S	0.810328	0.00808399
9376.21	W5S	0.810419	0.00807113
9372.35	W5S	0.810347	0.00808133
9368.49	W5S	0.809897	0.00814471
9364.63	W5S	0.809365	0.00822035
9360.78	W5S	0.809231	0.00823935
9356.92	W5S	0.809531	0.00819661
9353.06	W5S	0.809944	0.0081381
9349.21	W5S	0.810273	0.00809172
9345.35	W5S	0.810278	0.00809103
9341.49	W5S	0.809788	0.00816021
9337.64	W5S	0.809778	0.00816168
9333.78	W5S	0.810311	0.00808634
9329.92	W5S	0.810975	0.00799328
9326.07	W5S	0.810595	0.00804651
9322.21	W5S	0.809839	0.00815293
9318.35	W5S	0.810163	0.0081072
9314.49	W5S	0.810502	0.00805949
9310.64	W5S	0.810048	0.00812341
9306.78	W5S	0.809735	0.00816767
9302.92	W5S	0.809843	0.00815247
9299.07	W5S	0.810313	0.00808602
9295.21	W5S	0.81064	0.00804009
9291.35	W5S	0.81042	0.00807102
9287.5	W5S	0.810462	0.00806506
9283.64	W5S	0.810039	0.00812475
9279.78	W5S	0.810467	0.00806442
9275.92	W5S	0.810752	0.00802445
9272.07	W5S	0.810189	0.00810355
9268.21	W5S	0.809736	0.00816755
9264.35	W5S	0.810301	0.00808781
9260.5	W5S	0.810728	0.00802778
9256.64	W5S	0.810549	0.0080529
9252.78	W5S	0.810484	0.00806206
9248.93	W5S	0.810696	0.00803227
9245.07	W5S	0.810735	0.00802682
9241.21	W5S	0.8104	0.00807387
9237.36	W5S	0.810113	0.0081142
9233.5	W5S	0.809975	0.00813375
9229.64	W5S	0.81009	0.00811754
9225.79	W5S	0.810597	0.00804613
9221.93	W5S	0.810945	0.0079975
9218.07	W5S	0.810845	0.00801143
9214.21	W5S	0.810495	0.00806049
9210.36	W5S	0.810539	0.00805427
9206.5	W5S	0.810706	0.00803083
9202.64	W5S	0.810939	0.00799822
9198.79	W5S	0.810673	0.00803545
9194.93	W5S	0.810595	0.00804647
9191.07	W5S	0.810958	0.00799564
9187.22	W5S	0.810703	0.00803125
9183.36	W5S	0.810423	0.00807056
9179.5	W5S	0.810538	0.00805438
9175.64	W5S	0.810448	0.00806706
9171.79	W5S	0.810692	0.0080328
9167.93	W5S	0.810563	0.00805095
9164.07	W5S	0.810336	0.00808284
9160.22	W5S	0.810599	0.00804594
9156.36	W5S	0.810664	0.00803671
9152.5	W5S	0.81019	0.00810347
9148.65	W5S	0.810517	0.0080574
9144.79	W5S	0.810537	0.00805455
9140.93	W5S	0.810707	0.00803079
9137.08	W5S	0.811062	0.0079811
9133.22	W5S	0.810926	0.00800011
9129.36	W5S	0.810774	0.00802138
9125.5	W5S	0.810744	0.00802562
9121.65	W5S	0.810771	0.00802182
9117.79	W5S	0.810813	0.00801591
9113.93	W5S	0.810579	0.0080487
9110.08	W5S	0.810884	0.00800598
9106.22	W5S	0.810825	0.00801429
9102.36	W5S	0.810422	0.00807074
9098.51	W5S	0.8104	0.00807386
9094.65	W5S	0.810933	0.00799913
9090.79	W5S	0.810759	0.00802343
9086.94	W5S	0.810184	0.00810425
9083.08	W5S	0.810021	0.00812731
9079.22	W5S	0.810221	0.0080991
9075.36	W5S	0.810104	0.00811556
9071.51	W5S	0.81026	0.00809357
9067.65	W5S	0.810477	0.00806301
9063.79	W5S	0.810448	0.00806711
9059.94	W5S	0.810373	0.00807759
9056.08	W5S	0.81048	0.00806264
9052.22	W5S	0.81045	0.00806687
9048.37	W5S	0.810696	0.00803226
9044.51	W5S	0.810662	0.0080371
9040.65	W5S	0.810265	0.00809287
9036.79	W5S	0.810355	0.00808012
9032.94	W5S	0.810657	0.00803771
9029.08	W5S	0.810493	0.00806073
9025.22	W5S	0.81049	0.00806117
9021.37	W5S	0.810427	0.00807
9017.51	W5S	0.810603	0.00804532
9013.65	W5S	0.810712	0.00803008
9009.8	W5S	0.810724	0.00802842
9005.94	W5S	0.811024	0.00798647
9002.08	W5S	0.811009	0.00798849
8998.23	W5S	0.810734	0.00802696
8994.37	W5S	0.810042	0.00812422
8990.51	W5S	0.810173	0.00810576
8986.66	W5S	0.81054	0.0080541
8982.8	W5S	0.810417	0.00807141
8978.94	W5S	0.810226	0.00809837
8975.08	W5S	0.810288	0.00808966
8971.23	W5S	0.810214	0.00810005
8967.37	W5S	0.810141	0.00811025
8963.51	W5S	0.810321	0.00808502
8959.66	W5S	0.810466	0.00806458
8955.8	W5S	0.810308	0.00808677
8951.94	W5S	0.810191	0.00810325
8948.09	W5S	0.809969	0.00813464
8944.23	W5S	0.810007	0.00812927
8940.37	W5S	0.809857	0.00815049
8936.51	W5S	0.809598	0.00818716
8932.66	W5S	0.809844	0.00815224
8928.8	W5S	0.81006	0.00812169
8924.94	W5S	0.810173	0.00810581
8921.09	W5S	0.810202	0.00810172
8917.23	W5S	0.81001	0.00812874
8913.37	W5S	0.810136	0.00811107
8909.52	W5S	0.809948	0.00813759
8905.66	W5S	0.809218	0.00824123
8901.8	W5S	0.809486	0.00820306
8897.95	W5S	0.809813	0.00815673
8894.09	W5S	0.809462	0.0082065
8890.23	W5S	0.80921	0.00824231
8886.38	W5S	0.809388	0.00821705
8882.52	W5S	0.809651	0.00817968
8878.66	W5S	0.809831	0.00815412
8874.8	W5S	0.8095	0.00820102
8870.95	W5S	0.808899	0.00828676
8867.09	W5S	0.808836	0.00829588
8863.23	W5S	0.809032	0.00826779
8859.38	W5S	0.809167	0.00824843
8855.52	W5S	0.80909	0.00825953
8851.66	W5S	0.80857	0.00833397
8847.81	W5S	0.808588	0.00833142
8843.95	W5S	0.808488	0.00834581
8840.09	W5S	0.80813	0.00839739
8836.23	W5S	0.807893	0.00843162
8832.38	W5S	0.80783	0.00844072
8828.52	W5S	0.807871	0.00843476
8824.66	W5S	0.807804	0.0084445
8820.81	W5S	0.807499	0.00848875
8816.95	W5S	0.807423	0.00849991
8813.09	W5S	0.807586	0.00847611
8809.24	W5S	0.807587	0.00847599
8805.38	W5S	0.807646	0.0084675
8801.52	W5S	0.807018	0.00855896
8797.67	W5S	0.806972	0.00856574
8793.81	W5S	0.807271	0.00852204
8789.95	W5S	0.807208	0.00853117
8786.09	W5S	0.80693	0.00857192
8782.24	W5S	0.806405	0.00864892
8778.38	W5S	0.806245	0.00867261
8774.52	W5S	0.806297	0.00866486
8770.67	W5S	0.806266	0.00866955
8766.81	W5S	0.806143	0.00868757
8762.95	W5S	0.805901	0.00872338
8759.1	W5S	0.805913	0.00872166
8755.24	W5S	0.805869	0.00872817
8751.38	W5S	0.805461	0.00878884
8747.53	W5S	0.805137	0.00883711
8743.67	W5S	0.804939	0.00886681
8739.81	W5S	0.804686	0.00890476
8735.95	W5S	0.804401	0.00894761
8732.1	W5S	0.804295	0.0089636
8728.24	W5S	0.80409	0.00899461
8724.38	W5S	0.803624	0.00906532
8720.53	W5S	0.803247	0.00912274
8716.67	W5S	0.803163	0.00913568
8712.81	W5S	0.803003	0.00916008
8708.96	W5S	0.802948	0.00916852
8705.1	W5S	0.802707	0.00920546
8701.24	W5S	0.802166	0.00928891
8697.38	W5S	0.80199	0.00931621
8693.53	W5S	0.801627	0.00937247
8689.67	W5S	0.801288	0.00942542
8685.81	W5S	0.801132	0.00944971
8681.96	W5S	0.800724	0.00951376
8678.1	W5S	0.800312	0.00957852
8674.24	W5S	0.800266	0.00958579
8670.39	W5S	0.800207	0.00959514
8666.53	W5S	0.799723	0.0096718
8662.67	W5S	0.799201	0.00975505
8658.82	W5S	0.798885	0.0098056
8654.96	W5S	0.798653	0.00984298
8651.1	W5S	0.798558	0.00985822
8647.25	W5S	0.798304	0.00989908
8643.39	W5S	0.797807	0.00997962
8639.53	W5S	0.797725	0.00999287
8635.67	W5S	0.797616	0.0100106
8631.82	W5S	0.797331	0.010057
8627.96	W5S	0.797061	0.0101011
8624.1	W5S	0.796849	0.0101359
8620.25	W5S	0.796495	0.010194
8616.39	W5S	0.79622	0.0102394
8612.53	W5S	0.796223	0.0102389
8608.68	W5S	0.79633	0.0102212
8604.82	W5S	0.796247	0.010235
8600.96	W5S	0.796085	0.0102617
8597.1	W5S	0.796051	0.0102673
8593.25	W5S	0.795968	0.010281
8589.39	W5S	0.795692	0.0103267
8585.53	W5S	0.795681	0.0103286
8581.68	W5S	0.795618	0.0103392
8577.82	W5S	0.795606	0.010341
8573.96	W5S	0.795607	0.010341
8570.11	W5S	0.795447	0.0103675
8566.25	W5S	0.795438	0.0103691
8562.39	W5S	0.795583	0.0103449
8558.54	W5S	0.795557	0.0103492
8554.68	W5S	0.795371	0.0103803
8550.82	W5S	0.795305	0.0103912
8546.96	W5S	0.795345	0.0103845
8543.11	W5S	0.795321	0.0103885
8539.25	W5S	0.795361	0.0103819
8535.39	W5S	0.795548	0.0103508
8531.54	W5S	0.795398	0.0103758
8527.68	W5S	0.795461	0.0103653
8523.82	W5S	0.79553	0.0103538
8519.97	W5S	0.795706	0.0103246
8516.11	W5S	0.795679	0.010329
8512.25	W5S	0.795637	0.010336
8508.4	W5S	0.795652	0.0103335
8504.54	W5S	0.795771	0.0103138
8500.68	W5S	0.795829	0.0103041
8496.82	W5S	0.795614	0.0103398
8492.97	W5S	0.795501	0.0103586
8489.11	W5S	0.795666	0.0103312
8485.25	W5S	0.795669	0.0103306
8481.4	W5S	0.795621	0.0103386
8477.54	W5S	0.795834	0.0103033
8473.68	W5S	0.795964	0.0102817
8469.83	W5S	0.795773	0.0103133
8465.97	W5S	0.795523	0.0103548
8462.11	W5S	0.795483	0.0103616
8458.25	W5S	0.795628	0.0103375
8454.4	W5S	0.795689	0.0103273
8450.54	W5S	0.795722	0.0103218
8446.68	W5S	0.795768	0.0103142
8442.83	W5S	0.795851	0.0103005
8438.97	W5S	0.79586	0.0102989
8435.11	W5S	0.795829	0.0103041
8431.26	W5S	0.795876	0.0102962
8427.4	W5S	0.796	0.0102758
8423.54	W5S	0.796094	0.0102603
8419.69	W5S	0.796112	0.0102572
8415.83	W5S	0.796088	0.0102612
8411.97	W5S	0.796133	0.0102538
8408.12	W5S	0.79623	0.0102378
8404.26	W5S	0.796066	0.0102648
8400.4	W5S	0.795997	0.0102763
8396.54	W5S	0.796147	0.0102514
8392.69	W5S	0.796381	0.0102129
8388.83	W5S	0.796148	0.0102512
8384.97	W5S	0.79598	0.0102791
8381.12	W5S	0.796075	0.0102633
8377.26	W5S	0.796096	0.0102598
8373.4	W5S	0.796	0.0102758
8369.55	W5S	0.795983	0.0102786
8365.69	W5S	0.795902	0.010292
8361.83	W5S	0.795671	0.0103303
8357.97	W5S	0.795466	0.0103644
8354.12	W5S	0.795376	0.0103794
8350.26	W5S	0.795585	0.0103446
8346.4	W5S	0.796006	0.0102747
8342.55	W5S	0.796078	0.0102628
8338.69	W5S	0.796105	0.0102584
8334.83	W5S	0.796047	0.010268
8330.98	W5S	0.795858	0.0102993
8327.12	W5S	0.795851	0.0103004
8323.26	W5S	0.795819	0.0103057
8319.41	W5S	0.795849	0.0103008
8315.55	W5S	0.796127	0.0102547
8311.69	W5S	0.796232	0.0102375
8307.83	W5S	0.796051	0.0102672
8303.98	W5S	0.795807	0.0103078
8300.12	W5S	0.795848	0.010301
[truncated: 13,571 more rows]
